# Supplementary material for: Molecular profiling of high-level athlete skeletal muscle after acute endurance or resistance exercise – A systems biology approach
Source: Mol Metab. 2023 Dec 21;79:101857. doi: 10.1016/j.molmet.2023.101857 (PMC10805945; doi:10.1016/j.molmet.2023.101857)
Supplement: Multimedia component 2 [file mmc2.xlsx]

## Sheet: Supplement B
geneID	gene	logFC	logCPM	LR	PValue	FDR	factor1	factor2	comparison
ENSG00000052795	FNIP2	3.180087	5.809952	935.1558	2.23629e-205	3.05991e-201	pooled_comparing intervention	RE	preVS3h
ENSG00000146426	TIAM2	3.372812	3.934659	654.4787	2.37181e-144	1.62268e-140	pooled_comparing intervention	RE	preVS3h
ENSG00000196391	ZNF774	2.289733	3.950609	619.9378	7.71411e-137	3.5184e-133	pooled_comparing intervention	RE	preVS3h
ENSG00000140526	ABHD2	3.075257	6.060976	575.1002	4.36409e-127	1.49285e-123	pooled_comparing intervention	RE	preVS3h
ENSG00000164122	ASB5	3.244464	9.806116	558.6576	1.64681e-123	4.50666e-120	pooled_comparing intervention	RE	preVS3h
ENSG00000160712	IL6R	2.302351	5.432595	553.4985	2.18241e-122	4.97698e-119	pooled_comparing intervention	RE	preVS3h
ENSG00000138678	GPAT3	2.489321	5.683061	550.4209	1.01962e-121	1.99306e-118	pooled_comparing intervention	RE	preVS3h
ENSG00000109819	PPARGC1A	3.826572	8.474909	529.7139	3.25972e-117	4.50103e-113	pooled_comparing intervention	EE	preVS3h
ENSG00000113742	CPEB4	2.454873	7.137141	516.659	2.25648e-114	3.85943e-111	pooled_comparing intervention	RE	preVS3h
ENSG00000109819	PPARGC1A	4.235001	8.681156	497.5569	3.23245e-110	4.44624e-106	control	EE	preVS3h
ENSG00000166348	USP54	1.785842	8.36715	482.4429	6.28311e-107	9.55242e-104	pooled_comparing intervention	RE	preVS3h
ENSG00000172071	EIF2AK3	3.197522	4.797371	469.1404	4.9298e-104	6.74545e-101	pooled_comparing intervention	RE	preVS3h
ENSG00000175556	LONRF3	2.581819	2.984948	468.4674	6.90674e-104	8.59135e-101	pooled_comparing intervention	RE	preVS3h
ENSG00000244462	RBM12	1.24579	4.882144	456.7669	2.42925e-101	2.76995e-98	pooled_comparing intervention	RE	preVS3h
ENSG00000160712	IL6R	2.610378	5.743565	453.9399	1.00161e-100	6.88857e-97	control	EE	preVS3h
ENSG00000169756	LIMS1	1.983857	6.546608	438.8962	1.88226e-97	1.98115e-94	pooled_comparing intervention	RE	preVS3h
ENSG00000169122	FAM110B	1.758741	3.821758	434.6806	1.55659e-96	1.52134e-93	pooled_comparing intervention	RE	preVS3h
ENSG00000140526	ABHD2	3.411359	5.844358	419.1107	3.8107e-93	5.05871e-89	endurance	RE	preVS3h
ENSG00000162772	ATF3	5.940007	8.652553	418.4048	5.42835e-93	7.4276e-89	pooled_comparing intervention	RE	preVS1h
ENSG00000146426	TIAM2	3.596854	3.820553	413.9828	4.97936e-92	3.30505e-88	endurance	RE	preVS3h
ENSG00000139112	GABARAPL1	1.858735	7.405066	409.6177	4.43958e-91	4.04979e-88	pooled_comparing intervention	RE	preVS3h
ENSG00000138166	DUSP5	3.127789	1.066865	414.4651	3.91028e-92	5.39931e-88	pooled_comparing intervention	EE	preVSpost
ENSG00000146426	TIAM2	2.781382	4.66741	410.4562	2.91626e-91	3.91653e-87	pooled_comparing intervention	3h	EEvsRE
ENSG00000172071	EIF2AK3	2.684214	4.041146	409.5187	4.66553e-91	6.35072e-87	control	RE	preVS3h
ENSG00000153234	NR4A2	5.572654	4.538696	405.5545	3.40268e-90	2.32794e-86	pooled_comparing intervention	RE	preVS1h
ENSG00000122884	P4HA1	2.041712	6.337052	401.0591	3.23878e-89	2.76977e-86	pooled_comparing intervention	RE	preVS3h
ENSG00000174429	ABRA	3.835446	9.772692	392.0946	2.89659e-87	1.32114e-83	pooled_comparing intervention	RE	preVS1h
ENSG00000158022	TRIM63	2.954929	9.638589	389.1429	1.27195e-86	5.83191e-83	control	EE	preVS3h
ENSG00000119508	NR4A3	8.521138	9.068976	384.8084	1.11715e-85	1.51475e-81	strength	RE	preVS3h
ENSG00000106617	PRKAG2	2.873557	4.875806	381.1936	6.8406e-85	4.72275e-81	pooled_comparing intervention	EE	preVS3h
ENSG00000162772	ATF3	5.536066	8.652553	375.2722	1.33134e-83	1.07157e-80	pooled_comparing intervention	RE	preVS3h
ENSG00000196428	TSC22D2	1.66928	4.475514	366.5136	1.07475e-81	8.16988e-79	pooled_comparing intervention	RE	preVS3h
ENSG00000109099	PMP22	2.155862	6.484817	367.8993	5.3653e-82	2.46947e-78	pooled_comparing intervention	EE	preVS3h
ENSG00000111266	DUSP16	1.302967	3.917987	361.8733	1.10072e-80	7.92693e-78	pooled_comparing intervention	RE	preVS3h
ENSG00000169155	ZBTB43	1.51959	6.17005	361.4118	1.38732e-80	9.49137e-78	pooled_comparing intervention	RE	preVS3h
ENSG00000109819	PPARGC1A	3.97971	8.248697	363.2121	5.62565e-81	3.81391e-77	strength	RE	preVS3h
ENSG00000115977	AAK1	1.642513	2.682984	356.3713	1.73677e-79	1.13163e-76	pooled_comparing intervention	RE	preVS3h
ENSG00000109819	PPARGC1A	3.266376	7.888226	351.2417	2.27375e-78	1.41417e-75	pooled_comparing intervention	RE	preVS3h
ENSG00000168334	XIRP1	5.35604	11.49512	349.8225	4.63228e-78	2.7558e-75	pooled_comparing intervention	RE	preVS3h
ENSG00000008405	CRY1	1.633596	3.96358	349.4124	5.68968e-78	3.24383e-75	pooled_comparing intervention	RE	preVS3h
ENSG00000119508	NR4A3	7.666882	8.689979	348.2384	1.02506e-77	5.61034e-75	pooled_comparing intervention	RE	preVS3h
ENSG00000160299	PCNT	1.397813	7.672451	347.0581	1.85258e-77	5.22423e-74	pooled_comparing intervention	EE	preVS3h
ENSG00000197375	SLC22A5	2.171716	5.672134	347.0164	1.89174e-77	5.22423e-74	pooled_comparing intervention	EE	preVS3h
ENSG00000196391	ZNF774	1.647048	4.422523	345.2981	4.47777e-77	3.00683e-73	pooled_comparing intervention	3h	EEvsRE
ENSG00000131504	DIAPH1	1.277603	7.076223	337.7306	1.99115e-75	1.04788e-72	pooled_comparing intervention	RE	preVS3h
ENSG00000119508	NR4A3	7.790467	9.068976	342.3107	2.00288e-76	2.71571e-72	strength	RE	preVS1h
ENSG00000052795	FNIP2	3.166241	5.573112	339.2435	9.32457e-76	4.12612e-72	endurance	RE	preVS3h
ENSG00000119508	NR4A3	7.393591	8.689979	334.8427	8.4735e-75	2.89857e-71	pooled_comparing intervention	RE	preVS1h
ENSG00000154380	ENAH	3.235098	8.725302	332.872	2.27655e-74	1.01913e-70	pooled_comparing intervention	3h	EEvsRE
ENSG00000106993	CDC37L1	1.491396	6.338021	328.3197	2.23237e-73	1.13131e-70	pooled_comparing intervention	RE	preVS3h
ENSG00000259758	NA	1.377626	5.66407	329.2754	1.38233e-73	3.18121e-70	pooled_comparing intervention	EE	preVS3h
ENSG00000259758	NA	1.182118	5.458323	325.5894	8.77914e-73	4.29018e-70	pooled_comparing intervention	RE	preVS3h
ENSG00000153234	NR4A2	6.127251	4.640723	330.381	7.93966e-74	1.05399e-69	endurance	RE	preVS1h
ENSG00000153234	NR4A2	6.087562	4.640723	329.0834	1.52204e-73	2.02051e-69	endurance	RE	preVSpost
ENSG00000135334	AKIRIN2	1.116079	5.240263	322.1843	4.84303e-72	2.28507e-69	pooled_comparing intervention	RE	preVS3h
ENSG00000119508	NR4A3	7.173075	8.736593	323.4351	2.58628e-72	5.10163e-69	pooled_comparing intervention	EE	preVS3h
ENSG00000127528	KLF2	2.160039	3.010237	323.8316	2.1199e-72	1.46358e-68	pooled_comparing intervention	EE	preVSpost
ENSG00000113552	GNPDA1	1.395602	5.118752	322.3966	4.35382e-72	1.49717e-68	control	EE	preVS3h
ENSG00000111371	SLC38A1	2.24841	5.360748	320.8788	9.32161e-72	1.60891e-68	pooled_comparing intervention	EE	preVS3h
ENSG00000130522	JUND	1.671283	4.22216	322.1115	5.02315e-72	1.68652e-68	pooled_comparing intervention	3h	EEvsRE
ENSG00000134294	SLC38A2	1.631558	8.958765	324.3859	1.60538e-72	2.17994e-68	pooled_comparing intervention	1h	EEvsRE
ENSG00000158022	TRIM63	2.660973	9.638589	323.2889	2.78304e-72	3.82807e-68	control	EE	preVS1h
ENSG00000052795	FNIP2	2.992132	5.962794	321.365	7.30414e-72	4.9712e-68	control	RE	preVS3h
ENSG00000176907	TCIM	1.906238	4.629017	319.7849	1.61341e-71	7.42601e-68	pooled_comparing intervention	EE	preVSpost
ENSG00000173598	NUDT4	2.254584	6.919841	314.7681	1.99777e-70	9.11184e-68	pooled_comparing intervention	RE	preVS3h
ENSG00000221995	TIAF1	2.127794	4.241455	314.3606	2.4508e-70	1.08175e-67	pooled_comparing intervention	RE	preVS3h
ENSG00000153234	NR4A2	4.787716	4.538696	318.0013	3.94706e-71	5.40077e-67	pooled_comparing intervention	RE	preVSpost
ENSG00000048028	USP28	1.632943	7.040081	308.9115	3.77011e-69	1.61208e-66	pooled_comparing intervention	RE	preVS3h
ENSG00000164023	SGMS2	2.606613	3.127842	308.772	4.04333e-69	1.67651e-66	pooled_comparing intervention	RE	preVS3h
ENSG00000158321	AUTS2	1.929987	4.33348	306.6993	1.14361e-68	4.60236e-66	pooled_comparing intervention	RE	preVS3h
ENSG00000165312	OTUD1	5.320795	9.36176	307.7429	6.77524e-69	1.85411e-65	pooled_comparing intervention	RE	preVS1h
ENSG00000170162	VGLL2	2.640474	7.690043	300.0229	3.25681e-67	1.27323e-64	pooled_comparing intervention	RE	preVS3h
ENSG00000168264	IRF2BP2	1.577039	6.645653	307.0487	9.59756e-69	1.32523e-64	pooled_comparing intervention	EE	preVS1h
ENSG00000196391	ZNF774	1.998707	3.944693	304.025	4.3739e-68	1.97686e-64	strength	RE	preVS3h
ENSG00000078269	SYNJ2	2.911208	4.693687	300.2914	2.84635e-67	4.36694e-64	pooled_comparing intervention	EE	preVS3h
ENSG00000162783	IER5	3.127818	7.15509	302.9269	7.58786e-68	5.15178e-64	pooled_comparing intervention	1h	EEvsRE
ENSG00000159388	BTG2	2.840161	9.749414	299.5443	4.14057e-67	1.87416e-63	pooled_comparing intervention	1h	EEvsRE
ENSG00000052795	FNIP2	3.378485	5.891747	298.4311	7.2375e-67	2.45333e-63	strength	RE	preVS3h
ENSG00000170162	VGLL2	2.277689	7.324966	293.9901	6.71707e-66	1.84787e-62	control	EE	preVS3h
ENSG00000164393	ADGRF2	2.713622	1.518973	289.6956	5.79277e-65	2.20174e-62	pooled_comparing intervention	RE	preVS3h
ENSG00000150457	LATS2	1.244564	4.459476	289.4179	6.65875e-65	2.46248e-62	pooled_comparing intervention	RE	preVS3h
ENSG00000185022	MAFF	6.183687	5.755837	289.103	7.79825e-65	2.80799e-62	pooled_comparing intervention	RE	preVS3h
ENSG00000109099	PMP22	2.44329	6.948598	290.5399	3.79251e-65	8.69433e-62	control	EE	preVS3h
ENSG00000160712	IL6R	2.193393	5.521886	288.8722	8.75584e-65	1.20901e-61	pooled_comparing intervention	EE	preVS3h
ENSG00000006652	IFRD1	2.772892	7.326643	285.7122	4.27419e-64	1.49958e-61	pooled_comparing intervention	RE	preVS3h
ENSG00000162772	ATF3	5.614663	8.996592	290.6401	3.60651e-65	2.44503e-61	strength	RE	preVS1h
ENSG00000113552	GNPDA1	1.098545	5.095353	286.6594	2.65741e-64	3.33577e-61	pooled_comparing intervention	EE	preVS3h
ENSG00000166348	USP54	2.14504	8.431919	287.756	1.53286e-64	5.08718e-61	endurance	RE	preVS3h
ENSG00000105928	GSDME	1.956527	2.794695	282.7052	1.93236e-63	6.61012e-61	pooled_comparing intervention	RE	preVS3h
ENSG00000137936	BCAR3	1.670605	4.752326	284.5597	7.62073e-64	8.76892e-61	pooled_comparing intervention	EE	preVS3h
ENSG00000167193	CRK	1.045857	5.240077	284.2415	8.93952e-64	9.49514e-61	pooled_comparing intervention	EE	preVS3h
ENSG00000172403	SYNPO2	1.364564	11.08211	281.5144	3.51228e-63	1.17216e-60	pooled_comparing intervention	RE	preVS3h
ENSG00000174429	ABRA	3.883054	9.592891	286.6552	2.66301e-64	1.20359e-60	strength	RE	preVS1h
ENSG00000139112	GABARAPL1	1.538875	7.405066	284.7035	7.08992e-64	1.61685e-60	pooled_comparing intervention	RE	preVS1h
ENSG00000198887	SMC5	1.326456	5.35654	280.1898	6.82723e-63	2.22422e-60	pooled_comparing intervention	RE	preVS3h
ENSG00000119508	NR4A3	6.619932	8.736593	286.2074	3.33384e-64	2.30168e-60	pooled_comparing intervention	EE	preVS1h
ENSG00000136383	ALPK3	1.717872	8.997858	279.7773	8.39699e-63	2.672e-60	pooled_comparing intervention	RE	preVS3h
ENSG00000052795	FNIP2	2.462664	5.435761	281.4138	3.6941e-63	3.64344e-60	pooled_comparing intervention	EE	preVS3h
ENSG00000112541	PDE10A	2.346381	0.8537973	281.1589	4.19801e-63	3.86441e-60	pooled_comparing intervention	EE	preVS3h
ENSG00000174429	ABRA	3.12953	9.772692	278.0587	1.98905e-62	6.18551e-60	pooled_comparing intervention	RE	preVS3h
ENSG00000188993	LRRC66	-1.998575	3.104853	276.1132	5.27972e-62	1.60539e-59	pooled_comparing intervention	RE	preVS3h
ENSG00000135241	PNPLA8	1.208071	5.374275	275.121	8.68647e-62	2.58385e-59	pooled_comparing intervention	RE	preVS3h
ENSG00000181826	RELL1	1.616923	1.308382	274.7478	1.04755e-61	3.0497e-59	pooled_comparing intervention	RE	preVS3h
ENSG00000133818	RRAS2	1.565368	5.040572	272.7173	2.90193e-61	8.2723e-59	pooled_comparing intervention	RE	preVS3h
ENSG00000184602	SNN	1.337496	5.762462	272.3987	3.40504e-61	9.5084e-59	pooled_comparing intervention	RE	preVS3h
ENSG00000156273	BACH1	1.593157	4.860212	272.1834	3.79363e-61	1.03817e-58	pooled_comparing intervention	RE	preVS3h
ENSG00000170807	LMOD2	1.606971	10.46609	276.89	3.57542e-62	1.21376e-58	pooled_comparing intervention	1h	EEvsRE
ENSG00000154380	ENAH	3.84329	8.394454	271.7676	4.67381e-61	1.25396e-58	pooled_comparing intervention	RE	preVS3h
ENSG00000205268	PDE7A	1.382761	7.027154	271.4828	5.39193e-61	1.41881e-58	pooled_comparing intervention	RE	preVS3h
ENSG00000170162	VGLL2	2.51181	7.690043	274.7241	1.06007e-61	2.07214e-58	pooled_comparing intervention	RE	preVS1h
ENSG00000148175	STOM	1.24712	6.56744	270.6734	8.09381e-61	2.08958e-58	pooled_comparing intervention	RE	preVS3h
ENSG00000134253	TRIM45	-1.033686	4.997479	269.6824	1.33085e-60	3.37224e-58	pooled_comparing intervention	RE	preVS3h
ENSG00000157119	KLHL40	3.659072	9.021988	268.5953	2.29645e-60	5.71315e-58	pooled_comparing intervention	RE	preVS3h
ENSG00000065526	SPEN	1.148314	5.912349	267.2399	4.53391e-60	1.10781e-57	pooled_comparing intervention	RE	preVS3h
ENSG00000185022	MAFF	5.423974	5.609174	272.9508	2.58118e-61	1.18803e-57	pooled_comparing intervention	EE	preVS1h
ENSG00000159388	BTG2	3.873764	9.329858	270.5991	8.40101e-61	1.43689e-57	pooled_comparing intervention	RE	preVS1h
ENSG00000150907	FOXO1	2.169029	5.709485	273.6099	1.85422e-61	2.48428e-57	endurance	EE	preVS3h
ENSG00000130522	JUND	1.59102	4.757133	267.9868	3.11669e-60	4.7384e-57	pooled_comparing intervention	RE	preVS1h
ENSG00000108389	MTMR4	-1.015552	4.255444	264.2227	2.0611e-59	4.94772e-57	pooled_comparing intervention	RE	preVS3h
ENSG00000113575	PPP2CA	1.066737	6.689109	263.1746	3.48769e-59	8.22795e-57	pooled_comparing intervention	RE	preVS3h
ENSG00000159388	BTG2	1.781648	8.505249	270.9954	6.88589e-61	9.57552e-57	pooled_comparing intervention	post	EEvsRE
ENSG00000272198	NA	3.235936	2.91545	267.5063	3.96649e-60	1.07722e-56	pooled_comparing intervention	1h	EEvsRE
ENSG00000139370	SLC15A4	1.059817	4.998626	262.2396	5.5764e-59	1.29325e-56	pooled_comparing intervention	RE	preVS3h
ENSG00000185950	IRS2	2.527012	4.510821	266.4875	6.6139e-60	1.29963e-56	control	EE	preVS3h
ENSG00000185950	IRS2	3.27759	4.929541	262.1652	5.78857e-59	1.32008e-56	pooled_comparing intervention	RE	preVS3h
ENSG00000174611	KY	-1.68309	2.999322	264.6198	1.6887e-59	1.45735e-56	pooled_comparing intervention	EE	preVS3h
ENSG00000140403	DNAJA4	2.350947	8.26385	261.3332	8.78867e-59	1.9714e-56	pooled_comparing intervention	RE	preVS3h
ENSG00000197375	SLC22A5	2.308119	5.570961	261.1285	9.73947e-59	2.14944e-56	pooled_comparing intervention	RE	preVS3h
ENSG00000123094	RASSF8	1.5395	5.48225	258.2949	4.03816e-58	8.7705e-56	pooled_comparing intervention	RE	preVS3h
ENSG00000197147	LRRC8B	2.091432	4.385127	257.6076	5.70182e-58	1.21903e-55	pooled_comparing intervention	RE	preVS3h
ENSG00000162772	ATF3	5.234108	8.996592	261.6956	7.32692e-59	1.98691e-55	strength	RE	preVS3h
ENSG00000111266	DUSP16	1.273743	3.96005	259.8102	1.88751e-58	5.06986e-55	pooled_comparing intervention	3h	EEvsRE
ENSG00000121957	GPSM2	2.021667	4.390264	254.7341	2.41214e-57	5.07774e-55	pooled_comparing intervention	RE	preVS3h
ENSG00000170677	SOCS6	1.273624	5.392536	254.0992	3.31753e-57	6.87784e-55	pooled_comparing intervention	RE	preVS3h
ENSG00000126778	SIX1	-1.200401	5.976442	257.2352	6.87364e-58	1.53855e-54	pooled_comparing intervention	3h	EEvsRE
ENSG00000170145	SIK2	1.503327	5.00204	252.1561	8.79826e-57	1.79681e-54	pooled_comparing intervention	RE	preVS3h
ENSG00000100221	JOSD1	1.18628	4.823177	257.5483	5.87402e-58	2.02771e-54	pooled_comparing intervention	EE	preVS1h
ENSG00000151967	SCHIP1	1.166961	3.970838	250.4549	2.06661e-56	4.15844e-54	pooled_comparing intervention	RE	preVS3h
ENSG00000121060	TRIM25	1.681445	5.116074	254.1354	3.2578e-57	5.60138e-54	control	EE	preVS3h
ENSG00000113070	HBEGF	3.0154	6.963847	253.6158	4.22842e-57	8.11252e-54	pooled_comparing intervention	3h	EEvsRE
ENSG00000135063	FAM189A2	-0.8441888	5.645994	248.6385	5.14345e-56	1.01997e-53	pooled_comparing intervention	RE	preVS3h
ENSG00000146426	TIAM2	3.742933	4.29962	254.4179	2.82707e-57	1.28274e-53	control	RE	preVS3h
ENSG00000170162	VGLL2	2.722495	7.796408	252.6674	6.80682e-57	1.53823e-53	strength	RE	preVS3h
ENSG00000115963	RND3	2.624946	4.450479	247.635	8.51218e-56	1.66389e-53	pooled_comparing intervention	RE	preVS3h
ENSG00000168334	XIRP1	4.295955	11.49512	251.5073	1.21854e-56	1.66733e-53	pooled_comparing intervention	RE	preVS1h
ENSG00000170162	VGLL2	1.857348	7.215935	250.0523	2.52951e-56	2.05456e-53	pooled_comparing intervention	EE	preVS3h
ENSG00000121060	TRIM25	1.44993	4.996656	249.1839	3.91156e-56	3.0006e-53	pooled_comparing intervention	EE	preVS3h
ENSG00000215417	MIR17HG	3.162908	1.383214	246.0559	1.88067e-55	3.62439e-53	pooled_comparing intervention	RE	preVS3h
ENSG00000136826	KLF4	2.2245	3.781664	252.957	5.88571e-57	4.02671e-53	pooled_comparing intervention	RE	preVSpost
ENSG00000119508	NR4A3	7.749142	9.129602	249.8703	2.77148e-56	4.23574e-53	control	EE	preVS3h
ENSG00000140575	IQGAP1	1.284523	6.097029	245.6292	2.32993e-55	4.42783e-53	pooled_comparing intervention	RE	preVS3h
ENSG00000092969	TGFB2	2.3146	4.732127	245.4464	2.55395e-55	4.78707e-53	pooled_comparing intervention	RE	preVS3h
ENSG00000170162	VGLL2	2.714685	7.796408	250.9166	1.63915e-56	5.55631e-53	strength	RE	preVS1h
ENSG00000161326	NA	1.62807	2.928337	244.9317	3.30689e-55	6.11461e-53	pooled_comparing intervention	RE	preVS3h
ENSG00000185950	IRS2	2.446371	4.510821	251.3442	1.32248e-56	9.09535e-53	control	EE	preVS1h
ENSG00000160888	IER2	2.250925	3.328783	249.3227	3.64843e-56	1.25944e-52	pooled_comparing intervention	EE	preVSpost
ENSG00000176907	TCIM	2.15821	4.988729	251.3763	1.30135e-56	1.79e-52	control	EE	preVSpost
ENSG00000147130	ZMYM3	-0.9951543	4.123587	242.4796	1.13252e-54	2.06618e-52	pooled_comparing intervention	RE	preVS3h
ENSG00000244462	RBM12	0.8424872	4.718239	244.8848	3.38571e-55	2.46052e-52	pooled_comparing intervention	EE	preVS3h
ENSG00000170807	LMOD2	1.558303	10.44611	244.774	3.57927e-55	4.45229e-52	pooled_comparing intervention	RE	preVS1h
ENSG00000113070	HBEGF	3.159814	6.605963	240.3616	3.27993e-54	5.90516e-52	pooled_comparing intervention	RE	preVS3h
ENSG00000233237	LINC00472	1.837138	0.9253181	240.2052	3.54787e-54	6.30462e-52	pooled_comparing intervention	RE	preVS3h
ENSG00000175556	LONRF3	2.662064	3.106467	243.4944	6.80458e-55	1.31805e-51	strength	RE	preVS3h
ENSG00000135111	TBX3	1.513469	3.830464	243.0156	8.65319e-55	2.23851e-51	pooled_comparing intervention	EE	preVS1h
ENSG00000185950	IRS2	2.49096	4.510075	242.7826	9.72701e-55	2.23851e-51	pooled_comparing intervention	EE	preVS1h
ENSG00000072364	AFF4	0.9234852	6.136417	237.6272	1.29446e-53	2.27079e-51	pooled_comparing intervention	RE	preVS3h
ENSG00000164122	ASB5	3.036761	9.688466	240.4081	3.20414e-54	5.43061e-51	strength	RE	preVS3h
ENSG00000166900	STX3	1.176005	4.000407	234.9732	4.90694e-53	8.49895e-51	pooled_comparing intervention	RE	preVS3h
ENSG00000163092	XIRP2	1.804976	11.62827	234.3676	6.65086e-53	1.13755e-50	pooled_comparing intervention	RE	preVS3h
ENSG00000148841	ITPRIP	1.955575	2.952997	233.8855	8.47246e-53	1.43122e-50	pooled_comparing intervention	RE	preVS3h
ENSG00000124145	SDC4	2.912963	7.252043	235.6671	3.46345e-53	3.94919e-50	pooled_comparing intervention	RE	preVS1h
ENSG00000174611	KY	-1.92882	2.837972	231.2352	3.20609e-52	5.34987e-50	pooled_comparing intervention	RE	preVS3h
ENSG00000146425	DYNLT1	0.9045892	5.347815	231.1631	3.32418e-52	5.48009e-50	pooled_comparing intervention	RE	preVS3h
ENSG00000139112	GABARAPL1	1.880182	7.444816	235.4097	3.9413e-53	5.93778e-50	strength	RE	preVS3h
ENSG00000111252	SH2B3	1.226041	4.222305	230.7463	4.0981e-52	6.67551e-50	pooled_comparing intervention	RE	preVS3h
ENSG00000170162	VGLL2	2.023637	7.324966	237.1565	1.63956e-53	7.51738e-50	control	EE	preVS1h
ENSG00000185022	MAFF	5.244254	5.755837	233.8454	8.6446e-53	9.09877e-50	pooled_comparing intervention	RE	preVS1h
ENSG00000221995	TIAF1	2.068609	4.189593	234.9544	4.95355e-53	1.31517e-49	endurance	RE	preVS3h
ENSG00000138678	GPAT3	1.742196	5.179188	232.3969	1.78907e-52	2.46086e-49	control	EE	preVS3h
ENSG00000138678	GPAT3	1.468925	5.173753	230.7422	4.1065e-52	2.83513e-49	pooled_comparing intervention	EE	preVS3h
ENSG00000162616	DNAJB4	2.611613	7.982147	226.7202	3.09475e-51	4.98181e-49	pooled_comparing intervention	RE	preVS3h
ENSG00000136997	MYC	4.21661	4.821512	226.4618	3.52366e-51	5.6063e-49	pooled_comparing intervention	RE	preVS3h
ENSG00000069020	MAST4	1.928107	4.411246	226.4255	3.58837e-51	5.64364e-49	pooled_comparing intervention	RE	preVS3h
ENSG00000171316	CHD7	1.066895	4.225754	225.8422	4.80978e-51	7.47867e-49	pooled_comparing intervention	RE	preVS3h
ENSG00000110925	CSRNP2	0.7387337	4.337142	225.1344	6.86277e-51	1.05509e-48	pooled_comparing intervention	RE	preVS3h
ENSG00000117479	SLC19A2	2.400163	7.882735	229.2287	8.78132e-52	1.09806e-48	control	EE	preVS3h
ENSG00000176597	B3GNT5	1.835802	6.530282	229.5015	7.65717e-52	1.28545e-48	pooled_comparing intervention	3h	EEvsRE
ENSG00000109756	RAPGEF2	0.9603117	5.253056	223.5471	1.52302e-50	2.31551e-48	pooled_comparing intervention	RE	preVS3h
ENSG00000166532	RIMKLB	1.025395	4.87701	223.4167	1.6261e-50	2.44505e-48	pooled_comparing intervention	RE	preVS3h
ENSG00000182022	CHST15	2.21558	4.238928	226.0005	4.44211e-51	2.83327e-48	pooled_comparing intervention	EE	preVS3h
ENSG00000075975	MKRN2	0.5010559	5.318538	225.9685	4.51419e-51	2.83327e-48	pooled_comparing intervention	EE	preVS3h
ENSG00000163788	SNRK	0.8208137	4.426419	222.686	2.34705e-50	3.49073e-48	pooled_comparing intervention	RE	preVS3h
ENSG00000135407	AVIL	-1.674722	3.845877	222.254	2.91572e-50	4.28987e-48	pooled_comparing intervention	RE	preVS3h
ENSG00000137193	PIM1	3.35364	4.336294	222.1491	3.07335e-50	4.47368e-48	pooled_comparing intervention	RE	preVS3h
ENSG00000113448	PDE4D	1.352356	6.866086	222.0351	3.25444e-50	4.68742e-48	pooled_comparing intervention	RE	preVS3h
ENSG00000174111	NA	1.261266	2.130204	221.825	3.61664e-50	5.15484e-48	pooled_comparing intervention	RE	preVS3h
ENSG00000210127	MT-TA	-2.659676	0.1234381	227.4891	2.10348e-51	5.80896e-48	pooled_comparing intervention	EE	preVSpost
ENSG00000117461	PIK3R3	2.30899	4.573825	226.3282	3.76814e-51	7.43293e-48	pooled_comparing intervention	EE	preVS1h
ENSG00000081041	CXCL2	4.755667	2.605099	226.5767	3.32599e-51	7.6542e-48	pooled_comparing intervention	EE	preVSpost
ENSG00000197930	ERO1A	1.162933	3.844204	220.8958	5.76754e-50	8.13579e-48	pooled_comparing intervention	RE	preVS3h
ENSG00000176907	TCIM	1.747152	4.404264	227.6898	1.90178e-51	8.67403e-48	pooled_comparing intervention	RE	preVSpost
ENSG00000227128	LBX1-AS1	-1.742623	3.880372	220.3848	7.45517e-50	1.04091e-47	pooled_comparing intervention	RE	preVS3h
ENSG00000078269	SYNJ2	2.25671	4.043108	220.2787	7.86297e-50	1.08676e-47	pooled_comparing intervention	RE	preVS3h
ENSG00000117868	ESYT2	0.6847459	6.114724	219.7653	1.01758e-49	1.39235e-47	pooled_comparing intervention	RE	preVS3h
ENSG00000147065	MSN	1.008119	6.230341	219.5107	1.15643e-49	1.56667e-47	pooled_comparing intervention	RE	preVS3h
ENSG00000162772	ATF3	4.17825	8.381983	224.1712	1.1132e-50	1.66114e-47	pooled_comparing intervention	3h	EEvsRE
ENSG00000058262	SEC61A1	0.8102227	5.877162	219.064	1.44728e-49	1.94148e-47	pooled_comparing intervention	RE	preVS3h
ENSG00000157540	DYRK1A	0.9235174	6.540777	218.0142	2.45216e-49	3.25757e-47	pooled_comparing intervention	RE	preVS3h
ENSG00000117479	SLC19A2	2.372878	7.882735	224.2842	1.05179e-50	3.61685e-47	control	EE	preVS1h
ENSG00000167565	SERTAD3	-1.41247	3.435471	216.6218	4.93497e-49	6.49281e-47	pooled_comparing intervention	RE	preVS3h
ENSG00000137936	BCAR3	1.49218	4.399389	215.9877	6.78584e-49	8.84291e-47	pooled_comparing intervention	RE	preVS3h
ENSG00000178974	FBXO34	1.090446	5.692444	215.9432	6.9393e-49	8.95759e-47	pooled_comparing intervention	RE	preVS3h
ENSG00000210107	MT-TQ	-2.143288	2.558163	221.318	4.6656e-50	9.20323e-47	pooled_comparing intervention	EE	preVSpost
ENSG00000165312	OTUD1	4.293552	9.36176	215.7923	7.48577e-49	9.49078e-47	pooled_comparing intervention	RE	preVS3h
ENSG00000215218	UBE2QL1	1.55427	5.265948	215.7909	7.49107e-49	9.49078e-47	pooled_comparing intervention	RE	preVS3h
ENSG00000055044	NOP58	1.031969	5.060252	215.6813	7.91473e-49	9.93553e-47	pooled_comparing intervention	RE	preVS3h
ENSG00000111371	SLC38A1	2.569239	4.354146	220.0234	8.93893e-50	1.02462e-46	control	EE	preVS3h
ENSG00000262222	NA	3.750528	2.910266	218.7214	1.71905e-49	1.03203e-46	pooled_comparing intervention	EE	preVS3h
ENSG00000113739	STC2	2.790585	1.968248	218.1135	2.3328e-49	1.34214e-46	pooled_comparing intervention	EE	preVS3h
ENSG00000185022	MAFF	4.740881	5.609174	217.9855	2.48773e-49	1.37402e-46	pooled_comparing intervention	EE	preVS3h
ENSG00000164122	ASB5	3.411214	10.16551	221.2801	4.75504e-50	1.61814e-46	control	RE	preVS3h
ENSG00000137713	PPP2R1B	1.530829	3.894116	213.8169	2.01911e-48	2.51159e-46	pooled_comparing intervention	RE	preVS3h
ENSG00000178878	APOLD1	2.429353	4.672605	218.92	1.55585e-49	2.6854e-46	pooled_comparing intervention	EE	preVSpost
ENSG00000230551		1.707107	4.337238	213.6346	2.21272e-48	2.72762e-46	pooled_comparing intervention	RE	preVS3h
ENSG00000067082	KLF6	1.404514	5.796308	218.7348	1.70748e-49	2.94712e-46	pooled_comparing intervention	EE	preVS1h
ENSG00000142178	SIK1	4.06024	4.428662	213.4088	2.47846e-48	3.02793e-46	pooled_comparing intervention	RE	preVS3h
ENSG00000185022	MAFF	5.755014	5.789391	219.3056	1.28187e-49	3.52643e-46	control	EE	preVS1h
ENSG00000010244	ZNF207	0.6759671	6.288483	212.9644	3.09848e-48	3.7519e-46	pooled_comparing intervention	RE	preVS3h
ENSG00000185022	MAFF	5.7502	5.789391	217.0664	3.94731e-49	4.17656e-46	control	EE	preVS3h
ENSG00000151247	EIF4E	1.84318	5.311734	212.7003	3.53801e-48	4.24654e-46	pooled_comparing intervention	RE	preVS3h
ENSG00000117479	SLC19A2	2.253338	7.713285	217.2039	3.68388e-49	5.65189e-46	pooled_comparing intervention	EE	preVS1h
ENSG00000165312	OTUD1	5.389164	8.66744	216.6562	4.85043e-49	6.51412e-46	pooled_comparing intervention	3h	EEvsRE
ENSG00000116954	RRAGC	1.440187	4.410598	215.6422	8.07198e-49	7.93071e-46	control	EE	preVS3h
ENSG00000105928	GSDME	2.352925	3.135162	217.1787	3.7307e-49	8.25418e-46	endurance	RE	preVS3h
ENSG00000162783	IER5	3.547437	6.809473	215.4328	8.96696e-49	8.76392e-46	pooled_comparing intervention	RE	preVS1h
ENSG00000264112		-1.795596	4.710448	211.0929	7.93282e-48	9.43867e-46	pooled_comparing intervention	RE	preVS3h
ENSG00000121848	NA	1.311926	7.589768	210.5543	1.03976e-47	1.22647e-45	pooled_comparing intervention	RE	preVS3h
ENSG00000116731	PRDM2	0.9609297	5.909288	210.2548	1.20857e-47	1.4134e-45	pooled_comparing intervention	RE	preVS3h
ENSG00000144331	ZNF385B	1.431512	3.98444	210.1499	1.27399e-47	1.47729e-45	pooled_comparing intervention	RE	preVS3h
ENSG00000153234	NR4A2	6.155624	4.704145	216.3011	5.79759e-49	1.57219e-45	strength	RE	preVS1h
ENSG00000174429	ABRA	2.245074	9.401112	214.1882	1.67559e-48	2.04574e-45	pooled_comparing intervention	3h	EEvsRE
ENSG00000127528	KLF2	1.750259	2.943205	216.021	6.67335e-49	2.28278e-45	pooled_comparing intervention	RE	preVSpost
ENSG00000112715	VEGFA	2.219055	8.964249	213.2857	2.63666e-48	2.41782e-45	control	EE	preVS3h
ENSG00000116954	RRAGC	1.116561	4.325753	211.7721	5.63952e-48	2.99502e-45	pooled_comparing intervention	EE	preVS3h
ENSG00000170162	VGLL2	1.70166	7.215935	213.4434	2.43585e-48	3.36342e-45	pooled_comparing intervention	EE	preVS1h
ENSG00000111696	NT5DC3	1.229791	3.957751	207.2991	5.33503e-47	6.13438e-45	pooled_comparing intervention	RE	preVS3h
ENSG00000170145	SIK2	1.322565	5.133692	210.0792	1.32007e-47	6.75093e-45	pooled_comparing intervention	EE	preVS3h
ENSG00000130779	CLIP1	1.048741	8.460894	206.8874	6.56108e-47	7.48127e-45	pooled_comparing intervention	RE	preVS3h
ENSG00000117013	KCNQ4	3.171753	3.387963	209.3527	1.90149e-47	9.37707e-45	pooled_comparing intervention	EE	preVS3h
ENSG00000162772	ATF3	6.385838	8.230968	215.1538	1.03162e-48	1.40424e-44	control	RE	preVS1h
ENSG00000113712	CSNK1A1	0.8388779	5.352903	205.464	1.34134e-46	1.51682e-44	pooled_comparing intervention	RE	preVS3h
ENSG00000142871	CCN1	3.908028	7.240103	208.8144	2.49195e-47	2.27316e-44	pooled_comparing intervention	RE	preVS1h
ENSG00000110880	CORO1C	1.258353	5.146403	204.6295	2.04002e-46	2.288e-44	pooled_comparing intervention	RE	preVS3h
ENSG00000115525	ST3GAL5	2.063627	4.860852	208.5059	2.90965e-47	2.50139e-44	control	EE	preVS3h
ENSG00000112541	PDE10A	2.236657	0.5756571	203.9724	2.83797e-46	3.15707e-44	pooled_comparing intervention	RE	preVS3h
ENSG00000162775	RBM15	1.048454	3.087883	202.869	4.94042e-46	5.4516e-44	pooled_comparing intervention	RE	preVS3h
ENSG00000196428	TSC22D2	1.619284	4.645086	208.4633	2.97253e-47	8.09241e-44	control	RE	preVS3h
ENSG00000112715	VEGFA	2.182027	8.964249	207.3803	5.12196e-47	1.17421e-43	control	EE	preVS1h
ENSG00000171988	JMJD1C	1.321276	5.78361	200.9343	1.306e-45	1.4296e-43	pooled_comparing intervention	RE	preVS3h
ENSG00000078269	SYNJ2	3.374772	4.775154	204.787	1.88475e-46	1.52498e-43	control	EE	preVS3h
ENSG00000157224	CLDN12	0.9591345	5.143107	200.7814	1.41033e-45	1.53155e-43	pooled_comparing intervention	RE	preVS3h
ENSG00000169122	FAM110B	2.170184	3.924578	204.6323	2.03708e-46	1.55667e-43	control	EE	preVS3h
ENSG00000184863	RBM33	-0.7869379	6.070974	200.6794	1.48447e-45	1.59937e-43	pooled_comparing intervention	RE	preVS3h
ENSG00000123358	NR4A1	4.33611	8.863888	204.7713	1.89973e-46	1.62463e-43	pooled_comparing intervention	RE	preVS1h
ENSG00000170807	LMOD2	1.498165	10.09375	204.6286	2.04096e-46	2.28417e-43	pooled_comparing intervention	3h	EEvsRE
ENSG00000162772	ATF3	6.244902	8.230968	205.7884	1.1396e-46	2.58538e-43	control	RE	preVS3h
ENSG00000125740	FOSB	6.668355	4.561518	203.6626	3.31598e-46	2.66897e-43	pooled_comparing intervention	RE	preVS1h
ENSG00000141664	ZCCHC2	1.559639	5.275985	199.4567	2.74399e-45	2.93328e-43	pooled_comparing intervention	RE	preVS3h
ENSG00000153234	NR4A2	4.79313	4.351887	204.2071	2.52232e-46	3.1662e-43	pooled_comparing intervention	EE	preVS1h
ENSG00000157557	ETS2	1.728857	6.068682	199.1785	3.15573e-45	3.34728e-43	pooled_comparing intervention	RE	preVS3h
ENSG00000137936	BCAR3	1.761146	4.493979	202.8235	5.05468e-46	3.65932e-43	control	EE	preVS3h
ENSG00000071127	WDR1	1.177989	6.597001	198.8671	3.69023e-45	3.88411e-43	pooled_comparing intervention	RE	preVS3h
ENSG00000186352	ANKRD37	2.17925	4.067828	202.2864	6.62057e-46	5.03274e-43	pooled_comparing intervention	RE	preVS1h
ENSG00000113742	CPEB4	2.352425	7.060396	202.7786	5.17008e-46	7.01012e-43	strength	RE	preVS3h
ENSG00000165030	NFIL3	2.993583	5.042494	201.3599	1.05458e-45	7.59461e-43	pooled_comparing intervention	RE	preVS1h
ENSG00000146592	CREB5	1.981227	4.837006	202.0017	7.63872e-46	7.89138e-43	pooled_comparing intervention	3h	EEvsRE
ENSG00000110911	SLC11A2	1.525776	5.334224	201.1028	1.19999e-45	8.25296e-43	control	EE	preVS3h
ENSG00000059804	SLC2A3	2.506935	2.984294	202.653	5.50692e-46	8.44883e-43	pooled_comparing intervention	EE	preVSpost
ENSG00000123908	AGO2	1.097544	3.170419	197.1414	8.78329e-45	9.17418e-43	pooled_comparing intervention	RE	preVS3h
ENSG00000173530	TNFRSF10D	1.67896	1.537178	202.2072	6.88949e-46	9.513e-43	pooled_comparing intervention	EE	preVSpost
ENSG00000165312	OTUD1	3.977196	9.572628	202.9686	4.69936e-46	1.06354e-42	pooled_comparing intervention	1h	EEvsRE
ENSG00000262222	NA	4.41705	3.088083	200.3555	1.74681e-45	1.14416e-42	control	EE	preVS3h
ENSG00000196396	PTPN1	0.8544232	4.638844	196.6749	1.11036e-44	1.15099e-42	pooled_comparing intervention	RE	preVS3h
ENSG00000106615	RHEB	0.7922229	5.883977	196.5078	1.20765e-44	1.24243e-42	pooled_comparing intervention	RE	preVS3h
ENSG00000168334	XIRP1	5.543067	11.51654	201.2241	1.12905e-45	1.28419e-42	strength	RE	preVS3h
ENSG00000138678	GPAT3	2.3359	5.590756	201.2109	1.13654e-45	1.28419e-42	strength	RE	preVS3h
ENSG00000087074	PPP1R15A	2.113917	5.926934	200.0878	1.99839e-45	1.3672e-42	pooled_comparing intervention	RE	preVS1h
ENSG00000148541	FAM13C	-1.141335	4.458188	195.7126	1.80093e-44	1.83897e-42	pooled_comparing intervention	RE	preVS3h
ENSG00000073008	PVR	1.275168	4.413796	195.6643	1.84515e-44	1.87016e-42	pooled_comparing intervention	RE	preVS3h
ENSG00000163681	SLMAP	1.018079	6.978604	195.6342	1.87328e-44	1.88471e-42	pooled_comparing intervention	RE	preVS3h
ENSG00000160712	IL6R	2.371977	5.579344	201.3258	1.0728e-45	2.08614e-42	control	RE	preVS3h
ENSG00000109099	PMP22	1.711263	5.918053	194.9034	2.70458e-44	2.70122e-42	pooled_comparing intervention	RE	preVS3h
ENSG00000175556	LONRF3	2.671957	3.248509	200.5378	1.59396e-45	2.71213e-42	control	RE	preVS3h
ENSG00000146426	TIAM2	2.722699	3.627988	199.5525	2.61508e-45	2.72753e-42	strength	RE	preVS3h
ENSG00000162377	COA7	0.8998169	4.178394	197.8309	6.21153e-45	2.95755e-42	pooled_comparing intervention	EE	preVS3h
ENSG00000175699	CCDC197	3.101972	2.167367	197.6219	6.89915e-45	3.17545e-42	pooled_comparing intervention	EE	preVS3h
ENSG00000204389	HSPA1A	3.006809	7.580279	197.9665	5.80218e-45	3.78054e-42	pooled_comparing intervention	RE	preVS1h
ENSG00000167460	TPM4	1.096816	5.743171	194.1611	3.92738e-44	3.89408e-42	pooled_comparing intervention	RE	preVS3h
ENSG00000245532	NEAT1	1.131425	10.50891	193.9774	4.30718e-44	4.23994e-42	pooled_comparing intervention	RE	preVS3h
ENSG00000123983	ACSL3	0.9632647	5.966679	193.9009	4.47609e-44	4.37474e-42	pooled_comparing intervention	RE	preVS3h
ENSG00000101079	NDRG3	-0.9131916	4.541573	193.5719	5.28085e-44	5.12467e-42	pooled_comparing intervention	RE	preVS3h
ENSG00000124145	SDC4	2.623844	7.252043	193.2273	6.27942e-44	6.0508e-42	pooled_comparing intervention	RE	preVS3h
ENSG00000104695	PPP2CB	0.9574344	6.518857	192.8901	7.43906e-44	7.11808e-42	pooled_comparing intervention	RE	preVS3h
ENSG00000259758	NA	1.587379	5.945194	196.4632	1.23502e-44	7.7217e-42	control	EE	preVS3h
ENSG00000135048	CEMIP2	1.103648	3.968347	192.7118	8.13628e-44	7.73116e-42	pooled_comparing intervention	RE	preVS3h
ENSG00000114030	KPNA1	0.8659584	7.282967	192.6223	8.51046e-44	8.03094e-42	pooled_comparing intervention	RE	preVS3h
ENSG00000138678	GPAT3	2.668834	5.779467	197.9917	5.72912e-45	8.66498e-42	control	RE	preVS3h
ENSG00000134324	LPIN1	0.9312078	7.556931	195.3439	2.16747e-44	9.65431e-42	pooled_comparing intervention	EE	preVS3h
ENSG00000130522	JUND	1.046815	4.872773	197.8224	6.23808e-45	1.2101e-41	pooled_comparing intervention	1h	EEvsRE
ENSG00000173276	ZBTB21	1.723783	2.934228	196.5541	1.17986e-44	1.35763e-41	pooled_comparing intervention	EE	preVS1h
ENSG00000227496		3.386168	4.194454	191.5632	1.44919e-43	1.35817e-41	pooled_comparing intervention	RE	preVS3h
ENSG00000066135	KDM4A	-0.7861787	4.028989	191.1689	1.76677e-43	1.64454e-41	pooled_comparing intervention	RE	preVS3h
ENSG00000006652	IFRD1	2.234479	7.326643	194.772	2.88914e-44	1.79691e-41	pooled_comparing intervention	RE	preVS1h
ENSG00000086061	DNAJA1	1.191362	5.737243	195.8348	1.69365e-44	1.79892e-41	pooled_comparing intervention	EE	preVS1h
ENSG00000140750	ARHGAP17	0.7296956	4.09948	190.8233	2.102e-43	1.94335e-41	pooled_comparing intervention	RE	preVS3h
ENSG00000169122	FAM110B	1.821897	3.606654	196.7386	1.07539e-44	2.0394e-41	endurance	RE	preVS3h
ENSG00000177432	NAP1L5	1.366775	1.716249	193.7217	4.89794e-44	2.11346e-41	pooled_comparing intervention	EE	preVS3h
ENSG00000109099	PMP22	1.536738	6.484817	194.8061	2.84007e-44	2.80112e-41	pooled_comparing intervention	EE	preVS1h
ENSG00000070759	TESK2	-1.103952	2.921249	190.0313	3.1296e-43	2.87399e-41	pooled_comparing intervention	RE	preVS3h
ENSG00000174429	ABRA	3.080936	9.592891	194.6707	3.03998e-44	2.94422e-41	strength	RE	preVS3h
ENSG00000110218	PANX1	1.334433	4.676906	189.7792	3.55252e-43	3.2406e-41	pooled_comparing intervention	RE	preVS3h
ENSG00000251562	MALAT1	1.132008	9.156367	193.4517	5.60962e-44	3.33724e-41	pooled_comparing intervention	RE	preVS1h
ENSG00000155096	AZIN1	1.019146	6.412667	189.6479	3.79472e-43	3.43862e-41	pooled_comparing intervention	RE	preVS3h
ENSG00000144959	NCEH1	1.366979	3.643823	195.3913	2.11643e-44	3.51196e-41	endurance	RE	preVS3h
ENSG00000244462	RBM12	1.317728	5.025367	194.5231	3.2742e-44	4.45684e-41	control	RE	preVS3h
ENSG00000139112	GABARAPL1	1.140454	7.060488	191.6212	1.40758e-43	5.88964e-41	pooled_comparing intervention	EE	preVS3h
ENSG00000133056	PIK3C2B	-1.11293	5.169954	187.8687	9.28008e-43	8.3539e-41	pooled_comparing intervention	RE	preVS3h
ENSG00000082153	BZW1	0.9106958	5.691054	187.5435	1.09283e-42	9.77332e-41	pooled_comparing intervention	RE	preVS3h
ENSG00000117013	KCNQ4	3.503606	3.523236	191.2589	1.68864e-43	1.00988e-40	control	EE	preVS3h
ENSG00000066027	PPP2R5A	1.02132	5.72331	187.3475	1.20599e-42	1.07153e-40	pooled_comparing intervention	RE	preVS3h
ENSG00000115977	AAK1	1.71205	2.858848	192.3989	9.52176e-44	1.17828e-40	control	RE	preVS3h
ENSG00000136383	ALPK3	1.188593	8.878487	190.1366	2.96834e-43	1.2055e-40	pooled_comparing intervention	EE	preVS3h
ENSG00000119508	NR4A3	6.462939	9.129602	192.8969	7.41349e-44	1.45675e-40	control	EE	preVS1h
ENSG00000139112	GABARAPL1	1.138189	7.060488	191.3609	1.6043e-43	1.47682e-40	pooled_comparing intervention	EE	preVS1h
ENSG00000178878	APOLD1	2.259636	4.775429	193.4572	5.59402e-44	1.53086e-40	pooled_comparing intervention	RE	preVSpost
ENSG00000179388	EGR3	4.605554	2.726112	191.8867	1.23174e-43	1.54617e-40	pooled_comparing intervention	EE	preVSpost
ENSG00000169756	LIMS1	1.999608	6.639754	191.0961	1.83263e-43	1.65657e-40	strength	RE	preVS3h
ENSG00000255112	CHMP1B	1.138591	6.05594	186.3765	1.96477e-42	1.73445e-40	pooled_comparing intervention	RE	preVS3h
ENSG00000158022	TRIM63	2.331458	9.425676	188.9356	5.42844e-43	2.1416e-40	pooled_comparing intervention	EE	preVS3h
ENSG00000174951	FUT1	1.754102	1.745088	190.6643	2.27684e-43	2.61988e-40	pooled_comparing intervention	EE	preVSpost
ENSG00000071282	LMCD1	1.672547	8.314743	185.4822	3.07989e-42	2.70142e-40	pooled_comparing intervention	RE	preVS3h
ENSG00000185950	IRS2	2.161797	4.510075	188.4061	7.0835e-43	2.71691e-40	pooled_comparing intervention	EE	preVS3h
ENSG00000173276	ZBTB21	2.109752	3.399134	189.0578	5.10491e-43	2.91044e-40	pooled_comparing intervention	RE	preVS1h
ENSG00000139998	RAB15	2.294327	4.386611	185.2956	3.38279e-42	2.9482e-40	pooled_comparing intervention	RE	preVS3h
ENSG00000164393	ADGRF2	3.033407	1.408934	190.6054	2.34522e-43	3.45919e-40	endurance	RE	preVS3h
ENSG00000143507	DUSP10	-1.516938	4.360398	187.5998	1.06235e-42	3.96459e-40	pooled_comparing intervention	EE	preVS3h
ENSG00000163686	ABHD6	-1.135231	1.638851	184.5549	4.90881e-42	4.2511e-40	pooled_comparing intervention	RE	preVS3h
ENSG00000183508	TENT5C	-1.688729	5.026844	184.35	5.44126e-42	4.68256e-40	pooled_comparing intervention	RE	preVS3h
ENSG00000183508	TENT5C	-2.140151	4.940863	188.9718	5.3304e-43	6.44272e-40	endurance	RE	preVS3h
ENSG00000196391	ZNF774	2.548394	4.013768	188.9688	5.3386e-43	6.44272e-40	endurance	RE	preVS3h
ENSG00000167460	TPM4	1.043331	5.956412	188.1895	7.89834e-43	6.81627e-40	pooled_comparing intervention	EE	preVS1h
ENSG00000186352	ANKRD37	2.069299	4.067828	183.1888	9.75472e-42	8.34211e-40	pooled_comparing intervention	RE	preVS3h
ENSG00000067082	KLF6	2.248629	6.254229	183.1238	1.00788e-41	8.56574e-40	pooled_comparing intervention	RE	preVS3h
ENSG00000012660	ELOVL5	1.057603	3.686751	187.4048	1.17174e-42	9.46246e-40	pooled_comparing intervention	EE	preVS1h
ENSG00000177464	GPR4	2.048872	1.403568	187.3026	1.23352e-42	9.46246e-40	pooled_comparing intervention	EE	preVS1h
ENSG00000104763	ASAH1	1.374007	7.409815	186.5454	1.80484e-42	1.0344e-39	control	EE	preVS3h
ENSG00000154380	ENAH	3.302864	7.90052	187.3053	1.23181e-42	1.04388e-39	strength	RE	preVS3h
ENSG00000163162	RNF149	1.285283	4.172177	182.6771	1.2616e-41	1.06559e-39	pooled_comparing intervention	RE	preVS3h
ENSG00000241935	HOGA1	2.054751	1.235952	182.6394	1.28574e-41	1.07932e-39	pooled_comparing intervention	RE	preVS3h
ENSG00000170633	RNF34	1.00401	5.889937	182.6161	1.30089e-41	1.08537e-39	pooled_comparing intervention	RE	preVS3h
ENSG00000005102	MEOX1	1.271112	3.568781	186.9218	1.49367e-42	1.08551e-39	pooled_comparing intervention	EE	preVS1h
ENSG00000159208	CIART	-1.73976	4.795961	182.4761	1.39578e-41	1.15748e-39	pooled_comparing intervention	RE	preVS3h
ENSG00000142871	CCN1	3.694074	7.240103	182.1183	1.67077e-41	1.37718e-39	pooled_comparing intervention	RE	preVS3h
ENSG00000110911	SLC11A2	1.28518	5.315767	185.0082	3.9085e-42	1.42023e-39	pooled_comparing intervention	EE	preVS3h
ENSG00000140526	ABHD2	3.117995	6.223611	186.4862	1.85934e-42	1.48299e-39	strength	RE	preVS3h
ENSG00000205268	PDE7A	1.26058	7.066522	184.8161	4.30465e-42	1.52407e-39	pooled_comparing intervention	EE	preVS3h
ENSG00000244462	RBM12	0.7918422	4.882144	185.6441	2.83917e-42	1.55393e-39	pooled_comparing intervention	RE	preVS1h
ENSG00000138678	GPAT3	2.445155	5.665177	187.0426	1.40572e-42	1.55507e-39	endurance	RE	preVS3h
ENSG00000262222	NA	4.177512	3.310616	192.0172	1.15356e-43	1.57773e-39	strength	EE	preVS3h
ENSG00000052795	FNIP2	2.587155	5.593045	185.4769	3.08804e-42	1.69904e-39	control	EE	preVS3h
ENSG00000107679	PLEKHA1	0.9425962	4.839543	181.6455	2.11912e-41	1.73628e-39	pooled_comparing intervention	RE	preVS3h
ENSG00000010292	NCAPD2	-0.7030038	3.526806	181.0301	2.88747e-41	2.35174e-39	pooled_comparing intervention	RE	preVS3h
ENSG00000164949	GEM	4.589828	3.962769	181.0149	2.90953e-41	2.35569e-39	pooled_comparing intervention	RE	preVS3h
ENSG00000196391	ZNF774	2.312871	3.862378	186.0194	2.35098e-42	2.6668e-39	control	RE	preVS3h
ENSG00000204388	HSPA1B	2.950957	6.590832	184.1151	6.12317e-42	3.22244e-39	pooled_comparing intervention	RE	preVS1h
ENSG00000163159	VPS72	-0.6698341	5.428219	183.1873	9.76191e-42	3.36981e-39	pooled_comparing intervention	EE	preVS3h
ENSG00000153187	HNRNPU	1.207763	7.712085	180.2765	4.21745e-41	3.39455e-39	pooled_comparing intervention	RE	preVS3h
ENSG00000122884	P4HA1	1.880161	6.188486	185.2724	3.42242e-42	3.58353e-39	control	RE	preVS3h
ENSG00000109846	CRYAB	1.215233	11.07626	180.1172	4.56913e-41	3.65611e-39	pooled_comparing intervention	RE	preVS3h
ENSG00000167460	TPM4	1.066265	5.743171	183.7047	7.52614e-42	3.81408e-39	pooled_comparing intervention	RE	preVS1h
ENSG00000160712	IL6R	2.25322	5.527811	184.1882	5.90237e-42	4.44612e-39	strength	RE	preVS3h
ENSG00000006652	IFRD1	2.531725	7.180583	183.9922	6.51349e-42	4.64823e-39	strength	RE	preVS3h
ENSG00000143507	DUSP10	-1.626596	4.422542	183.2117	9.64281e-42	5.10141e-39	control	EE	preVS3h
ENSG00000164736	SOX17	2.005699	0.9866837	185.9898	2.38627e-42	5.44189e-39	pooled_comparing intervention	RE	preVSpost
ENSG00000163376	KBTBD8	2.917388	3.02397	179.2613	7.02592e-41	5.58928e-39	pooled_comparing intervention	RE	preVS3h
ENSG00000255710		3.218872	0.7927181	184.2402	5.74996e-42	5.59061e-39	control	RE	preVS3h
ENSG00000178726	THBD	2.751195	5.096898	179.1689	7.36009e-41	5.82127e-39	pooled_comparing intervention	RE	preVS3h
ENSG00000165030	NFIL3	2.805341	5.042494	178.7344	9.15715e-41	7.20099e-39	pooled_comparing intervention	RE	preVS3h
ENSG00000183864	TOB2	-1.33122	6.268825	178.278	1.1519e-40	9.00652e-39	pooled_comparing intervention	RE	preVS3h
ENSG00000196850	PPTC7	0.9425796	7.679738	181.0842	2.81001e-41	9.46355e-39	pooled_comparing intervention	EE	preVS3h
ENSG00000213062		1.980147	0.505903	182.091	1.69392e-41	1.16948e-38	pooled_comparing intervention	EE	preVS1h
ENSG00000174502	SLC26A9	3.608921	1.761	181.4416	2.34783e-41	1.19609e-38	control	EE	preVS3h
ENSG00000169122	FAM110B	1.770111	3.934659	180.5324	3.70823e-41	1.21912e-38	pooled_comparing intervention	EE	preVS3h
ENSG00000160051	IQCC	2.311669	2.159563	181.8864	1.87739e-41	1.23443e-38	pooled_comparing intervention	EE	preVS1h
ENSG00000107372	ZFAND5	1.1398	8.702326	180.33	4.10542e-41	1.31832e-38	pooled_comparing intervention	EE	preVS3h
ENSG00000166348	USP54	1.67806	8.580822	182.2258	1.58291e-41	1.43643e-38	control	RE	preVS3h
ENSG00000146592	CREB5	1.896017	4.759752	177.0551	2.13031e-40	1.65619e-38	pooled_comparing intervention	RE	preVS3h
ENSG00000110172	CHORDC1	1.133646	4.672658	181.1604	2.70429e-41	1.69731e-38	pooled_comparing intervention	EE	preVS1h
ENSG00000076351	SLC46A1	-1.008926	2.262066	176.929	2.26976e-40	1.75359e-38	pooled_comparing intervention	RE	preVS3h
ENSG00000122068	FYTTD1	0.9842264	7.349047	176.919	2.28121e-40	1.75359e-38	pooled_comparing intervention	RE	preVS3h
ENSG00000185950	IRS2	2.647878	4.929541	180.302	4.16379e-41	2.03476e-38	pooled_comparing intervention	RE	preVS1h
ENSG00000069869	NEDD4	1.303342	7.496561	176.5098	2.80234e-40	2.14215e-38	pooled_comparing intervention	RE	preVS3h
ENSG00000077044	DGKD	1.720523	6.943444	176.3546	3.02965e-40	2.30304e-38	pooled_comparing intervention	RE	preVS3h
ENSG00000160299	PCNT	0.9355332	7.381006	176.328	3.07055e-40	2.32123e-38	pooled_comparing intervention	RE	preVS3h
ENSG00000176907	TCIM	1.550092	4.404264	179.606	5.90816e-41	2.78763e-38	pooled_comparing intervention	RE	preVS1h
ENSG00000197893	NRAP	1.103105	11.8022	175.9291	3.75255e-40	2.82121e-38	pooled_comparing intervention	RE	preVS3h
ENSG00000144959	NCEH1	1.261034	3.738975	175.7653	4.0746e-40	3.03164e-38	pooled_comparing intervention	RE	preVS3h
ENSG00000108654	DDX5	0.702704	8.703937	175.7643	4.07675e-40	3.03164e-38	pooled_comparing intervention	RE	preVS3h
ENSG00000138670	RASGEF1B	2.55222	2.493698	175.7058	4.19839e-40	3.10522e-38	pooled_comparing intervention	RE	preVS3h
ENSG00000272198	NA	3.722772	3.043994	179.2993	6.89315e-41	3.14396e-38	pooled_comparing intervention	RE	preVS1h
ENSG00000185022	MAFF	7.036735	6.54545	180.0327	4.76731e-41	3.232e-38	strength	RE	preVS3h
ENSG00000136826	KLF4	2.19803	3.719293	180.691	3.4242e-41	3.63702e-38	pooled_comparing intervention	EE	preVSpost
ENSG00000234127	TRIM26	0.9498162	3.56419	179.5117	6.19481e-41	3.71904e-38	pooled_comparing intervention	EE	preVS1h
ENSG00000106617	PRKAG2	3.023237	5.251487	184.2914	5.60383e-42	3.83218e-38	strength	EE	preVS3h
ENSG00000165389	SPTSSA	1.309049	4.557378	174.7428	6.8134e-40	5.01225e-38	pooled_comparing intervention	RE	preVS3h
ENSG00000106479	ZNF862	-1.120187	3.052798	174.7065	6.93911e-40	5.07742e-38	pooled_comparing intervention	RE	preVS3h
ENSG00000235927	NEXN-AS1	4.536283	2.277984	174.4199	8.01487e-40	5.83338e-38	pooled_comparing intervention	RE	preVS3h
ENSG00000163159	VPS72	-0.8543869	5.433384	178.0956	1.26252e-40	6.20215e-38	control	EE	preVS3h
ENSG00000124226	RNF114	0.6503957	6.009102	177.0446	2.14159e-40	6.7207e-38	pooled_comparing intervention	EE	preVS3h
ENSG00000204389	HSPA1A	2.826027	7.580279	174.0949	9.43761e-40	6.83253e-38	pooled_comparing intervention	RE	preVS3h
ENSG00000150938	CRIM1	1.555803	5.955176	173.9797	1.00004e-39	7.20186e-38	pooled_comparing intervention	RE	preVS3h
ENSG00000115525	ST3GAL5	1.620894	4.741849	176.8618	2.34768e-40	7.20373e-38	pooled_comparing intervention	EE	preVS3h
ENSG00000144802	NFKBIZ	1.717156	3.336742	180.2163	4.34707e-41	7.3786e-38	pooled_comparing intervention	1h	EEvsRE
ENSG00000176597	B3GNT5	2.137098	6.502774	173.8487	1.06812e-39	7.65187e-38	pooled_comparing intervention	RE	preVS3h
ENSG00000168264	IRF2BP2	1.186654	6.645653	176.6873	2.56304e-40	7.69359e-38	pooled_comparing intervention	EE	preVS3h
ENSG00000213073		1.933862	1.568824	176.4282	2.9196e-40	8.57742e-38	pooled_comparing intervention	EE	preVS3h
ENSG00000117479	SLC19A2	2.020369	7.713285	176.1666	3.33003e-40	9.49633e-38	pooled_comparing intervention	EE	preVS3h
ENSG00000154803	FLCN	1.127513	5.248916	176.1429	3.36993e-40	9.49633e-38	pooled_comparing intervention	EE	preVS3h
ENSG00000100647	SUSD6	0.931329	4.191932	173.3846	1.34889e-39	9.61292e-38	pooled_comparing intervention	RE	preVS3h
ENSG00000135862	LAMC1	0.6191054	6.787579	172.9423	1.68487e-39	1.19451e-37	pooled_comparing intervention	RE	preVS3h
ENSG00000167460	TPM4	1.008324	5.956412	175.6187	4.38636e-40	1.21134e-37	pooled_comparing intervention	EE	preVS3h
ENSG00000117479	SLC19A2	2.153409	7.464715	176.4026	2.95751e-40	1.30541e-37	pooled_comparing intervention	RE	preVS1h
ENSG00000166579	NDEL1	0.6385625	5.242856	175.9437	3.7251e-40	1.59283e-37	pooled_comparing intervention	RE	preVS1h
ENSG00000176907	TCIM	1.401086	4.629017	176.4843	2.83843e-40	1.63304e-37	pooled_comparing intervention	EE	preVS1h
ENSG00000152137	HSPB8	1.58801	9.958272	172.1935	2.45528e-39	1.73173e-37	pooled_comparing intervention	RE	preVS3h
ENSG00000158022	TRIM63	2.238105	9.425676	175.8596	3.88593e-40	2.14628e-37	pooled_comparing intervention	EE	preVS1h
ENSG00000120063	GNA13	1.014093	5.739367	174.2577	8.6956e-40	2.35429e-37	pooled_comparing intervention	EE	preVS3h
ENSG00000137936	BCAR3	1.78769	4.896209	179.0929	7.64684e-41	3.48619e-37	strength	EE	preVS3h
ENSG00000162614	NEXN	0.9906675	9.286283	170.7277	5.13128e-39	3.60058e-37	pooled_comparing intervention	RE	preVS3h
ENSG00000176597	B3GNT5	1.477631	6.448455	176.7962	2.42648e-40	3.66102e-37	pooled_comparing intervention	1h	EEvsRE
ENSG00000134308	YWHAQ	0.6717642	5.162814	170.2339	6.57796e-39	4.59215e-37	pooled_comparing intervention	RE	preVS3h
ENSG00000164442	CITED2	1.563132	4.568052	170.1478	6.8689e-39	4.77092e-37	pooled_comparing intervention	RE	preVS3h
ENSG00000120063	GNA13	1.240404	5.88448	173.9069	1.03732e-39	4.9201e-37	control	EE	preVS3h
ENSG00000197375	SLC22A5	2.601247	5.582433	174.4176	8.02378e-40	5.18069e-37	strength	RE	preVS3h
ENSG00000154265	ABCA5	0.970371	7.280801	169.7951	8.20208e-39	5.66814e-37	pooled_comparing intervention	RE	preVS3h
ENSG00000112715	VEGFA	1.864341	8.819501	173.7943	1.09776e-39	5.82996e-37	pooled_comparing intervention	EE	preVS1h
ENSG00000169375	SIN3A	-0.7655873	4.221923	169.5894	9.09589e-39	6.25422e-37	pooled_comparing intervention	RE	preVS3h
ENSG00000162772	ATF3	3.645166	8.843934	175.2953	5.16081e-40	7.00786e-37	pooled_comparing intervention	1h	EEvsRE
ENSG00000140105	WARS	0.6711278	6.199855	169.1869	1.1137e-38	7.61936e-37	pooled_comparing intervention	RE	preVS3h
ENSG00000135407	AVIL	-2.015887	3.794621	174.4673	7.82573e-40	7.99128e-37	endurance	RE	preVS3h
ENSG00000270093	NA	-2.08962	0.3362791	168.6215	1.47994e-38	1.00746e-36	pooled_comparing intervention	RE	preVS3h
ENSG00000113742	CPEB4	2.540286	7.483252	173.3173	1.39529e-39	1.18705e-36	control	RE	preVS3h
ENSG00000121957	GPSM2	2.296112	4.525147	173.5124	1.2649e-39	1.1994e-36	endurance	RE	preVS3h
ENSG00000073849	ST6GAL1	-0.9162679	4.025244	170.9042	4.69552e-39	1.24684e-36	pooled_comparing intervention	EE	preVS3h
ENSG00000197312	DDI2	1.301238	6.520881	171.9516	2.77292e-39	1.26816e-36	control	EE	preVS3h
ENSG00000139112	GABARAPL1	1.464273	7.101144	171.8914	2.85808e-39	1.26816e-36	control	EE	preVS3h
ENSG00000115594	IL1R1	1.761855	4.681163	167.9303	2.09522e-38	1.41925e-36	pooled_comparing intervention	RE	preVS3h
ENSG00000139112	GABARAPL1	1.847869	7.419142	172.7912	1.81789e-39	1.45559e-36	control	RE	preVS3h
ENSG00000122574	WIPF3	1.142969	5.118786	167.7084	2.34264e-38	1.57903e-36	pooled_comparing intervention	RE	preVS3h
ENSG00000115762	PLEKHB2	0.5384509	5.394615	170.0413	7.24684e-39	1.88801e-36	pooled_comparing intervention	EE	preVS3h
ENSG00000121060	TRIM25	-1.572023	5.214839	172.5977	2.00364e-39	1.92206e-36	pooled_comparing intervention	3h	EEvsRE
ENSG00000120156	TEK	1.10524	4.156301	167.28	2.90578e-38	1.94901e-36	pooled_comparing intervention	RE	preVS3h
ENSG00000006652	IFRD1	2.795727	7.63307	172.093	2.58259e-39	1.95301e-36	control	RE	preVS3h
ENSG00000153234	NR4A2	4.361159	4.351887	172.3537	2.26522e-39	2.23415e-36	pooled_comparing intervention	EE	preVSpost
ENSG00000144560	VGLL4	0.9744505	4.132237	166.7656	3.76388e-38	2.51225e-36	pooled_comparing intervention	RE	preVS3h
ENSG00000197375	SLC22A5	2.247364	5.643107	170.3763	6.12328e-39	2.63206e-36	control	EE	preVS3h
ENSG00000075975	MKRN2	0.4953518	5.232473	166.5952	4.10074e-38	2.72381e-36	pooled_comparing intervention	RE	preVS3h
ENSG00000226380		2.046944	1.232858	166.457	4.3958e-38	2.90569e-36	pooled_comparing intervention	RE	preVS3h
ENSG00000152409	JMY	0.9069333	4.719544	170.0895	7.07311e-39	2.9482e-36	control	EE	preVS3h
ENSG00000111266	DUSP16	1.544635	3.747663	171.4951	3.4885e-39	3.08732e-36	endurance	RE	preVS3h
ENSG00000164649	CDCA7L	-1.27935	2.206918	166.0167	5.48546e-38	3.60853e-36	pooled_comparing intervention	RE	preVS3h
ENSG00000139112	GABARAPL1	1.600335	7.444816	172.8195	1.79223e-39	4.05015e-36	strength	RE	preVS1h
ENSG00000178074	C2orf69	1.040004	4.272766	165.7028	6.4238e-38	4.20559e-36	pooled_comparing intervention	RE	preVS3h
ENSG00000235194	PPP1R3E	1.078298	5.158722	168.3296	1.71397e-38	4.38269e-36	pooled_comparing intervention	EE	preVS3h
ENSG00000157106	SMG1	1.022942	7.672839	165.5713	6.86305e-38	4.47177e-36	pooled_comparing intervention	RE	preVS3h
ENSG00000113448	PDE4D	1.154775	6.870019	168.2428	1.79051e-38	4.49517e-36	pooled_comparing intervention	EE	preVS3h
ENSG00000161835	GRASP	2.341202	2.949087	170.77	5.0233e-39	4.62412e-36	pooled_comparing intervention	EE	preVSpost
ENSG00000138379	MSTN	-1.548558	2.823512	168.1304	1.8946e-38	4.67155e-36	pooled_comparing intervention	EE	preVS3h
ENSG00000175556	LONRF3	1.750852	2.721382	168.0729	1.95016e-38	4.72418e-36	pooled_comparing intervention	EE	preVS3h
ENSG00000154380	ENAH	4.119614	8.690615	170.1734	6.78087e-39	4.85796e-36	control	RE	preVS3h
ENSG00000004848	ARX	-0.9704159	2.84825	165.2986	7.87186e-38	5.10477e-36	pooled_comparing intervention	RE	preVS3h
ENSG00000084652	TXLNA	1.053607	5.492495	167.7802	2.25954e-38	5.37927e-36	pooled_comparing intervention	EE	preVS3h
ENSG00000189266	PNRC2	1.081639	5.869202	168.776	1.3693e-38	5.67761e-36	pooled_comparing intervention	RE	preVS1h
ENSG00000184602	SNN	1.161764	5.950818	167.2267	2.98472e-38	6.98526e-36	pooled_comparing intervention	EE	preVS3h
ENSG00000133874	RNF122	1.540237	4.493297	168.2858	1.75218e-38	7.05151e-36	pooled_comparing intervention	RE	preVS1h
ENSG00000185950	IRS2	3.303694	4.956576	169.0959	1.16581e-38	7.18513e-36	strength	RE	preVS3h
ENSG00000140836	ZFHX3	0.8881525	4.575183	164.2952	1.30398e-37	8.41623e-36	pooled_comparing intervention	RE	preVS3h
ENSG00000126261	UBA2	0.8179402	6.57218	164.1019	1.43718e-37	9.23238e-36	pooled_comparing intervention	RE	preVS3h
ENSG00000154380	ENAH	2.897941	8.394454	167.6839	2.37165e-38	9.27179e-36	pooled_comparing intervention	RE	preVS1h
ENSG00000142871	CCN1	3.537251	7.009913	169.8637	7.92401e-39	9.78183e-36	pooled_comparing intervention	1h	EEvsRE
ENSG00000153234	NR4A2	5.941306	4.52376	174.5287	7.58781e-40	1.01661e-35	endurance	EE	preVSpost
ENSG00000082898	XPO1	0.7812252	7.007034	166.2543	4.8676e-38	1.1202e-35	pooled_comparing intervention	EE	preVS3h
ENSG00000102401	ARMCX3	0.8124991	5.665153	163.3226	2.12689e-37	1.35991e-35	pooled_comparing intervention	RE	preVS3h
ENSG00000154217	PITPNC1	1.416567	2.481265	163.2949	2.15671e-37	1.37257e-35	pooled_comparing intervention	RE	preVS3h
ENSG00000056277	ZNF280C	1.34266	1.3281	163.1183	2.35712e-37	1.49317e-35	pooled_comparing intervention	RE	preVS3h
ENSG00000160299	PCNT	1.518698	7.778762	165.8791	5.87861e-38	2.37824e-35	control	EE	preVS3h
ENSG00000154380	ENAH	3.352195	8.763138	172.4232	2.18744e-39	2.75115e-35	3h	endurance	EEvsRE
ENSG00000147065	MSN	0.705579	6.344522	164.4257	1.22112e-37	2.76413e-35	pooled_comparing intervention	EE	preVS3h
ENSG00000120129	DUSP1	3.071632	7.754193	168.3921	1.66092e-38	3.24662e-35	pooled_comparing intervention	RE	preVSpost
ENSG00000173848	NET1	0.785132	4.393136	161.4917	5.34236e-37	3.36864e-35	pooled_comparing intervention	RE	preVS3h
ENSG00000230551		1.697263	4.593169	166.7073	3.87588e-38	3.47021e-35	pooled_comparing intervention	3h	EEvsRE
ENSG00000136068	FLNB	1.160228	5.312379	163.7706	1.69778e-37	3.78112e-35	pooled_comparing intervention	EE	preVS3h
ENSG00000104635	SLC39A14	1.135285	3.77658	163.6935	1.76488e-37	3.86817e-35	pooled_comparing intervention	EE	preVS3h
ENSG00000173641	HSPB7	1.148848	10.27966	160.9835	6.89877e-37	4.33009e-35	pooled_comparing intervention	RE	preVS3h
ENSG00000255710		2.48144	1.338391	166.1062	5.24411e-38	4.40177e-35	pooled_comparing intervention	3h	EEvsRE
ENSG00000113742	CPEB4	1.332973	6.686126	163.3649	2.08209e-37	4.49211e-35	pooled_comparing intervention	EE	preVS3h
ENSG00000106415	GLCCI1	-1.12753	2.180814	160.4714	8.92602e-37	5.57693e-35	pooled_comparing intervention	RE	preVS3h
ENSG00000153234	NR4A2	5.90549	4.52376	171.0543	4.35421e-39	5.83378e-35	endurance	EE	preVS1h
ENSG00000144655	CSRNP1	2.966643	5.045011	163.9436	1.55625e-37	5.91506e-35	pooled_comparing intervention	RE	preVS1h
ENSG00000106617	PRKAG2	2.003606	3.8839	160.0336	1.11253e-36	6.91946e-35	pooled_comparing intervention	RE	preVS3h
ENSG00000066135	KDM4A	-0.7872541	4.00165	162.4085	3.3685e-37	7.15573e-35	pooled_comparing intervention	EE	preVS3h
ENSG00000261087		-1.083117	3.368992	159.9076	1.18534e-36	7.33893e-35	pooled_comparing intervention	RE	preVS3h
ENSG00000133657	ATP13A3	0.985232	4.755112	159.8118	1.24384e-36	7.66646e-35	pooled_comparing intervention	RE	preVS3h
ENSG00000153201	RANBP2	0.8423704	6.940773	159.697	1.3178e-36	8.08584e-35	pooled_comparing intervention	RE	preVS3h
ENSG00000235927	NEXN-AS1	4.304426	2.728329	163.9918	1.51902e-37	1.20003e-34	pooled_comparing intervention	3h	EEvsRE
ENSG00000210195	MT-TT	-2.370353	2.732245	163.9773	1.53014e-37	1.32051e-34	pooled_comparing intervention	EE	preVSpost
ENSG00000156804	FBXO32	1.84198	9.438077	162.2607	3.6285e-37	1.426e-34	control	EE	preVS3h
ENSG00000172071	EIF2AK3	3.421708	4.205569	163.7336	1.72968e-37	1.4351e-34	endurance	RE	preVS3h
ENSG00000112715	VEGFA	1.794596	8.819501	160.9262	7.10056e-37	1.48552e-34	pooled_comparing intervention	EE	preVS3h
ENSG00000123505	AMD1	1.169327	5.900424	158.4563	2.45997e-36	1.50267e-34	pooled_comparing intervention	RE	preVS3h
ENSG00000185022	MAFF	5.753718	5.395956	163.1394	2.33222e-37	1.58731e-34	control	RE	preVS3h
ENSG00000128596	CCDC136	1.580947	2.432521	158.1666	2.846e-36	1.73075e-34	pooled_comparing intervention	RE	preVS3h
ENSG00000114737	CISH	3.488762	4.299143	162.3184	3.52469e-37	1.80255e-34	pooled_comparing intervention	EE	preVS1h
ENSG00000092439	TRPM7	1.09248	5.076918	160.3641	9.42078e-37	1.94152e-34	pooled_comparing intervention	EE	preVS3h
ENSG00000117868	ESYT2	0.6562111	6.197564	160.0547	1.10079e-36	2.23525e-34	pooled_comparing intervention	EE	preVS3h
ENSG00000138166	DUSP5	3.63387	1.30023	166.9849	3.37074e-38	2.31822e-34	control	EE	preVSpost
ENSG00000237697	NA	1.960221	4.224763	157.5189	3.94246e-36	2.38693e-34	pooled_comparing intervention	RE	preVS3h
ENSG00000153066	TXNDC11	0.6666231	4.142576	157.479	4.02246e-36	2.42464e-34	pooled_comparing intervention	RE	preVS3h
ENSG00000159388	BTG2	3.926005	9.123561	166.6011	4.08842e-38	2.71369e-34	endurance	RE	preVS1h
ENSG00000173320	STOX2	-1.649953	2.831897	162.0107	4.11491e-37	3.07018e-34	pooled_comparing intervention	3h	EEvsRE
ENSG00000151014	NOCT	1.503136	2.716506	156.8317	5.57085e-36	3.34324e-34	pooled_comparing intervention	RE	preVS3h
ENSG00000147065	MSN	0.6972741	6.344522	160.9093	7.16117e-37	3.53148e-34	pooled_comparing intervention	EE	preVS1h
ENSG00000214544	GTF2IRD2P1	2.233615	0.524347	161.5728	5.12876e-37	3.62522e-34	pooled_comparing intervention	3h	EEvsRE
ENSG00000116285	ERRFI1	2.156733	5.295117	156.6023	6.2524e-36	3.73588e-34	pooled_comparing intervention	RE	preVS3h
ENSG00000100678	SLC8A3	0.7566556	4.897199	156.5678	6.36208e-36	3.78488e-34	pooled_comparing intervention	RE	preVS3h
ENSG00000112242	E2F3	0.8482591	3.700884	156.4703	6.68195e-36	3.95797e-34	pooled_comparing intervention	RE	preVS3h
ENSG00000125740	FOSB	5.843768	4.561518	156.3758	7.00717e-36	4.13272e-34	pooled_comparing intervention	RE	preVS3h
ENSG00000100033	PRODH	3.0761	4.725766	158.7512	2.12085e-36	4.24417e-34	pooled_comparing intervention	EE	preVS3h
ENSG00000169756	LIMS1	2.172806	6.748984	161.081	6.56864e-37	4.25773e-34	control	RE	preVS3h
ENSG00000235194	PPP1R3E	-1.442547	5.052345	161.0547	6.65616e-37	4.46961e-34	pooled_comparing intervention	3h	EEvsRE
ENSG00000150907	FOXO1	1.670849	6.000562	158.6016	2.28658e-36	4.51044e-34	pooled_comparing intervention	EE	preVS3h
ENSG00000154153	RETREG1	1.703992	8.099905	159.9015	1.18899e-36	4.54292e-34	control	EE	preVS3h
ENSG00000270069	MIR222HG	2.510913	0.3747729	160.1473	1.05065e-36	5.00253e-34	pooled_comparing intervention	EE	preVS1h
ENSG00000139508	SLC46A3	-0.904417	3.564441	155.3798	1.15665e-35	6.79245e-34	pooled_comparing intervention	RE	preVS3h
ENSG00000100234	TIMP3	0.9649983	7.659545	155.3139	1.19562e-35	6.99133e-34	pooled_comparing intervention	RE	preVS3h
ENSG00000175445	LPL	1.211361	7.323992	157.5153	3.94954e-36	7.68103e-34	pooled_comparing intervention	EE	preVS3h
ENSG00000198695	MT-ND6	-1.485123	7.306053	160.2257	1.01002e-36	8.20375e-34	pooled_comparing intervention	EE	preVSpost
ENSG00000167258	CDK12	0.5331308	4.106177	158.4548	2.46191e-36	9.10442e-34	pooled_comparing intervention	RE	preVS1h
ENSG00000003436	TFPI	1.25413	4.328166	154.4269	1.86825e-35	1.0878e-33	pooled_comparing intervention	RE	preVS3h
ENSG00000011021	CLCN6	1.108809	4.495886	156.5605	6.38532e-36	1.22456e-33	pooled_comparing intervention	EE	preVS3h
ENSG00000111371	SLC38A1	2.056124	5.044359	154.1794	2.11604e-35	1.22685e-33	pooled_comparing intervention	RE	preVS3h
ENSG00000106829	TLE4	1.076963	4.583289	159.211	1.68286e-36	1.31412e-33	endurance	RE	preVS3h
ENSG00000233864	NA	1.364412	1.275042	153.9177	2.41382e-35	1.3936e-33	pooled_comparing intervention	RE	preVS3h
ENSG00000120694	HSPH1	1.535669	6.032796	157.9467	3.17891e-36	1.46315e-33	pooled_comparing intervention	EE	preVS1h
ENSG00000169252	ADRB2	1.067613	3.619739	157.8373	3.35885e-36	1.4961e-33	pooled_comparing intervention	EE	preVS1h
ENSG00000128833	MYO5C	-0.8185003	2.708137	153.4561	3.04509e-35	1.75067e-33	pooled_comparing intervention	RE	preVS3h
ENSG00000164122	ASB5	3.266074	9.531576	158.4805	2.43019e-36	1.79226e-33	endurance	RE	preVS3h
ENSG00000136169	SETDB2	1.190777	3.095427	155.3365	1.18209e-35	2.23594e-33	pooled_comparing intervention	EE	preVS3h
ENSG00000248019	FAM13A-AS1	-1.216397	2.544571	152.5924	4.70289e-35	2.69245e-33	pooled_comparing intervention	RE	preVS3h
ENSG00000258634		-0.722857	2.587078	152.5569	4.78752e-35	2.72948e-33	pooled_comparing intervention	RE	preVS3h
ENSG00000137575	SDCBP	0.9840527	5.852404	152.4271	5.11059e-35	2.90159e-33	pooled_comparing intervention	RE	preVS3h
ENSG00000205268	PDE7A	1.406631	7.183253	156.1271	7.94129e-36	2.95223e-33	control	EE	preVS3h
ENSG00000101695	RNF125	1.399008	2.103702	154.7116	1.61891e-35	3.0208e-33	pooled_comparing intervention	EE	preVS3h
ENSG00000077522	ACTN2	0.720857	11.81335	152.0764	6.0972e-35	3.44744e-33	pooled_comparing intervention	RE	preVS3h
ENSG00000259820		1.4167	4.252583	155.7136	9.77812e-36	3.5209e-33	pooled_comparing intervention	RE	preVS1h
ENSG00000244462	RBM12	0.672296	4.718239	156.0054	8.44282e-36	3.64308e-33	pooled_comparing intervention	EE	preVS1h
ENSG00000163909	HEYL	1.691772	3.236416	154.8567	1.50487e-35	5.27978e-33	pooled_comparing intervention	RE	preVS1h
ENSG00000262410		2.465382	1.16111	155.0757	1.34791e-35	5.63997e-33	pooled_comparing intervention	EE	preVS1h
ENSG00000109819	PPARGC1A	3.949216	8.674152	159.2255	1.67061e-36	5.71224e-33	strength	EE	preVS3h
ENSG00000120129	DUSP1	2.97714	7.754193	154.6388	1.67929e-35	5.74443e-33	pooled_comparing intervention	RE	preVS1h
ENSG00000080371	RAB21	0.9100744	6.60946	151.0281	1.03335e-34	5.81866e-33	pooled_comparing intervention	RE	preVS3h
ENSG00000215218	UBE2QL1	1.021345	4.942665	153.3073	3.28187e-35	6.04213e-33	pooled_comparing intervention	EE	preVS3h
ENSG00000186352	ANKRD37	2.211031	3.996089	157.945	3.18167e-36	6.16289e-33	strength	RE	preVS1h
ENSG00000170807	LMOD2	1.210936	10.44611	150.7086	1.21364e-34	6.80582e-33	pooled_comparing intervention	RE	preVS3h
ENSG00000135766	EGLN1	1.141962	7.947102	150.6817	1.23014e-34	6.87018e-33	pooled_comparing intervention	RE	preVS3h
ENSG00000172403	SYNPO2	1.041272	11.25265	155.5057	1.08561e-35	6.94276e-33	pooled_comparing intervention	3h	EEvsRE
ENSG00000005102	MEOX1	1.234019	3.351268	154.1742	2.1216e-35	7.08046e-33	pooled_comparing intervention	RE	preVS1h
ENSG00000177432	NAP1L5	1.223282	1.716249	154.4253	1.8698e-35	7.59358e-33	pooled_comparing intervention	EE	preVS1h
ENSG00000164465	DCBLD1	1.28392	3.631759	154.3379	1.9538e-35	7.70804e-33	pooled_comparing intervention	EE	preVS1h
ENSG00000140526	ABHD2	2.056582	5.779251	152.7782	4.283e-35	7.78154e-33	pooled_comparing intervention	EE	preVS3h
ENSG00000152413	HOMER1	1.141896	5.913347	150.346	1.45661e-34	8.10193e-33	pooled_comparing intervention	RE	preVS3h
ENSG00000150782	IL18	2.254072	3.312523	150.1661	1.59462e-34	8.83365e-33	pooled_comparing intervention	RE	preVS3h
ENSG00000272198	NA	3.449215	3.043994	150.1573	1.60167e-34	8.83698e-33	pooled_comparing intervention	RE	preVS3h
ENSG00000159208	CIART	-2.353089	4.460025	155.1101	1.32476e-35	9.25592e-33	endurance	RE	preVS3h
ENSG00000168906	MAT2A	0.8834619	8.585812	149.8469	1.87248e-34	1.02896e-32	pooled_comparing intervention	RE	preVS3h
ENSG00000133874	RNF122	-1.461605	4.066995	152.1298	5.93547e-35	1.06438e-32	pooled_comparing intervention	EE	preVS3h
ENSG00000157119	KLHL40	2.614433	9.021988	153.2429	3.38998e-35	1.10441e-32	pooled_comparing intervention	RE	preVS1h
ENSG00000188529	SRSF10	0.9481702	6.531593	149.5941	2.12658e-34	1.16392e-32	pooled_comparing intervention	RE	preVS3h
ENSG00000130522	JUND	1.182119	4.757133	149.5252	2.20164e-34	1.2002e-32	pooled_comparing intervention	RE	preVS3h
ENSG00000174611	KY	-2.461093	2.27869	154.4769	1.82188e-35	1.20927e-32	endurance	RE	preVS3h
ENSG00000146859	TMEM140	1.749534	4.766543	153.2495	3.37869e-35	1.223e-32	control	EE	preVS3h
ENSG00000136826	KLF4	1.70497	3.781664	152.9288	3.97036e-35	1.26341e-32	pooled_comparing intervention	RE	preVS1h
ENSG00000157657	ZNF618	-0.9254719	2.318784	151.6595	7.52067e-35	1.31047e-32	pooled_comparing intervention	EE	preVS3h
ENSG00000135063	FAM189A2	-0.6400069	5.706261	151.6523	7.54782e-35	1.31047e-32	pooled_comparing intervention	EE	preVS3h
ENSG00000107104	KANK1	0.8761004	5.587394	151.6406	7.59251e-35	1.31047e-32	pooled_comparing intervention	EE	preVS3h
ENSG00000175699	CCDC197	3.591729	2.586704	152.9831	3.86329e-35	1.36255e-32	control	EE	preVS3h
ENSG00000160712	IL6R	2.276971	5.188359	154.0744	2.23082e-35	1.4102e-32	endurance	RE	preVS3h
ENSG00000152137	HSPB8	1.486897	10.02744	153.8886	2.44943e-35	1.45628e-32	pooled_comparing intervention	3h	EEvsRE
ENSG00000164393	ADGRF2	2.316431	2.12145	153.8528	2.49399e-35	1.45628e-32	pooled_comparing intervention	3h	EEvsRE
ENSG00000107372	ZFAND5	1.356101	8.738595	152.7898	4.25801e-35	1.46422e-32	control	EE	preVS3h
ENSG00000168264	IRF2BP2	1.66389	6.844004	155.7927	9.39662e-36	1.61563e-32	control	EE	preVS1h
ENSG00000164736	SOX17	2.192809	1.243944	153.9994	2.31664e-35	1.77712e-32	pooled_comparing intervention	EE	preVSpost
ENSG00000089163	SIRT4	-1.046004	1.739063	148.5832	3.53713e-34	1.92057e-32	pooled_comparing intervention	RE	preVS3h
ENSG00000128833	MYO5C	-0.8809325	2.777081	150.5847	1.29171e-34	2.20196e-32	pooled_comparing intervention	EE	preVS3h
ENSG00000101367	MAPRE1	0.6010469	4.915727	148.2072	4.27404e-34	2.31153e-32	pooled_comparing intervention	RE	preVS3h
ENSG00000260400		-2.016824	-0.1944423	147.9723	4.81053e-34	2.59144e-32	pooled_comparing intervention	RE	preVS3h
ENSG00000006652	IFRD1	2.301024	7.180583	154.7824	1.56224e-35	2.6478e-32	strength	RE	preVS1h
ENSG00000174429	ABRA	2.29492	10.0942	153.616	2.80965e-35	3.17935e-32	pooled_comparing intervention	1h	EEvsRE
ENSG00000164122	ASB5	1.640188	9.020398	149.7554	1.96074e-34	3.30169e-32	pooled_comparing intervention	EE	preVS3h
ENSG00000162616	DNAJB4	2.107258	8.220426	151.9506	6.49554e-35	3.63479e-32	pooled_comparing intervention	3h	EEvsRE
ENSG00000122884	P4HA1	2.33098	6.627401	151.9302	6.56267e-35	3.9534e-32	endurance	RE	preVS3h
ENSG00000048028	USP28	1.731164	7.005579	151.8452	6.84958e-35	3.9534e-32	endurance	RE	preVS3h
ENSG00000092969	TGFB2	2.952195	4.650414	151.716	7.30978e-35	4.00906e-32	endurance	RE	preVS3h
ENSG00000113742	CPEB4	2.469148	6.837122	151.6517	7.55001e-35	4.00906e-32	endurance	RE	preVS3h
ENSG00000135446	CDK4	0.70606	4.436693	147.0975	7.47149e-34	4.00911e-32	pooled_comparing intervention	RE	preVS3h
ENSG00000175556	LONRF3	2.086673	2.963442	150.4425	1.38752e-34	4.65496e-32	control	EE	preVS3h
ENSG00000131013	PPIL4	0.7733056	3.509368	146.6293	9.45719e-34	5.05479e-32	pooled_comparing intervention	RE	preVS3h
ENSG00000163064	EN1	-0.8475407	2.336847	146.5642	9.77216e-34	5.20282e-32	pooled_comparing intervention	RE	preVS3h
ENSG00000117461	PIK3R3	2.136762	4.394482	149.6457	2.07205e-34	6.44361e-32	pooled_comparing intervention	RE	preVS1h
ENSG00000154380	ENAH	2.6165	7.861042	152.0127	6.29583e-35	6.57624e-32	pooled_comparing intervention	1h	EEvsRE
ENSG00000170145	SIK2	1.729228	4.943946	150.5891	1.28886e-34	6.58063e-32	endurance	RE	preVS3h
ENSG00000106617	PRKAG2	2.564256	4.170886	150.8638	1.12241e-34	6.61684e-32	strength	RE	preVS3h
ENSG00000146426	TIAM2	3.079299	5.018391	156.9525	5.24226e-36	6.80813e-32	3h	control	EEvsRE
ENSG00000235194	PPP1R3E	1.364953	5.094047	149.575	2.14714e-34	7.03188e-32	control	EE	preVS3h
ENSG00000151065	DCP1B	-0.859279	2.160622	145.9417	1.33683e-33	7.08988e-32	pooled_comparing intervention	RE	preVS3h
ENSG00000130066	SAT1	1.204085	5.399773	145.8401	1.40701e-33	7.43326e-32	pooled_comparing intervention	RE	preVS3h
ENSG00000130066	SAT1	1.215058	5.399773	148.8501	3.0924e-34	9.40297e-32	pooled_comparing intervention	RE	preVS1h
ENSG00000169155	ZBTB43	1.581589	6.286733	149.9399	1.78684e-34	1.00949e-31	strength	RE	preVS3h
ENSG00000130066	SAT1	0.9892259	5.383449	150.8703	1.11875e-34	1.08511e-31	pooled_comparing intervention	1h	EEvsRE
ENSG00000133805	AMPD3	2.620922	4.863379	149.5068	2.22209e-34	1.09253e-31	endurance	RE	preVS3h
ENSG00000067064	IDI1	1.251952	7.122585	144.9434	2.20972e-33	1.16291e-31	pooled_comparing intervention	RE	preVS3h
ENSG00000174840	PDE12	0.7253219	3.785018	144.7047	2.49187e-33	1.30637e-31	pooled_comparing intervention	RE	preVS3h
ENSG00000110880	CORO1C	1.240106	5.305622	146.9201	8.16974e-34	1.35913e-31	pooled_comparing intervention	EE	preVS3h
ENSG00000104763	ASAH1	1.134754	7.297282	146.85	8.46283e-34	1.39113e-31	pooled_comparing intervention	EE	preVS3h
ENSG00000125812	GZF1	1.082571	4.053231	148.3374	4.00293e-34	1.53314e-31	pooled_comparing intervention	EE	preVS1h
ENSG00000119523	ALG2	1.331131	3.953512	148.2858	4.10822e-34	1.53314e-31	pooled_comparing intervention	EE	preVS1h
ENSG00000172071	EIF2AK3	3.469395	5.605885	149.0279	2.82771e-34	1.53364e-31	strength	RE	preVS3h
ENSG00000145016	RUBCN	0.8295276	4.470352	144.2801	3.08571e-33	1.61152e-31	pooled_comparing intervention	RE	preVS3h
ENSG00000213062		1.978402	0.4309569	144.2366	3.15396e-33	1.6409e-31	pooled_comparing intervention	RE	preVS3h
ENSG00000168826	ZBTB49	1.194263	2.344849	148.8144	3.1485e-34	1.69137e-31	pooled_comparing intervention	3h	EEvsRE
ENSG00000232956	SNHG15	1.163052	2.580428	144.0065	3.54128e-33	1.83543e-31	pooled_comparing intervention	RE	preVS3h
ENSG00000079385	CEACAM1	1.361938	1.794285	145.9957	1.30101e-33	2.11345e-31	pooled_comparing intervention	EE	preVS3h
ENSG00000138166	DUSP5	3.021302	0.7511681	154.5482	1.75759e-35	2.40385e-31	strength	EE	preVSpost
ENSG00000139112	GABARAPL1	1.366589	7.101144	150.0744	1.66992e-34	2.55219e-31	control	EE	preVS1h
ENSG00000170345	FOS	5.878007	8.594408	146.742	8.93566e-34	2.65797e-31	pooled_comparing intervention	RE	preVS1h
ENSG00000168334	XIRP1	5.522438	11.86334	148.0851	4.54489e-34	2.81205e-31	control	RE	preVS3h
ENSG00000186283	TOR3A	0.9881681	3.938101	145.1874	1.9543e-33	3.13779e-31	pooled_comparing intervention	EE	preVS3h
ENSG00000122863	CHST3	1.639572	4.166206	142.896	6.19392e-33	3.19817e-31	pooled_comparing intervention	RE	preVS3h
ENSG00000204388	HSPA1B	2.645748	6.262455	146.6413	9.40033e-34	3.41578e-31	pooled_comparing intervention	EE	preVS1h
ENSG00000120129	DUSP1	3.563136	7.266709	152.2512	5.5836e-35	3.70611e-31	endurance	RE	preVSpost
ENSG00000049239	H6PD	-1.104669	6.409832	142.219	8.70951e-33	4.48016e-31	pooled_comparing intervention	RE	preVS3h
ENSG00000049246	PER3	-1.005818	5.719004	146.4667	1.02642e-33	4.86631e-31	endurance	RE	preVS3h
ENSG00000154380	ENAH	3.777857	9.067991	151.5285	8.03312e-35	5.21631e-31	3h	control	EEvsRE
ENSG00000185219	ZNF445	-0.5911764	4.399034	141.8721	1.03718e-32	5.31525e-31	pooled_comparing intervention	RE	preVS3h
ENSG00000132823	OSER1	0.7799248	5.961743	141.848	1.0498e-32	5.34988e-31	pooled_comparing intervention	RE	preVS3h
ENSG00000224982	TMEM233	0.76783	4.920903	141.8444	1.05176e-32	5.34988e-31	pooled_comparing intervention	RE	preVS3h
ENSG00000144802	NFKBIZ	1.781575	3.379533	145.2833	1.86223e-33	5.42147e-31	pooled_comparing intervention	RE	preVS1h
ENSG00000144136	SLC20A1	1.907845	5.235503	145.5933	1.5931e-33	5.64041e-31	pooled_comparing intervention	EE	preVS1h
ENSG00000139289	PHLDA1	1.805188	2.031177	141.7184	1.1206e-32	5.67897e-31	pooled_comparing intervention	RE	preVS3h
ENSG00000181788	SIAH2	0.7742437	3.361855	145.4918	1.67663e-33	5.78772e-31	pooled_comparing intervention	EE	preVS1h
ENSG00000204388	HSPA1B	3.604885	6.494005	148.2956	4.08814e-34	6.159e-31	strength	RE	preVS1h
ENSG00000265768	MIR4506	2.422206	1.449744	143.6668	4.20179e-33	6.66878e-31	pooled_comparing intervention	EE	preVS3h
ENSG00000161813	LARP4	0.8202748	6.176956	143.5643	4.42437e-33	6.94224e-31	pooled_comparing intervention	EE	preVS3h
ENSG00000124145	SDC4	2.943105	7.402847	145.9421	1.33657e-33	6.97022e-31	strength	RE	preVS3h
ENSG00000133805	AMPD3	2.272707	5.035248	141.1785	1.47065e-32	7.42542e-31	pooled_comparing intervention	RE	preVS3h
ENSG00000153234	NR4A2	4.533883	4.144804	150.9074	1.09807e-34	7.47345e-31	control	RE	preVS1h
ENSG00000136068	FLNB	1.14206	5.086017	140.9949	1.61308e-32	8.08581e-31	pooled_comparing intervention	RE	preVS3h
ENSG00000059728	MXD1	1.688353	3.85907	140.9947	1.61326e-32	8.08581e-31	pooled_comparing intervention	RE	preVS3h
ENSG00000078269	SYNJ2	2.709572	4.300314	145.4662	1.6984e-33	8.52911e-31	strength	RE	preVS3h
ENSG00000153187	HNRNPU	1.076299	7.712085	144.2623	3.1135e-33	8.87541e-31	pooled_comparing intervention	RE	preVS1h
ENSG00000163681	SLMAP	1.228513	7.064818	145.3509	1.79985e-33	9.29691e-31	pooled_comparing intervention	3h	EEvsRE
ENSG00000142871	CCN1	3.185189	7.240103	147.7192	5.46412e-34	9.3457e-31	pooled_comparing intervention	RE	preVSpost
ENSG00000166949	SMAD3	0.7746857	7.006404	140.6503	1.91868e-32	9.58149e-31	pooled_comparing intervention	RE	preVS3h
ENSG00000106615	RHEB	1.057094	6.080991	144.2362	3.15462e-33	1.00911e-30	control	EE	preVS3h
ENSG00000267385		1.524779	1.98404	140.4797	2.09078e-32	1.04029e-30	pooled_comparing intervention	RE	preVS3h
ENSG00000176597	B3GNT5	1.930743	6.502774	143.8822	3.76996e-33	1.05274e-30	pooled_comparing intervention	RE	preVS1h
ENSG00000136997	MYC	3.170379	4.821512	143.8031	3.92327e-33	1.06115e-30	pooled_comparing intervention	RE	preVS1h
ENSG00000134294	SLC38A2	1.608002	8.826055	143.787	3.95518e-33	1.06115e-30	pooled_comparing intervention	RE	preVS1h
ENSG00000143365	RORC	1.162942	6.662412	142.552	7.36515e-33	1.14267e-30	pooled_comparing intervention	EE	preVS3h
ENSG00000140403	DNAJA4	1.540637	8.720105	143.8883	3.75842e-33	1.86946e-30	pooled_comparing intervention	3h	EEvsRE
ENSG00000106617	PRKAG2	3.291242	4.349095	142.5318	7.44039e-33	2.32597e-30	control	EE	preVS3h
ENSG00000008405	CRY1	0.9628986	3.805479	140.9531	1.64742e-32	2.52751e-30	pooled_comparing intervention	EE	preVS3h
ENSG00000123836	PFKFB2	1.516533	6.718748	140.7174	1.855e-32	2.81471e-30	pooled_comparing intervention	EE	preVS3h
ENSG00000198730	CTR9	0.6913114	5.145837	138.3243	6.1896e-32	3.06856e-30	pooled_comparing intervention	RE	preVS3h
ENSG00000157557	ETS2	1.443257	6.068682	141.5983	1.19046e-32	3.13252e-30	pooled_comparing intervention	RE	preVS1h
ENSG00000181722	ZBTB20	1.26698	1.639131	138.2605	6.39187e-32	3.1574e-30	pooled_comparing intervention	RE	preVS3h
ENSG00000179388	EGR3	3.760671	2.749886	141.3381	1.35708e-32	3.50357e-30	pooled_comparing intervention	RE	preVS1h
ENSG00000110395	CBL	0.8341767	3.121753	141.0809	1.54476e-32	3.91426e-30	pooled_comparing intervention	RE	preVS1h
ENSG00000078269	SYNJ2	3.106748	4.871801	145.7874	1.44483e-33	3.95219e-30	strength	EE	preVS3h
ENSG00000124145	SDC4	2.921016	7.402847	144.3314	3.00696e-33	4.07714e-30	strength	RE	preVS1h
ENSG00000161960	EIF4A1	1.476012	2.372713	137.7091	8.4376e-32	4.15294e-30	pooled_comparing intervention	RE	preVS3h
ENSG00000151726	ACSL1	0.7709274	8.962339	139.8971	2.80359e-32	4.20782e-30	pooled_comparing intervention	EE	preVS3h
ENSG00000036672	USP2	1.079101	7.270499	141.4922	1.25578e-32	4.22923e-30	pooled_comparing intervention	EE	preVS1h
ENSG00000052795	FNIP2	2.858447	5.666681	145.0964	2.04587e-33	4.66356e-30	strength	EE	preVS3h
ENSG00000169122	FAM110B	1.951395	3.800233	142.3691	8.07554e-33	4.77932e-30	control	RE	preVS3h
ENSG00000214544	GTF2IRD2P1	1.834022	0.3451628	137.319	1.02691e-31	5.03625e-30	pooled_comparing intervention	RE	preVS3h
ENSG00000204388	HSPA1B	2.526053	6.590832	137.193	1.09417e-31	5.34699e-30	pooled_comparing intervention	RE	preVS3h
ENSG00000165782	PIP4P1	0.9026044	4.546597	140.9155	1.67889e-32	5.51954e-30	pooled_comparing intervention	EE	preVS1h
ENSG00000110321	EIF4G2	0.7755617	9.449203	137.1015	1.14578e-31	5.57927e-30	pooled_comparing intervention	RE	preVS3h
ENSG00000148572	NRBF2	1.063389	3.774297	140.285	2.30617e-32	5.73733e-30	pooled_comparing intervention	RE	preVS1h
ENSG00000106615	RHEB	0.7561603	6.033161	139.093	4.20291e-32	6.2402e-30	pooled_comparing intervention	EE	preVS3h
ENSG00000204389	HSPA1A	2.484066	7.090982	140.5157	2.05325e-32	6.59331e-30	pooled_comparing intervention	EE	preVS1h
ENSG00000150457	LATS2	0.8953559	4.427704	138.9401	4.53942e-32	6.66812e-30	pooled_comparing intervention	EE	preVS3h
ENSG00000165312	OTUD1	3.33052	9.36176	143.5246	4.51371e-33	6.86235e-30	pooled_comparing intervention	RE	preVSpost
ENSG00000006327	TNFRSF12A	3.975742	4.934248	136.6071	1.46969e-31	7.1311e-30	pooled_comparing intervention	RE	preVS3h
ENSG00000140526	ABHD2	2.729824	6.107749	141.4321	1.2944e-32	7.3414e-30	control	RE	preVS3h
ENSG00000184677	ZBTB40	-0.6021392	4.512309	136.3404	1.68099e-31	8.12754e-30	pooled_comparing intervention	RE	preVS3h
ENSG00000120158	RCL1	0.7888457	3.785297	136.3037	1.71228e-31	8.2497e-30	pooled_comparing intervention	RE	preVS3h
ENSG00000123358	NR4A1	3.417513	8.334018	139.9423	2.74054e-32	8.60031e-30	pooled_comparing intervention	EE	preVS1h
ENSG00000125846	ZNF133	-0.6871301	3.532686	135.8946	2.10413e-31	1.0102e-29	pooled_comparing intervention	RE	preVS3h
ENSG00000198169	ZNF251	-0.7284089	3.583709	135.745	2.26875e-31	1.08543e-29	pooled_comparing intervention	RE	preVS3h
ENSG00000172765	TMCC1	0.8830218	6.026401	135.2977	2.8419e-31	1.3549e-29	pooled_comparing intervention	RE	preVS3h
ENSG00000228801		-0.8048896	2.816311	135.2572	2.90057e-31	1.37807e-29	pooled_comparing intervention	RE	preVS3h
ENSG00000137713	PPP2R1B	1.221521	3.894116	138.4326	5.86122e-32	1.43213e-29	pooled_comparing intervention	RE	preVS1h
ENSG00000109846	CRYAB	1.055972	11.07626	138.3831	6.00919e-32	1.44252e-29	pooled_comparing intervention	RE	preVS1h
ENSG00000107968	MAP3K8	2.675629	3.434385	135.1029	3.13486e-31	1.48423e-29	pooled_comparing intervention	RE	preVS3h
ENSG00000096717	SIRT1	1.092457	4.46562	135.0547	3.21191e-31	1.51547e-29	pooled_comparing intervention	RE	preVS3h
ENSG00000173598	NUDT4	1.712486	7.481759	139.6218	3.22047e-32	1.54468e-29	pooled_comparing intervention	3h	EEvsRE
ENSG00000101040	ZMYND8	-0.7471554	4.029361	134.9679	3.35557e-31	1.57781e-29	pooled_comparing intervention	RE	preVS3h
ENSG00000131979	GCH1	1.575704	0.9921573	138.6586	5.23066e-32	1.605e-29	pooled_comparing intervention	EE	preVS1h
ENSG00000138166	DUSP5	2.81237	1.098962	144.7469	2.43951e-33	1.63423e-29	endurance	EE	preVSpost
ENSG00000150347	ARID5B	2.33169	6.011275	134.8886	3.49224e-31	1.63645e-29	pooled_comparing intervention	RE	preVS3h
ENSG00000171316	CHD7	0.8549163	4.313753	137.1182	1.13615e-31	1.65137e-29	pooled_comparing intervention	EE	preVS3h
ENSG00000185950	IRS2	3.334054	5.049102	139.617	3.22825e-32	1.75772e-29	control	RE	preVS3h
ENSG00000251562	MALAT1	0.9429133	9.156367	134.6555	3.92718e-31	1.83398e-29	pooled_comparing intervention	RE	preVS3h
ENSG00000145220	LYAR	0.8503683	3.310133	134.2735	4.76049e-31	2.21557e-29	pooled_comparing intervention	RE	preVS3h
ENSG00000135018	UBQLN1	0.6127486	6.798112	134.2624	4.78724e-31	2.22047e-29	pooled_comparing intervention	RE	preVS3h
ENSG00000148175	STOM	1.418247	6.522637	138.8277	4.80372e-32	2.3262e-29	strength	RE	preVS3h
ENSG00000163219	ARHGAP25	-1.219266	1.355943	137.6159	8.84295e-32	2.65442e-29	pooled_comparing intervention	EE	preVS1h
ENSG00000106993	CDC37L1	1.829213	6.165854	138.3978	5.96466e-32	2.73037e-29	endurance	RE	preVS3h
ENSG00000158470	B4GALT5	0.7104177	6.382856	133.7671	6.1437e-31	2.84001e-29	pooled_comparing intervention	RE	preVS3h
ENSG00000120156	TEK	0.979282	4.172731	136.0064	1.98886e-31	2.86064e-29	pooled_comparing intervention	EE	preVS3h
ENSG00000268175	NA	1.146395	4.736444	133.7451	6.21192e-31	2.86188e-29	pooled_comparing intervention	RE	preVS3h
ENSG00000230970	HHATL-AS1	2.03991	0.3501438	137.36	1.00588e-31	2.95516e-29	pooled_comparing intervention	EE	preVS1h
ENSG00000172059	KLF11	1.049968	3.358364	133.6269	6.59321e-31	3.02734e-29	pooled_comparing intervention	RE	preVS3h
ENSG00000227128	LBX1-AS1	-1.787514	3.917167	138.1618	6.71759e-32	3.14082e-29	strength	RE	preVS3h
ENSG00000180747	SMG1P3	1.43055	1.314386	133.4932	7.05247e-31	3.22739e-29	pooled_comparing intervention	RE	preVS3h
ENSG00000115963	RND3	2.950649	4.940134	138.0403	7.14132e-32	3.22764e-29	strength	RE	preVS3h
ENSG00000107951	MTPAP	0.7871189	4.587639	137.2515	1.06242e-31	3.24748e-29	control	EE	preVS3h
ENSG00000004799	PDK4	3.963316	9.413172	136.6295	1.4532e-31	3.4283e-29	pooled_comparing intervention	RE	preVS1h
ENSG00000118515	SGK1	1.976894	6.971756	133.3109	7.73075e-31	3.526e-29	pooled_comparing intervention	RE	preVS3h
ENSG00000119523	ALG2	1.583454	4.102537	140.0477	2.5989e-32	3.57479e-29	control	EE	preVS1h
ENSG00000146859	TMEM140	1.42442	4.742301	135.456	2.62421e-31	3.73558e-29	pooled_comparing intervention	EE	preVS3h
ENSG00000248323	LUCAT1	3.366485	0.5761315	133.1579	8.34985e-31	3.79572e-29	pooled_comparing intervention	RE	preVS3h
ENSG00000004799	PDK4	4.178992	9.296015	135.3881	2.71545e-31	3.82601e-29	pooled_comparing intervention	EE	preVS3h
ENSG00000185722	ANKFY1	-0.6466704	5.107861	133.0976	8.60726e-31	3.89977e-29	pooled_comparing intervention	RE	preVS3h
ENSG00000148677	ANKRD1	6.172498	9.942997	133.0667	8.74225e-31	3.94786e-29	pooled_comparing intervention	RE	preVS3h
ENSG00000154803	FLCN	1.297646	5.411014	136.5979	1.47655e-31	4.41519e-29	control	EE	preVS3h
ENSG00000108932	SLC16A6	3.779954	1.71633	136.5543	1.5093e-31	4.41712e-29	control	EE	preVS3h
ENSG00000164683	HEY1	1.757249	3.923545	132.8271	9.86385e-31	4.43971e-29	pooled_comparing intervention	RE	preVS3h
ENSG00000001167	NFYA	0.8005925	3.967844	132.7359	1.03278e-30	4.63331e-29	pooled_comparing intervention	RE	preVS3h
ENSG00000204634	TBC1D8	1.271743	6.549815	134.7793	3.68978e-31	5.14632e-29	pooled_comparing intervention	EE	preVS3h
ENSG00000079102	RUNX1T1	-0.9798376	2.723731	136.2039	1.80056e-31	5.1796e-29	pooled_comparing intervention	EE	preVS1h
ENSG00000203867	RBM20	1.141729	5.434289	134.7311	3.78048e-31	5.21351e-29	pooled_comparing intervention	EE	preVS3h
ENSG00000006652	IFRD1	1.415341	6.604838	134.7139	3.81348e-31	5.21351e-29	pooled_comparing intervention	EE	preVS3h
ENSG00000169967	MAP3K2	1.00693	5.8142	134.6807	3.87773e-31	5.24938e-29	pooled_comparing intervention	EE	preVS3h
ENSG00000131795	NA	0.5475877	5.890747	132.4427	1.19713e-30	5.35304e-29	pooled_comparing intervention	RE	preVS3h
ENSG00000134253	TRIM45	-0.7277462	5.05439	134.5485	4.14479e-31	5.55643e-29	pooled_comparing intervention	EE	preVS3h
ENSG00000132002	DNAJB1	1.613504	6.329865	137.8861	7.71777e-32	5.60879e-29	pooled_comparing intervention	EE	preVSpost
ENSG00000174111	NA	1.266991	2.353389	134.3641	4.54808e-31	6.03845e-29	pooled_comparing intervention	EE	preVS3h
ENSG00000165572	KBTBD6	0.9227311	2.978267	134.324	4.64081e-31	6.10288e-29	pooled_comparing intervention	EE	preVS3h
ENSG00000173320	STOX2	1.281893	2.658514	134.2584	4.79674e-31	6.24844e-29	pooled_comparing intervention	EE	preVS3h
ENSG00000162616	DNAJB4	1.961312	7.982147	135.3914	2.71103e-31	6.28729e-29	pooled_comparing intervention	RE	preVS1h
ENSG00000170836	PPM1D	0.9648945	2.980788	132.0429	1.46423e-30	6.52609e-29	pooled_comparing intervention	RE	preVS3h
ENSG00000123908	AGO2	0.9955735	3.189656	134.1235	5.13406e-31	6.62534e-29	pooled_comparing intervention	EE	preVS3h
ENSG00000113552	GNPDA1	1.113959	5.23506	139.457	3.49908e-32	6.83669e-29	strength	EE	preVS3h
ENSG00000117479	SLC19A2	1.846018	7.464715	131.8967	1.57611e-30	7.00194e-29	pooled_comparing intervention	RE	preVS3h
ENSG00000012963	UBR7	0.7718588	4.450987	131.7809	1.67075e-30	7.39833e-29	pooled_comparing intervention	RE	preVS3h
ENSG00000144655	CSRNP1	2.705298	5.045011	131.7324	1.71206e-30	7.55682e-29	pooled_comparing intervention	RE	preVS3h
ENSG00000271086	NAMA	3.128662	0.922502	134.9687	3.35408e-31	7.64898e-29	pooled_comparing intervention	RE	preVS1h
ENSG00000083828	ZNF586	0.7658102	2.821777	133.7743	6.12137e-31	7.82629e-29	pooled_comparing intervention	EE	preVS3h
ENSG00000148339	SLC25A25	2.396828	6.530252	135.3299	2.79631e-31	7.87988e-29	pooled_comparing intervention	EE	preVS1h
ENSG00000100360	IFT27	-0.7657095	3.160148	131.5224	1.90315e-30	8.37327e-29	pooled_comparing intervention	RE	preVS3h
ENSG00000088854	C20orf194	1.010763	6.477538	133.568	6.79173e-31	8.60369e-29	pooled_comparing intervention	EE	preVS3h
ENSG00000011143	MKS1	-0.6485004	2.846919	131.4347	1.98907e-30	8.72323e-29	pooled_comparing intervention	RE	preVS3h
ENSG00000113742	CPEB4	1.401814	6.821426	135.1283	3.09507e-31	8.86931e-29	control	EE	preVS3h
ENSG00000152409	JMY	0.7383494	4.657998	133.47	7.13524e-31	8.95667e-29	pooled_comparing intervention	EE	preVS3h
ENSG00000102034	ELF4	1.11896	1.789174	134.8635	3.53668e-31	9.7669e-29	pooled_comparing intervention	EE	preVS1h
ENSG00000006210	CX3CL1	2.18527	4.008792	136.6586	1.43209e-31	9.88712e-29	pooled_comparing intervention	EE	preVSpost
ENSG00000169375	SIN3A	-0.7013926	4.353549	133.0573	8.78398e-31	1.0927e-28	pooled_comparing intervention	EE	preVS3h
ENSG00000112715	VEGFA	2.071227	8.902036	142.3728	8.06065e-33	1.10246e-28	strength	EE	preVS1h
ENSG00000182022	CHST15	1.762729	3.744045	130.956	2.53161e-30	1.10671e-28	pooled_comparing intervention	RE	preVS3h
ENSG00000227953	LINC01341	-1.701725	0.8106043	130.8664	2.64843e-30	1.15409e-28	pooled_comparing intervention	RE	preVS3h
ENSG00000174951	FUT1	1.502097	1.54928	137.6669	8.61852e-32	1.17927e-28	pooled_comparing intervention	RE	preVSpost
ENSG00000261534		-1.063876	3.243898	130.6865	2.89963e-30	1.25955e-28	pooled_comparing intervention	RE	preVS3h
ENSG00000154734	ADAMTS1	1.989917	6.267517	133.9405	5.62975e-31	1.26282e-28	pooled_comparing intervention	RE	preVS1h
ENSG00000198900	TOP1	0.6961621	4.668377	130.5158	3.16014e-30	1.36836e-28	pooled_comparing intervention	RE	preVS3h
ENSG00000127528	KLF2	2.213119	3.4995	139.7643	2.9975e-32	1.37435e-28	control	EE	preVSpost
ENSG00000124145	SDC4	1.861078	6.460592	134.1328	5.11001e-31	1.38351e-28	pooled_comparing intervention	EE	preVS1h
ENSG00000109819	PPARGC1A	2.879666	7.611919	135.1028	3.13509e-31	1.38728e-28	endurance	RE	preVS3h
ENSG00000169641	LUZP1	0.993609	3.22095	133.4751	7.11682e-31	1.57064e-28	pooled_comparing intervention	RE	preVS1h
ENSG00000154065	ANKRD29	-0.9955907	2.39094	132.2901	1.29277e-30	1.5938e-28	pooled_comparing intervention	EE	preVS3h
ENSG00000210194	MT-TE	-1.860579	0.5969228	135.5359	2.52067e-31	1.61317e-28	pooled_comparing intervention	EE	preVSpost
ENSG00000198435	NRARP	1.581073	1.477159	135.4973	2.57023e-31	1.61317e-28	pooled_comparing intervention	EE	preVSpost
ENSG00000136040	PLXNC1	-1.090086	2.808051	130.1432	3.81257e-30	1.64566e-28	pooled_comparing intervention	RE	preVS3h
ENSG00000185022	MAFF	5.687668	6.54545	136.7017	1.40129e-31	1.72728e-28	strength	RE	preVS1h
ENSG00000146859	TMEM140	-1.386427	4.846152	134.6679	3.90291e-31	1.80745e-28	pooled_comparing intervention	3h	EEvsRE
ENSG00000119508	NR4A3	7.084711	8.627258	134.8334	3.59077e-31	1.87991e-28	control	RE	preVS3h
ENSG00000244462	RBM12	1.202482	4.918208	134.3919	4.48491e-31	1.96164e-28	strength	RE	preVS3h
ENSG00000168264	IRF2BP2	1.354384	6.365007	132.9735	9.16273e-31	1.99006e-28	pooled_comparing intervention	RE	preVS1h
ENSG00000146426	TIAM2	2.233514	4.281932	141.0455	1.57248e-32	2.0167e-28	3h	strength	EEvsRE
ENSG00000105997	HOXA3	-0.9384528	1.328828	129.6939	4.78106e-30	2.05721e-28	pooled_comparing intervention	RE	preVS3h
ENSG00000128578	STRIP2	1.003741	6.049894	129.6065	4.99616e-30	2.14302e-28	pooled_comparing intervention	RE	preVS3h
ENSG00000151967	SCHIP1	1.175574	3.907485	134.0644	5.28928e-31	2.26501e-28	endurance	RE	preVS3h
ENSG00000120049	KCNIP2	-1.047497	2.711173	129.4081	5.52145e-30	2.36094e-28	pooled_comparing intervention	RE	preVS3h
ENSG00000136997	MYC	4.226715	5.177512	134.1137	5.15947e-31	2.60114e-28	control	RE	preVS3h
ENSG00000171612	SLC25A33	1.747416	4.4351	131.1246	2.32548e-30	2.84161e-28	pooled_comparing intervention	EE	preVS3h
ENSG00000170162	VGLL2	2.644393	7.807353	133.758	6.17164e-31	3.0003e-28	control	RE	preVS3h
ENSG00000168334	XIRP1	4.242245	11.51654	135.3562	2.75952e-31	3.11803e-28	strength	RE	preVS1h
ENSG00000241935	HOGA1	1.712692	0.9959838	130.7375	2.82619e-30	3.42316e-28	pooled_comparing intervention	EE	preVS3h
ENSG00000123358	NR4A1	3.415734	8.863888	128.6196	8.21469e-30	3.50161e-28	pooled_comparing intervention	RE	preVS3h
ENSG00000120129	DUSP1	1.196478	7.969188	138.3564	6.09026e-32	4.23456e-28	pooled_comparing intervention	post	EEvsRE
ENSG00000172828	CES3	1.241569	5.317819	130.2336	3.64285e-30	4.37395e-28	pooled_comparing intervention	EE	preVS3h
ENSG00000162461	SLC25A34	2.038004	5.481831	130.2108	3.68493e-30	4.38634e-28	pooled_comparing intervention	EE	preVS3h
ENSG00000168621	GDNF	3.742126	6.1415	131.3068	2.12151e-30	4.53571e-28	pooled_comparing intervention	RE	preVS1h
ENSG00000133069	TMCC2	-1.234441	2.7052	130.0322	4.03183e-30	4.75825e-28	pooled_comparing intervention	EE	preVS3h
ENSG00000197375	SLC22A5	2.388742	5.826472	138.0173	7.22456e-32	4.83973e-28	endurance	EE	preVS3h
ENSG00000164442	CITED2	1.721655	4.973473	132.6054	1.1029e-30	5.1768e-28	control	RE	preVS3h
ENSG00000136383	ALPK3	1.695116	8.997518	132.3255	1.26994e-30	5.38096e-28	strength	RE	preVS3h
ENSG00000164023	SGMS2	2.827522	3.635061	132.4591	1.18728e-30	5.3871e-28	control	RE	preVS3h
ENSG00000168209	DDIT4	2.176998	5.284058	131.323	2.10429e-30	5.5877e-28	pooled_comparing intervention	EE	preVS1h
ENSG00000139998	RAB15	1.885033	4.386611	130.5619	3.08753e-30	6.49949e-28	pooled_comparing intervention	RE	preVS1h
ENSG00000185532	PRKG1	1.967123	7.311141	127.3559	1.55274e-29	6.5982e-28	pooled_comparing intervention	RE	preVS3h
ENSG00000269374		1.237265	1.901088	129.3463	5.69609e-30	6.66539e-28	pooled_comparing intervention	EE	preVS3h
ENSG00000206561	COLQ	1.303158	4.096266	127.2933	1.60254e-29	6.78873e-28	pooled_comparing intervention	RE	preVS3h
ENSG00000127528	KLF2	2.181094	2.6541	137.3371	1.01756e-31	6.95862e-28	strength	EE	preVSpost
ENSG00000163637	PRICKLE2	0.9436337	2.426792	129.2199	6.07069e-30	7.04404e-28	pooled_comparing intervention	EE	preVS3h
ENSG00000163602	RYBP	1.228797	3.945542	127.1923	1.68615e-29	7.12085e-28	pooled_comparing intervention	RE	preVS3h
ENSG00000116128	BCL9	0.9709288	4.05402	127.0595	1.80285e-29	7.59027e-28	pooled_comparing intervention	RE	preVS3h
ENSG00000144136	SLC20A1	2.293876	5.382808	133.749	6.19972e-31	7.75247e-28	control	EE	preVS1h
ENSG00000112081	SRSF3	0.752062	6.647325	127.0091	1.84926e-29	7.7618e-28	pooled_comparing intervention	RE	preVS3h
ENSG00000235194	PPP1R3E	-0.9748984	4.84426	132.9074	9.47296e-31	8.57556e-28	pooled_comparing intervention	1h	EEvsRE
ENSG00000204389	HSPA1A	3.465575	7.412349	133.1471	8.39552e-31	8.75653e-28	strength	RE	preVS1h
ENSG00000109846	CRYAB	0.8315384	11.00449	132.6557	1.07534e-30	9.12626e-28	pooled_comparing intervention	1h	EEvsRE
ENSG00000069020	MAST4	1.695841	4.340416	130.9626	2.52316e-30	1.03671e-27	strength	RE	preVS3h
ENSG00000245532	NEAT1	1.148117	10.44633	128.3577	9.37338e-30	1.07856e-27	pooled_comparing intervention	EE	preVS3h
ENSG00000272941		1.82488	1.799312	128.2915	9.69102e-30	1.1059e-27	pooled_comparing intervention	EE	preVS3h
ENSG00000185513	L3MBTL1	-0.7704804	3.490856	126.2518	2.70837e-29	1.13329e-27	pooled_comparing intervention	RE	preVS3h
ENSG00000175984	DENND2C	-1.064469	7.322634	126.2407	2.72362e-29	1.1362e-27	pooled_comparing intervention	RE	preVS3h
ENSG00000135821	GLUL	1.515392	9.848574	129.4185	5.49269e-30	1.13874e-27	pooled_comparing intervention	RE	preVS1h
ENSG00000035403	VCL	0.54171	7.603137	126.1656	2.82864e-29	1.17642e-27	pooled_comparing intervention	RE	preVS3h
ENSG00000131370	SH3BP5	1.050693	4.405025	126.0979	2.92688e-29	1.21359e-27	pooled_comparing intervention	RE	preVS3h
ENSG00000215417	MIR17HG	3.600154	1.583528	130.5528	3.10179e-30	1.23697e-27	strength	RE	preVS3h
ENSG00000148175	STOM	1.067536	6.848451	129.8256	4.47415e-30	1.25596e-27	control	EE	preVS3h
ENSG00000198887	SMC5	1.548226	5.160202	130.5685	3.07721e-30	1.27656e-27	endurance	RE	preVS3h
ENSG00000126778	SIX1	-0.9215632	5.915034	125.9914	3.08826e-29	1.27664e-27	pooled_comparing intervention	RE	preVS3h
ENSG00000160888	IER2	2.148322	3.096319	135.2466	2.91609e-31	1.30232e-27	endurance	EE	preVSpost
ENSG00000139998	RAB15	1.844221	4.519493	130.5094	3.17021e-30	1.4192e-27	pooled_comparing intervention	3h	EEvsRE
ENSG00000106638	TBL2	0.7742741	2.652074	125.7503	3.48713e-29	1.43718e-27	pooled_comparing intervention	RE	preVS3h
ENSG00000087074	PPP1R15A	1.662794	5.926934	125.7301	3.52272e-29	1.44749e-27	pooled_comparing intervention	RE	preVS3h
ENSG00000169756	LIMS1	1.172551	7.106141	130.3273	3.47479e-30	1.50537e-27	pooled_comparing intervention	3h	EEvsRE
ENSG00000167565	SERTAD3	-1.173387	3.453868	127.5203	1.42929e-29	1.61768e-27	pooled_comparing intervention	EE	preVS3h
ENSG00000148677	ANKRD1	4.366272	10.70694	130.1029	3.89069e-30	1.63288e-27	pooled_comparing intervention	3h	EEvsRE
ENSG00000183597	TANGO2	1.252719	3.795581	127.451	1.48009e-29	1.66155e-27	pooled_comparing intervention	EE	preVS3h
ENSG00000272316		-1.311677	2.18685	125.4424	4.07238e-29	1.66833e-27	pooled_comparing intervention	RE	preVS3h
ENSG00000150457	LATS2	1.390493	4.407184	129.8872	4.33734e-30	1.68029e-27	strength	RE	preVS3h
ENSG00000102580	DNAJC3	0.7514047	4.165926	127.3873	1.52841e-29	1.70195e-27	pooled_comparing intervention	EE	preVS3h
ENSG00000023902	PLEKHO1	1.346705	4.965156	125.2547	4.4764e-29	1.82838e-27	pooled_comparing intervention	RE	preVS3h
ENSG00000124226	RNF114	0.7715838	6.040841	128.9181	7.06749e-30	1.94427e-27	control	EE	preVS3h
ENSG00000166949	SMAD3	0.7325742	7.064768	127.1007	1.76586e-29	1.95064e-27	pooled_comparing intervention	EE	preVS3h
ENSG00000106829	TLE4	0.7879264	4.855231	125.0936	4.855e-29	1.97711e-27	pooled_comparing intervention	RE	preVS3h
ENSG00000245532	NEAT1	1.36435	10.0314	129.5797	5.06426e-30	2.03721e-27	endurance	RE	preVS3h
ENSG00000109670	FBXW7	1.221202	5.997441	129.5518	5.13598e-30	2.09019e-27	pooled_comparing intervention	3h	EEvsRE
ENSG00000096968	JAK2	1.205203	5.207984	124.8754	5.41919e-29	2.20032e-27	pooled_comparing intervention	RE	preVS3h
ENSG00000092969	TGFB2	2.102755	5.323203	129.3248	5.75807e-30	2.27444e-27	pooled_comparing intervention	3h	EEvsRE
ENSG00000166398	KIAA0355	0.6604614	4.765167	127.9837	1.13171e-29	2.31122e-27	pooled_comparing intervention	RE	preVS1h
ENSG00000165312	OTUD1	1.954525	7.93591	134.0487	5.3311e-31	2.47114e-27	pooled_comparing intervention	post	EEvsRE
ENSG00000167074	TEF	-0.8207946	5.709577	124.5895	6.25925e-29	2.53388e-27	pooled_comparing intervention	RE	preVS3h
ENSG00000084652	TXLNA	1.155604	5.764588	131.9944	1.50045e-30	2.5652e-27	strength	EE	preVS3h
ENSG00000239665		-0.7870524	3.515419	124.5466	6.39597e-29	2.58159e-27	pooled_comparing intervention	RE	preVS3h
ENSG00000175984	DENND2C	-0.9844722	7.321098	126.512	2.37557e-29	2.60333e-27	pooled_comparing intervention	EE	preVS3h
ENSG00000228794	LINC01128	0.8674047	6.653445	126.4056	2.50645e-29	2.72513e-27	pooled_comparing intervention	EE	preVS3h
ENSG00000225648	SBDSP1	0.8083346	4.462973	124.2795	7.31758e-29	2.9449e-27	pooled_comparing intervention	RE	preVS3h
ENSG00000142065	ZFP14	-1.036526	1.635786	124.2538	7.41306e-29	2.97457e-27	pooled_comparing intervention	RE	preVS3h
ENSG00000148175	STOM	0.8707024	6.610436	126.1851	2.80093e-29	3.02151e-27	pooled_comparing intervention	EE	preVS3h
ENSG00000138380	CARF	-0.9968551	3.62717	124.069	8.13655e-29	3.25533e-27	pooled_comparing intervention	RE	preVS3h
ENSG00000004799	PDK4	3.723392	9.413172	123.9739	8.53591e-29	3.40515e-27	pooled_comparing intervention	RE	preVS3h
ENSG00000169756	LIMS1	1.758071	6.237727	128.3433	9.44157e-30	3.68638e-27	endurance	RE	preVS3h
ENSG00000197312	DDI2	-1.294577	6.478176	128.1856	1.02222e-29	3.92242e-27	pooled_comparing intervention	3h	EEvsRE
ENSG00000129170	CSRP3	1.083938	10.11195	123.6824	9.88656e-29	3.9325e-27	pooled_comparing intervention	RE	preVS3h
ENSG00000109819	PPARGC1A	3.274597	8.016097	132.9965	9.05706e-31	4.04488e-27	endurance	EE	preVS3h
ENSG00000102786	INTS6	1.120684	3.805429	123.5427	1.06081e-28	4.20725e-27	pooled_comparing intervention	RE	preVS3h
ENSG00000173598	NUDT4	2.240372	7.048014	128.2891	9.70287e-30	4.2605e-27	control	RE	preVS3h
ENSG00000165312	OTUD1	5.768327	8.93392	132.5333	1.14375e-30	4.26172e-27	endurance	RE	preVS1h
ENSG00000142871	CCN1	4.326202	6.725027	132.3034	1.28413e-30	4.26172e-27	endurance	RE	preVS1h
ENSG00000113448	PDE4D	1.398161	6.998659	127.2834	1.61052e-29	4.27344e-27	control	EE	preVS3h
ENSG00000180758	GPR157	1.608672	6.499565	127.2772	1.61555e-29	4.27344e-27	control	EE	preVS3h
ENSG00000165030	NFIL3	2.876791	5.051744	128.086	1.07482e-29	4.50784e-27	control	RE	preVS3h
ENSG00000157119	KLHL40	3.933451	9.491094	128.053	1.09285e-29	4.50784e-27	control	RE	preVS3h
ENSG00000233006	MIR3936HG	0.7871493	2.510377	125.2575	4.4702e-29	4.78485e-27	pooled_comparing intervention	EE	preVS3h
ENSG00000049246	PER3	-0.7412234	5.980064	123.1126	1.31755e-28	5.2104e-27	pooled_comparing intervention	RE	preVS3h
ENSG00000205189	ZBTB10	1.156034	4.427788	126.3173	2.62049e-29	5.27297e-27	pooled_comparing intervention	RE	preVS1h
ENSG00000078804	TP53INP2	0.8578489	6.795221	123.0476	1.36143e-28	5.36842e-27	pooled_comparing intervention	RE	preVS3h
ENSG00000180758	GPR157	1.526223	6.2963	124.9953	5.10153e-29	5.41861e-27	pooled_comparing intervention	EE	preVS3h
ENSG00000128989	ARPP19	0.7970104	7.957851	123.0074	1.38927e-28	5.46247e-27	pooled_comparing intervention	RE	preVS3h
ENSG00000183808	RBM12B	0.7646392	3.738633	126.7422	2.1154e-29	5.51123e-27	pooled_comparing intervention	EE	preVS1h
ENSG00000125848	FLRT3	1.52456	3.197647	127.4266	1.49841e-29	5.58989e-27	pooled_comparing intervention	3h	EEvsRE
ENSG00000270605		-1.217434	2.805946	122.902	1.4651e-28	5.74411e-27	pooled_comparing intervention	RE	preVS3h
ENSG00000132326	PER2	-0.9734151	4.689507	124.7373	5.80994e-29	6.12394e-27	pooled_comparing intervention	EE	preVS3h
ENSG00000168994	PXDC1	2.564576	3.140201	127.2493	1.63847e-29	6.1711e-27	strength	RE	preVS3h
ENSG00000170145	SIK2	1.698836	5.062636	131.4556	1.96831e-30	6.59284e-27	endurance	EE	preVS3h
ENSG00000103184	SEC14L5	-0.8623874	3.466995	124.5526	6.37664e-29	6.67036e-27	pooled_comparing intervention	EE	preVS3h
ENSG00000185915	KLHL34	1.517398	3.531444	122.5922	1.71266e-28	6.69552e-27	pooled_comparing intervention	RE	preVS3h
ENSG00000122884	P4HA1	1.910643	6.064763	126.9295	1.92491e-29	7.05402e-27	strength	RE	preVS3h
ENSG00000245532	NEAT1	0.9056406	10.50891	125.5837	3.79248e-29	7.52065e-27	pooled_comparing intervention	RE	preVS1h
ENSG00000172403	SYNPO2	0.9015778	11.08211	125.4978	3.9603e-29	7.74126e-27	pooled_comparing intervention	RE	preVS1h
ENSG00000166348	USP54	1.495241	8.025991	126.5398	2.3426e-29	8.35877e-27	strength	RE	preVS3h
ENSG00000158321	AUTS2	1.779372	4.749543	126.7202	2.13903e-29	8.56369e-27	control	RE	preVS3h
ENSG00000166532	RIMKLB	1.069062	4.948206	126.3138	2.6251e-29	9.12659e-27	strength	RE	preVS3h
ENSG00000106993	CDC37L1	1.163995	6.351192	126.1884	2.79636e-29	9.47898e-27	strength	RE	preVS3h
ENSG00000170162	VGLL2	2.612025	7.807353	131.3111	2.11692e-30	9.60519e-27	control	RE	preVS1h
ENSG00000157502	PWWP3B	-0.7549074	4.207377	121.8288	2.51639e-28	9.80962e-27	pooled_comparing intervention	RE	preVS3h
ENSG00000169756	LIMS1	0.7842368	6.106778	123.6701	9.94815e-29	1.03281e-26	pooled_comparing intervention	EE	preVS3h
ENSG00000141232	TOB1	1.335498	7.614526	124.8594	5.46309e-29	1.05284e-26	pooled_comparing intervention	RE	preVS1h
ENSG00000262222	NA	2.709251	2.910266	125.2909	4.39557e-29	1.10182e-26	pooled_comparing intervention	EE	preVS1h
ENSG00000167193	CRK	0.6912754	5.240077	125.2617	4.46057e-29	1.10182e-26	pooled_comparing intervention	EE	preVS1h
ENSG00000107372	ZFAND5	0.9441443	8.702326	125.2582	4.46858e-29	1.10182e-26	pooled_comparing intervention	EE	preVS1h
ENSG00000159200	RCAN1	1.828679	5.500198	124.7093	5.89256e-29	1.11983e-26	pooled_comparing intervention	RE	preVS1h
ENSG00000137193	PIM1	2.383355	4.336294	124.6791	5.98287e-29	1.12142e-26	pooled_comparing intervention	RE	preVS1h
ENSG00000172594	SMPDL3A	1.072005	5.184113	125.1543	4.70868e-29	1.14066e-26	pooled_comparing intervention	EE	preVS1h
ENSG00000033867	SLC4A7	1.121241	4.594871	121.4807	2.99912e-28	1.16582e-26	pooled_comparing intervention	RE	preVS3h
ENSG00000166974	MAPRE2	0.9017534	6.244779	121.3619	3.18413e-28	1.23424e-26	pooled_comparing intervention	RE	preVS3h
ENSG00000142871	CCN1	4.199199	6.725027	130.6717	2.92143e-30	1.29273e-26	endurance	RE	preVSpost
ENSG00000184602	SNN	1.565929	5.989937	125.4169	4.12514e-29	1.36421e-26	strength	RE	preVS3h
ENSG00000156804	FBXO32	-1.734033	9.314277	125.4818	3.99229e-29	1.44909e-26	pooled_comparing intervention	3h	EEvsRE
ENSG00000204623	ZNRD1ASP	-0.8799115	3.561546	121.0067	3.80841e-28	1.47205e-26	pooled_comparing intervention	RE	preVS3h
ENSG00000176907	TCIM	1.51318	4.988729	127.695	1.30889e-29	1.50032e-26	control	EE	preVS1h
ENSG00000179388	EGR3	3.559502	2.749886	127.8559	1.20698e-29	1.50137e-26	pooled_comparing intervention	RE	preVSpost
ENSG00000259758	NA	1.364958	5.482124	125.1026	4.83311e-29	1.56029e-26	strength	RE	preVS3h
ENSG00000183763	TRAIP	-1.289183	0.4237416	120.8599	4.10093e-28	1.58065e-26	pooled_comparing intervention	RE	preVS3h
ENSG00000115525	ST3GAL5	1.833806	4.894075	128.1436	1.04409e-29	1.58667e-26	strength	EE	preVS3h
ENSG00000130449	ZSWIM6	1.006723	2.230857	120.7042	4.43575e-28	1.7049e-26	pooled_comparing intervention	RE	preVS3h
ENSG00000113739	STC2	2.062501	1.968248	124.2945	7.26245e-29	1.72896e-26	pooled_comparing intervention	EE	preVS1h
ENSG00000178878	APOLD1	1.782103	4.775429	123.6125	1.02413e-28	1.89367e-26	pooled_comparing intervention	RE	preVS1h
ENSG00000006652	IFRD1	1.346627	6.604838	124.0585	8.17955e-29	1.91429e-26	pooled_comparing intervention	EE	preVS1h
ENSG00000173276	ZBTB21	2.310852	3.386447	126.8378	2.0159e-29	1.9524e-26	strength	RE	preVS1h
ENSG00000113739	STC2	-1.962822	1.534053	126.3426	2.5873e-29	1.95706e-26	pooled_comparing intervention	1h	EEvsRE
ENSG00000120129	DUSP1	2.78621	7.655061	126.3373	2.59423e-29	1.95706e-26	pooled_comparing intervention	1h	EEvsRE
ENSG00000196391	ZNF774	1.822292	4.546624	130.4885	3.20378e-30	2.0147e-26	3h	endurance	EEvsRE
ENSG00000220205	VAMP2	-0.4680398	5.538601	120.2826	5.48605e-28	2.10268e-26	pooled_comparing intervention	RE	preVS3h
ENSG00000140830	TXNL4B	0.6847815	2.882839	122.2062	2.0805e-28	2.14385e-26	pooled_comparing intervention	EE	preVS3h
ENSG00000161835	GRASP	2.143241	2.780155	126.9297	1.92471e-29	2.19465e-26	pooled_comparing intervention	RE	preVSpost
ENSG00000147130	ZMYM3	-0.5461331	4.292877	122.1364	2.15498e-28	2.20414e-26	pooled_comparing intervention	EE	preVS3h
ENSG00000114739	ACVR2B	-1.124849	3.918235	120.1586	5.83994e-28	2.23206e-26	pooled_comparing intervention	RE	preVS3h
ENSG00000008405	CRY1	1.594344	3.910749	124.3404	7.09635e-29	2.23766e-26	strength	RE	preVS3h
ENSG00000179918	SEPHS2	1.185705	5.438358	123.8776	8.96044e-29	2.32549e-26	control	EE	preVS3h
ENSG00000070444	MNT	-0.998418	2.882871	125.7733	3.44687e-29	2.46342e-26	pooled_comparing intervention	1h	EEvsRE
ENSG00000122884	P4HA1	1.481435	6.84496	124.1255	7.90804e-29	2.79487e-26	pooled_comparing intervention	3h	EEvsRE
ENSG00000122877	EGR2	4.166452	1.92629	122.7771	1.56026e-28	2.84654e-26	pooled_comparing intervention	RE	preVS1h
ENSG00000172403	SYNPO2	1.381883	10.94689	123.7283	9.66044e-29	2.97695e-26	strength	RE	preVS3h
ENSG00000131504	DIAPH1	1.12136	7.118151	123.6613	9.99226e-29	3.01078e-26	strength	RE	preVS3h
ENSG00000079385	CEACAM1	1.431977	1.838313	119.401	8.55589e-28	3.26101e-26	pooled_comparing intervention	RE	preVS3h
ENSG00000185022	MAFF	4.854126	5.395956	127.782	1.25273e-29	3.28237e-26	control	RE	preVS1h
ENSG00000119508	NR4A3	6.798449	8.627258	127.6561	1.33477e-29	3.28237e-26	control	RE	preVS1h
ENSG00000165312	OTUD1	5.029397	9.738433	127.4961	1.44683e-29	3.28237e-26	control	RE	preVS1h
ENSG00000168994	PXDC1	1.861646	2.777182	119.2915	9.04179e-28	3.43664e-26	pooled_comparing intervention	RE	preVS3h
ENSG00000103184	SEC14L5	-1.055201	3.242144	119.0342	1.02942e-27	3.90181e-26	pooled_comparing intervention	RE	preVS3h
ENSG00000113580	NR3C1	0.7851208	7.026469	120.9469	3.92494e-28	3.98497e-26	pooled_comparing intervention	EE	preVS3h
ENSG00000081177	EXD2	-0.6474663	3.863944	118.9163	1.09241e-27	4.12912e-26	pooled_comparing intervention	RE	preVS3h
ENSG00000198435	NRARP	1.610657	1.416247	121.9694	2.34426e-28	4.2206e-26	pooled_comparing intervention	RE	preVS1h
ENSG00000143514	TP53BP2	1.135585	4.58928	118.858	1.12504e-27	4.24073e-26	pooled_comparing intervention	RE	preVS3h
ENSG00000251034		-2.11773	1.050834	123.2344	1.2391e-28	4.26696e-26	pooled_comparing intervention	3h	EEvsRE
ENSG00000188582	PAQR9	2.147496	2.112573	118.8265	1.14301e-27	4.29664e-26	pooled_comparing intervention	RE	preVS3h
ENSG00000048028	USP28	1.248433	7.483747	123.1444	1.29659e-28	4.35331e-26	pooled_comparing intervention	3h	EEvsRE
ENSG00000064651	SLC12A2	-1.036379	5.479081	120.564	4.76062e-28	4.79815e-26	pooled_comparing intervention	EE	preVS3h
ENSG00000180998	GPR137C	1.368881	1.09876	120.4528	5.03515e-28	5.03807e-26	pooled_comparing intervention	EE	preVS3h
ENSG00000205268	PDE7A	1.457461	6.882727	123.0609	1.35233e-28	5.1292e-26	endurance	RE	preVS3h
ENSG00000102390	PBDC1	0.702293	3.265345	118.1625	1.59751e-27	5.98868e-26	pooled_comparing intervention	RE	preVS3h
ENSG00000036672	USP2	1.126124	7.290181	121.1924	3.4682e-28	6.16304e-26	pooled_comparing intervention	RE	preVS1h
ENSG00000131979	GCH1	1.530899	0.9166279	120.9085	4.00162e-28	7.01977e-26	pooled_comparing intervention	RE	preVS1h
ENSG00000048162	NOP16	0.9259869	3.874437	117.7916	1.92602e-27	7.20047e-26	pooled_comparing intervention	RE	preVS3h
ENSG00000168906	MAT2A	1.186548	8.763417	121.8499	2.48978e-28	7.3389e-26	strength	RE	preVS3h
ENSG00000141446	ESCO1	0.8245799	4.156558	119.6615	7.50301e-28	7.45335e-26	pooled_comparing intervention	EE	preVS3h
ENSG00000164649	CDCA7L	-1.612913	2.236697	122.2182	2.06796e-28	7.62559e-26	endurance	RE	preVS3h
ENSG00000126785	RHOJ	-0.6856939	3.173075	119.5631	7.8846e-28	7.77647e-26	pooled_comparing intervention	EE	preVS3h
ENSG00000259758	NA	1.334376	5.708439	124.7376	5.8091e-29	7.94511e-26	strength	EE	preVS3h
ENSG00000172071	EIF2AK3	1.581036	5.725511	121.8954	2.43329e-28	7.97052e-26	pooled_comparing intervention	3h	EEvsRE
ENSG00000272688		1.222724	2.683929	122.066	2.23282e-28	8.01099e-26	endurance	RE	preVS3h
ENSG00000178878	APOLD1	2.236388	4.256271	127.094	1.77178e-29	8.07753e-26	strength	EE	preVSpost
ENSG00000173598	NUDT4	2.550806	7.04156	121.9625	2.35241e-28	8.21795e-26	endurance	RE	preVS3h
ENSG00000070961	ATP2B1	0.70557	5.266223	117.5229	2.20543e-27	8.22258e-26	pooled_comparing intervention	RE	preVS3h
ENSG00000119771	KLHL29	1.430878	2.470259	119.3625	8.7238e-28	8.54314e-26	pooled_comparing intervention	EE	preVS3h
ENSG00000142871	CCN1	3.623758	6.920026	121.6138	2.80442e-28	8.77431e-26	pooled_comparing intervention	3h	EEvsRE
ENSG00000161326	NA	1.325639	3.306314	121.6103	2.80935e-28	8.77431e-26	pooled_comparing intervention	3h	EEvsRE
ENSG00000005102	MEOX1	1.077782	3.351268	117.3753	2.37581e-27	8.83373e-26	pooled_comparing intervention	RE	preVS3h
ENSG00000162775	RBM15	1.181248	3.154644	121.4203	3.09177e-28	8.91944e-26	strength	RE	preVS3h
ENSG00000162772	ATF3	5.904899	8.583331	125.7581	3.47341e-29	9.22192e-26	endurance	RE	preVS1h
ENSG00000147065	MSN	1.267	6.344715	121.1971	3.45996e-28	9.77368e-26	strength	RE	preVS3h
ENSG00000180357	ZNF609	0.4739985	4.041161	117.0969	2.73383e-27	1.01374e-25	pooled_comparing intervention	RE	preVS3h
ENSG00000166340	TPP1	0.4353248	5.254036	118.814	1.15026e-27	1.1185e-25	pooled_comparing intervention	EE	preVS3h
ENSG00000159200	RCAN1	1.766185	5.500198	116.8572	3.08502e-27	1.14087e-25	pooled_comparing intervention	RE	preVS3h
ENSG00000149218	ENDOD1	0.8341201	6.692065	116.8148	3.15172e-27	1.1624e-25	pooled_comparing intervention	RE	preVS3h
ENSG00000095209	TMEM38B	0.8215922	6.5759	116.7016	3.33677e-27	1.22734e-25	pooled_comparing intervention	RE	preVS3h
ENSG00000116815	CD58	0.7620811	2.068055	116.6351	3.45059e-27	1.2658e-25	pooled_comparing intervention	RE	preVS3h
ENSG00000204178	MACO1	-0.6100594	5.030799	116.5043	3.6857e-27	1.34843e-25	pooled_comparing intervention	RE	preVS3h
ENSG00000169155	ZBTB43	1.64503	6.271742	121.1486	3.54562e-28	1.37894e-25	control	RE	preVS3h
ENSG00000125740	FOSB	4.91719	4.561518	123.1049	1.32266e-28	1.39215e-25	pooled_comparing intervention	RE	preVSpost
ENSG00000127328	RAB3IP	0.963647	2.774005	118.3565	1.44866e-27	1.39882e-25	pooled_comparing intervention	EE	preVS3h
ENSG00000153234	NR4A2	4.408717	4.704145	128.065	1.08627e-29	1.47287e-25	strength	RE	preVSpost
ENSG00000109099	PMP22	1.539882	6.948598	122.9104	1.45892e-28	1.54365e-25	control	EE	preVS1h
ENSG00000255874	LINC00346	1.583272	3.577709	120.3992	5.17294e-28	1.57892e-25	pooled_comparing intervention	3h	EEvsRE
ENSG00000185950	IRS2	2.753447	4.956576	122.3564	1.92885e-28	1.74356e-25	strength	RE	preVS1h
ENSG00000215256	DHRS4-AS1	-0.6508859	2.853668	115.9247	4.9368e-27	1.80134e-25	pooled_comparing intervention	RE	preVS3h
ENSG00000155097	ATP6V1C1	0.6219438	4.57125	117.6361	2.08307e-27	1.99743e-25	pooled_comparing intervention	EE	preVS3h
ENSG00000100888	CHD8	-0.4738942	4.854297	115.7115	5.49736e-27	2.00054e-25	pooled_comparing intervention	RE	preVS3h
ENSG00000182022	CHST15	2.504859	4.889983	119.545	7.95687e-28	2.02679e-25	control	EE	preVS3h
ENSG00000146409	SLC18B1	-1.258687	3.051551	115.5854	5.85806e-27	2.12615e-25	pooled_comparing intervention	RE	preVS3h
ENSG00000269044		-0.9555983	1.688542	115.4722	6.20225e-27	2.24512e-25	pooled_comparing intervention	RE	preVS3h
ENSG00000111266	DUSP16	0.7439654	3.917987	118.5362	1.32316e-27	2.29174e-25	pooled_comparing intervention	RE	preVS1h
ENSG00000169299	PGM2	0.9653271	1.689499	117.2762	2.49743e-27	2.37825e-25	pooled_comparing intervention	EE	preVS3h
ENSG00000095637	SORBS1	0.7990549	8.333043	115.0927	7.51023e-27	2.71141e-25	pooled_comparing intervention	RE	preVS3h
ENSG00000112715	VEGFA	1.90387	8.902036	121.9913	2.31851e-28	2.88275e-25	strength	EE	preVS3h
ENSG00000008294	SPAG9	0.6160827	7.224076	114.9032	8.26343e-27	2.97549e-25	pooled_comparing intervention	RE	preVS3h
ENSG00000164509	IL31RA	2.032041	2.702691	114.8968	8.29002e-27	2.97723e-25	pooled_comparing intervention	RE	preVS3h
ENSG00000188529	SRSF10	0.8390981	6.531593	117.9615	1.76787e-27	3.02372e-25	pooled_comparing intervention	RE	preVS1h
ENSG00000183255	PTTG1IP	-0.5531118	5.484207	120.5785	4.72597e-28	3.2087e-25	pooled_comparing intervention	1h	EEvsRE
ENSG00000102908	NFAT5	1.078502	4.947375	114.671	9.28993e-27	3.32759e-25	pooled_comparing intervention	RE	preVS3h
ENSG00000112081	SRSF3	0.7228535	6.647325	117.6853	2.03205e-27	3.43266e-25	pooled_comparing intervention	RE	preVS1h
ENSG00000115520	COQ10B	0.6564007	3.46881	114.5499	9.87486e-27	3.52788e-25	pooled_comparing intervention	RE	preVS3h
ENSG00000163909	HEYL	1.218438	3.036012	118.2295	1.54447e-27	3.55433e-25	pooled_comparing intervention	EE	preVS1h
ENSG00000103404	USP31	0.6979843	3.872324	114.4661	1.03011e-26	3.67058e-25	pooled_comparing intervention	RE	preVS3h
ENSG00000117461	PIK3R3	2.23957	4.306788	124.2468	7.43924e-29	3.82165e-25	strength	EE	preVS1h
ENSG00000262222	NA	3.245531	3.310616	124.0098	8.38265e-29	3.82165e-25	strength	EE	preVS1h
ENSG00000148175	STOM	0.8134654	6.56744	117.411	2.33339e-27	3.89364e-25	pooled_comparing intervention	RE	preVS1h
ENSG00000109846	CRYAB	1.014645	11.03623	118.4362	1.3916e-27	4.15316e-25	pooled_comparing intervention	3h	EEvsRE
ENSG00000110880	CORO1C	1.622243	5.625571	118.0104	1.72484e-27	4.31366e-25	control	EE	preVS3h
ENSG00000204388	HSPA1B	2.381056	6.262455	119.7418	7.20562e-28	4.32588e-25	pooled_comparing intervention	EE	preVSpost
ENSG00000164900	GBX1	-1.311153	1.918097	114.0637	1.26189e-26	4.48478e-25	pooled_comparing intervention	RE	preVS3h
ENSG00000169504	CLIC4	0.7503722	5.702378	113.9863	1.31212e-26	4.65122e-25	pooled_comparing intervention	RE	preVS3h
ENSG00000179388	EGR3	5.229247	2.454311	122.9383	1.43852e-28	4.81832e-25	endurance	EE	preVSpost
ENSG00000262222	NA	2.603201	1.657806	113.9003	1.3703e-26	4.84492e-25	pooled_comparing intervention	RE	preVS3h
ENSG00000112715	VEGFA	1.608766	8.338771	113.8781	1.38573e-26	4.88684e-25	pooled_comparing intervention	RE	preVS3h
ENSG00000133678	TMEM254	-0.9949651	1.804145	113.8268	1.42201e-26	5.00189e-25	pooled_comparing intervention	RE	preVS3h
ENSG00000036672	USP2	1.093141	7.290181	113.7353	1.48922e-26	5.22487e-25	pooled_comparing intervention	RE	preVS3h
ENSG00000169155	ZBTB43	1.327707	5.946188	118.2118	1.55825e-27	5.30404e-25	endurance	RE	preVS3h
ENSG00000143995	MEIS1	-0.8577619	3.170271	113.6202	1.57816e-26	5.52275e-25	pooled_comparing intervention	RE	preVS3h
ENSG00000142871	CCN1	3.905254	7.620734	118.3399	1.46081e-27	5.52349e-25	control	RE	preVS3h
ENSG00000031081	ARHGAP31	0.776351	3.344097	113.5703	1.61838e-26	5.64907e-25	pooled_comparing intervention	RE	preVS3h
ENSG00000159388	BTG2	4.435705	9.263783	119.8658	6.76892e-28	5.73624e-25	strength	RE	preVS1h
ENSG00000126746	ZNF384	-0.4498094	4.243798	113.3521	1.80664e-26	6.29014e-25	pooled_comparing intervention	RE	preVS3h
ENSG00000183864	TOB2	-1.730387	6.044856	117.8211	1.8975e-27	6.29734e-25	endurance	RE	preVS3h
ENSG00000075426	FOSL2	1.562685	5.596965	116.8874	3.03839e-27	6.87772e-25	pooled_comparing intervention	EE	preVS1h
ENSG00000170345	FOS	5.007118	8.594408	119.63	7.62314e-28	7.45053e-25	pooled_comparing intervention	RE	preVSpost
ENSG00000140105	WARS	0.5215785	6.225454	114.9815	7.9437e-27	7.51278e-25	pooled_comparing intervention	EE	preVS3h
ENSG00000081041	CXCL2	3.872429	2.565713	119.4425	8.37895e-28	7.64327e-25	pooled_comparing intervention	RE	preVSpost
ENSG00000153187	HNRNPU	1.453715	7.814849	117.0663	2.77627e-27	7.68235e-25	strength	RE	preVS3h
ENSG00000123268	ATF1	0.8784756	4.960463	112.9452	2.21827e-26	7.70371e-25	pooled_comparing intervention	RE	preVS3h
ENSG00000155097	ATP6V1C1	0.8193465	4.608222	116.7898	3.19163e-27	7.83944e-25	control	EE	preVS3h
ENSG00000164406	LEAP2	-1.07688	1.843705	112.8197	2.36312e-26	8.18597e-25	pooled_comparing intervention	RE	preVS3h
ENSG00000174429	ABRA	3.632615	10.22393	120.7871	4.25416e-28	8.27252e-25	control	RE	preVS1h
ENSG00000101751	POLI	-0.8305765	3.16917	112.7601	2.43528e-26	8.41464e-25	pooled_comparing intervention	RE	preVS3h
ENSG00000153187	HNRNPU	0.9760947	7.50344	116.5724	3.56132e-27	8.59403e-25	control	EE	preVS3h
ENSG00000213144		1.908616	5.631956	112.688	2.52542e-26	8.70413e-25	pooled_comparing intervention	RE	preVS3h
ENSG00000244462	RBM12	0.7982183	4.790096	119.6177	7.67046e-28	8.7424e-25	strength	EE	preVS3h
ENSG00000170271	FAXDC2	-1.050364	3.631253	112.6724	2.54542e-26	8.751e-25	pooled_comparing intervention	RE	preVS3h
ENSG00000125772	GPCPD1	0.8941712	5.133515	114.6237	9.51444e-27	8.9371e-25	pooled_comparing intervention	EE	preVS3h
ENSG00000235927	NEXN-AS1	4.942843	2.715372	117.279	2.49391e-27	9.1749e-25	control	RE	preVS3h
ENSG00000157106	SMG1	0.7638337	7.701149	114.5483	9.88312e-27	9.22069e-25	pooled_comparing intervention	EE	preVS3h
ENSG00000151929	BAG3	1.231784	7.998648	112.545	2.71436e-26	9.30842e-25	pooled_comparing intervention	RE	preVS3h
ENSG00000174502	SLC26A9	2.557634	2.983753	114.5054	1.00991e-26	9.35899e-25	pooled_comparing intervention	EE	preVS3h
ENSG00000116497	S100PBP	-0.6848747	3.401524	112.5043	2.77057e-26	9.47744e-25	pooled_comparing intervention	RE	preVS3h
ENSG00000145819	ARHGAP26	0.8280015	4.175736	114.1651	1.199e-26	1.10372e-24	pooled_comparing intervention	EE	preVS3h
ENSG00000151726	ACSL1	1.031111	8.738494	116.0399	4.65831e-27	1.10474e-24	control	EE	preVS3h
ENSG00000137193	PIM1	3.760773	4.487087	116.8115	3.15691e-27	1.13084e-24	control	RE	preVS3h
ENSG00000173276	ZBTB21	1.611755	3.399134	112.1274	3.35067e-26	1.14332e-24	pooled_comparing intervention	RE	preVS3h
ENSG00000269374		1.010128	1.827314	112.069	3.45096e-26	1.17461e-24	pooled_comparing intervention	RE	preVS3h
ENSG00000271086	NAMA	2.568827	0.7300229	115.7745	5.32533e-27	1.186e-24	pooled_comparing intervention	EE	preVS1h
ENSG00000263244		0.6030787	5.175119	112.0162	3.54394e-26	1.20327e-24	pooled_comparing intervention	RE	preVS3h
ENSG00000043462	LCP2	1.229641	1.700559	115.6691	5.61608e-27	1.2309e-24	pooled_comparing intervention	EE	preVS1h
ENSG00000156273	BACH1	0.9692184	4.677726	113.8242	1.42385e-26	1.30203e-24	pooled_comparing intervention	EE	preVS3h
ENSG00000167106	FAM102A	2.662043	2.679014	111.8456	3.86258e-26	1.30821e-24	pooled_comparing intervention	RE	preVS3h
ENSG00000106617	PRKAG2	2.321319	4.882443	120.4146	5.13284e-28	1.37539e-24	endurance	EE	preVS3h
ENSG00000006652	IFRD1	1.684708	6.883186	118.5508	1.31347e-27	1.38187e-24	strength	EE	preVS3h
ENSG00000163399	ATP1A1	1.025043	5.983899	111.605	4.36078e-26	1.4733e-24	pooled_comparing intervention	RE	preVS3h
ENSG00000075426	FOSL2	1.662772	5.622423	114.7403	8.97084e-27	1.47889e-24	pooled_comparing intervention	RE	preVS1h
ENSG00000166483	WEE1	0.9951872	4.072382	111.478	4.64944e-26	1.56695e-24	pooled_comparing intervention	RE	preVS3h
ENSG00000213144		1.856612	5.677271	115.7008	5.52706e-27	1.61366e-24	pooled_comparing intervention	3h	EEvsRE
ENSG00000108604	SMARCD2	-0.9953978	4.014239	111.3889	4.86319e-26	1.63496e-24	pooled_comparing intervention	RE	preVS3h
ENSG00000049239	H6PD	-1.510524	6.101198	115.7725	5.33065e-27	1.66447e-24	endurance	RE	preVS3h
ENSG00000135334	AKIRIN2	1.149849	5.051411	115.7573	5.37171e-27	1.66447e-24	endurance	RE	preVS3h
ENSG00000164023	SGMS2	2.570975	2.466437	115.75	5.39152e-27	1.66447e-24	endurance	RE	preVS3h
ENSG00000111252	SH2B3	1.353284	4.268418	115.4771	6.18687e-27	1.67776e-24	strength	RE	preVS3h
ENSG00000111364	DDX55	0.6225094	3.109665	113.3053	1.84982e-26	1.68042e-24	pooled_comparing intervention	EE	preVS3h
ENSG00000006210	CX3CL1	1.992348	4.008792	114.9644	8.01222e-27	1.72864e-24	pooled_comparing intervention	EE	preVS1h
ENSG00000165030	NFIL3	2.767349	5.051744	119.028	1.03261e-27	1.75698e-24	control	RE	preVS1h
ENSG00000113070	HBEGF	2.781561	6.518726	115.3328	6.65393e-27	1.76903e-24	strength	RE	preVS3h
ENSG00000137094	DNAJB5	1.167048	7.807172	111.1758	5.41498e-26	1.81601e-24	pooled_comparing intervention	RE	preVS3h
ENSG00000113070	HBEGF	3.398461	6.730092	120.7389	4.35886e-28	1.82738e-24	3h	endurance	EEvsRE
ENSG00000157119	KLHL40	3.691187	8.957318	115.1353	7.35064e-27	1.91668e-24	strength	RE	preVS3h
ENSG00000205268	PDE7A	1.390961	6.964699	115.068	7.60432e-27	1.94541e-24	strength	RE	preVS3h
ENSG00000123700	KCNJ2	1.356419	4.495207	114.1699	1.19609e-26	1.94835e-24	pooled_comparing intervention	RE	preVS1h
ENSG00000133818	RRAS2	1.32022	4.867584	115.0101	7.8299e-27	1.96603e-24	strength	RE	preVS3h
ENSG00000158022	TRIM63	1.748975	8.867331	110.9349	6.1146e-26	2.04563e-24	pooled_comparing intervention	RE	preVS3h
ENSG00000213073		1.942725	1.648224	114.7593	8.88528e-27	2.07147e-24	control	EE	preVS3h
ENSG00000154380	ENAH	2.522558	7.90052	117.058	2.78793e-27	2.10992e-24	strength	RE	preVS1h
ENSG00000117479	SLC19A2	2.614395	7.605657	117.0487	2.80099e-27	2.10992e-24	strength	RE	preVS1h
ENSG00000179918	SEPHS2	0.7941731	5.211514	112.829	2.35207e-26	2.1227e-24	pooled_comparing intervention	EE	preVS3h
ENSG00000197147	LRRC8B	2.215914	4.006695	114.932	8.14442e-27	2.45721e-24	endurance	RE	preVS3h
ENSG00000164733	CTSB	0.6096034	6.960449	110.5192	7.54107e-26	2.51669e-24	pooled_comparing intervention	RE	preVS3h
ENSG00000088756	ARHGAP28	-1.129802	3.425445	110.5067	7.589e-26	2.52653e-24	pooled_comparing intervention	RE	preVS3h
ENSG00000115977	AAK1	1.345908	2.637962	114.4681	1.02911e-26	2.53704e-24	strength	RE	preVS3h
ENSG00000172594	SMPDL3A	0.9507722	4.966096	110.3385	8.26097e-26	2.74356e-24	pooled_comparing intervention	RE	preVS3h
ENSG00000187187	ZNF546	-0.9419599	1.960515	110.3278	8.30573e-26	2.75175e-24	pooled_comparing intervention	RE	preVS3h
ENSG00000083828	ZNF586	0.8490582	2.895088	110.2519	8.62958e-26	2.85214e-24	pooled_comparing intervention	RE	preVS3h
ENSG00000133818	RRAS2	1.469441	5.067172	114.9181	8.20177e-27	2.86263e-24	control	RE	preVS3h
ENSG00000181026	AEN	1.506703	2.145589	110.1043	9.29691e-26	3.06529e-24	pooled_comparing intervention	RE	preVS3h
ENSG00000116016	EPAS1	0.6514484	6.507378	110.0916	9.35656e-26	3.07754e-24	pooled_comparing intervention	RE	preVS3h
ENSG00000134253	TRIM45	-1.137259	5.212957	114.0464	1.27294e-26	3.0821e-24	strength	RE	preVS3h
ENSG00000123094	RASSF8	1.00222	5.90033	114.3549	1.08953e-26	3.11328e-24	pooled_comparing intervention	3h	EEvsRE
ENSG00000130023	ERMARD	-0.5430124	3.885867	109.868	1.04736e-25	3.4367e-24	pooled_comparing intervention	RE	preVS3h
ENSG00000259758	NA	1.10828	5.179296	114.2052	1.17499e-26	3.46621e-24	endurance	RE	preVS3h
ENSG00000210144	MT-TY	-1.89353	0.4949895	115.4384	6.30893e-27	3.62974e-24	pooled_comparing intervention	EE	preVSpost
ENSG00000257207		1.699053	0.8901441	109.7182	1.12959e-25	3.69763e-24	pooled_comparing intervention	RE	preVS3h
ENSG00000188993	LRRC66	-1.969124	3.079813	113.6376	1.56441e-26	3.72137e-24	strength	RE	preVS3h
ENSG00000172059	KLF11	0.9806096	3.476597	111.5671	4.44513e-26	3.98561e-24	pooled_comparing intervention	EE	preVS3h
ENSG00000157224	CLDN12	0.6992067	5.146322	111.5001	4.59786e-26	4.09595e-24	pooled_comparing intervention	EE	preVS3h
ENSG00000180667	YOD1	-1.060946	3.579954	115.3857	6.47881e-27	4.18932e-24	pooled_comparing intervention	1h	EEvsRE
ENSG00000088854	C20orf194	1.290901	6.262691	113.3281	1.82864e-26	4.19215e-24	control	EE	preVS3h
ENSG00000077782	FGFR1	0.9564151	4.856708	109.457	1.28868e-25	4.20834e-24	pooled_comparing intervention	RE	preVS3h
ENSG00000154380	ENAH	2.91524288617013	7.95634047699596	121.346703889077	3.2086e-28	4.22669e-24	1h	control	EEvsRE
ENSG00000198435	NRARP	1.972236	1.771337	118.6335	1.25983e-27	4.33225e-24	control	EE	preVSpost
ENSG00000008405	CRY1	1.518943	4.192662	113.9908	1.30917e-26	4.45509e-24	control	RE	preVS3h
ENSG00000140526	ABHD2	2.316386	5.810804	113.081	2.07138e-26	4.67079e-24	control	EE	preVS3h
ENSG00000185278	ZBTB37	-0.7925806	3.857559	108.9993	1.62344e-25	5.28894e-24	pooled_comparing intervention	RE	preVS3h
ENSG00000148175	STOM	0.821584	6.610436	112.7021	2.50756e-26	5.32683e-24	pooled_comparing intervention	EE	preVS1h
ENSG00000188206	NA	1.20243	6.963886	112.0621	3.46293e-26	5.5745e-24	pooled_comparing intervention	RE	preVS1h
ENSG00000141569	TRIM65	-0.8399827	2.988027	108.8354	1.76336e-25	5.73114e-24	pooled_comparing intervention	RE	preVS3h
ENSG00000186352	ANKRD37	1.860671	3.996089	112.5673	2.68402e-26	6.27459e-24	strength	RE	preVS3h
ENSG00000184602	SNN	1.495763	5.816674	112.3935	2.92983e-26	6.49997e-24	control	EE	preVS3h
ENSG00000175029	CTBP2	0.5314572	3.964104	110.5357	7.47857e-26	6.61949e-24	pooled_comparing intervention	EE	preVS3h
ENSG00000215218	UBE2QL1	1.676156	5.264482	113.1072	2.04416e-26	6.78663e-24	control	RE	preVS3h
ENSG00000174429	ABRA	3.948763	9.432353	116.7975	3.17933e-27	7.03427e-24	endurance	RE	preVS1h
ENSG00000160712	IL6R	2.181978	4.99815	116.7794	3.20847e-27	7.16452e-24	endurance	EE	preVS3h
ENSG00000196428	TSC22D2	1.746249	4.590152	111.979	3.61119e-26	8.29901e-24	strength	RE	preVS3h
ENSG00000228801		-0.7138364	2.823108	110.0569	9.5218e-26	8.37433e-24	pooled_comparing intervention	EE	preVS3h
ENSG00000101004	NINL	-1.070307	2.345888	107.9714	2.7269e-25	8.84176e-24	pooled_comparing intervention	RE	preVS3h
ENSG00000162367	TAL1	0.9961227	2.048815	111.0609	5.7381e-26	9.12958e-24	pooled_comparing intervention	RE	preVS1h
ENSG00000135111	TBX3	1.462646	3.80649	111.0284	5.83305e-26	9.17397e-24	pooled_comparing intervention	RE	preVS1h
ENSG00000108932	SLC16A6	2.88885	1.234363	109.8592	1.05206e-25	9.19418e-24	pooled_comparing intervention	EE	preVS3h
ENSG00000136826	KLF4	2.333172	3.182124	116.8915	3.03207e-27	1.00627e-23	endurance	RE	preVSpost
ENSG00000100234	TIMP3	0.6862679	7.648962	109.6517	1.16812e-25	1.01442e-23	pooled_comparing intervention	EE	preVS3h
ENSG00000123094	RASSF8	1.468671	5.315696	112.012	3.55153e-26	1.02492e-23	endurance	RE	preVS3h
ENSG00000113070	HBEGF	2.077044	5.907907	113.4879	1.68707e-26	1.04131e-23	pooled_comparing intervention	1h	EEvsRE
ENSG00000164122	ASB5	2.036111	9.307838	111.4143	4.80122e-26	1.04827e-23	control	EE	preVS3h
ENSG00000111241	FGF6	1.843958	2.545664	110.6738	6.97527e-26	1.08458e-23	pooled_comparing intervention	RE	preVS1h
ENSG00000198399	ITSN2	0.6466001	4.844108	109.4151	1.31623e-25	1.13591e-23	pooled_comparing intervention	EE	preVS3h
ENSG00000148339	SLC25A25	-2.074648	6.889106	113.1242	2.02675e-26	1.19657e-23	pooled_comparing intervention	1h	EEvsRE
ENSG00000107104	KANK1	1.020164	5.582464	110.7907	6.57588e-26	1.4133e-23	control	EE	preVS3h
ENSG00000255874	LINC00346	1.503144	3.435287	106.9994	4.45301e-25	1.44044e-23	pooled_comparing intervention	RE	preVS3h
ENSG00000106993	CDC37L1	1.472199	6.495295	111.5666	4.4461e-26	1.44096e-23	control	RE	preVS3h
ENSG00000238266	LINC00707	-2.194612	0.1385144	106.9541	4.55609e-25	1.4703e-23	pooled_comparing intervention	RE	preVS3h
ENSG00000112541	PDE10A	2.324378	0.7779105	110.4827	7.68137e-26	1.61233e-23	control	EE	preVS3h
ENSG00000177432	NAP1L5	1.7056	1.787734	110.4685	7.73639e-26	1.61233e-23	control	EE	preVS3h
ENSG00000138166	DUSP5	2.197056	0.9651615	113.2137	1.93732e-26	1.65677e-23	pooled_comparing intervention	RE	preVSpost
ENSG00000106993	CDC37L1	1.03286	6.685558	110.8628	6.34124e-26	1.77423e-23	pooled_comparing intervention	3h	EEvsRE
ENSG00000143398	PIP5K1A	0.5583008	5.702897	106.5602	5.55789e-25	1.78938e-23	pooled_comparing intervention	RE	preVS3h
ENSG00000054967	RELT	1.791975	3.494539	106.5531	5.57786e-25	1.79159e-23	pooled_comparing intervention	RE	preVS3h
ENSG00000153485	TMEM251	1.370137	3.061667	110.2102	8.813e-26	1.8093e-23	control	EE	preVS3h
ENSG00000174032	SLC25A30	1.778111	7.510078	108.4162	2.1787e-25	1.86854e-23	pooled_comparing intervention	EE	preVS3h
ENSG00000163811	WDR43	0.7729538	4.364446	106.4563	5.85688e-25	1.87681e-23	pooled_comparing intervention	RE	preVS3h
ENSG00000159399	HK2	1.828625	5.64492	106.3882	6.06166e-25	1.93789e-23	pooled_comparing intervention	RE	preVS3h
ENSG00000172006	ZNF554	-0.8705124	2.257122	106.3776	6.09434e-25	1.9438e-23	pooled_comparing intervention	RE	preVS3h
ENSG00000212719	LINC02693	0.9138902	2.311203	106.2943	6.35603e-25	2.02255e-23	pooled_comparing intervention	RE	preVS3h
ENSG00000152137	HSPB8	1.248765	9.958272	109.3921	1.33156e-25	2.04716e-23	pooled_comparing intervention	RE	preVS1h
ENSG00000168264	IRF2BP2	1.214273	6.365007	106.2431	6.52231e-25	2.07064e-23	pooled_comparing intervention	RE	preVS3h
ENSG00000166398	KIAA0355	0.7005726	4.837043	109.9528	1.00351e-25	2.09947e-23	pooled_comparing intervention	EE	preVS1h
ENSG00000162377	COA7	1.075353	4.189883	109.8821	1.03994e-25	2.10359e-23	control	EE	preVS3h
ENSG00000011021	CLCN6	1.275878	4.67092	112.9633	2.19808e-26	2.14737e-23	strength	EE	preVS3h
ENSG00000138061	CYP1B1	1.787996	2.169001	106.1406	6.86858e-25	2.17553e-23	pooled_comparing intervention	RE	preVS3h
ENSG00000126947	ARMCX1	0.6666978	4.762215	106.1225	6.93147e-25	2.19038e-23	pooled_comparing intervention	RE	preVS3h
ENSG00000151694	ADAM17	0.5645748	3.736697	106.0912	7.04185e-25	2.22013e-23	pooled_comparing intervention	RE	preVS3h
ENSG00000119326	CTNNAL1	0.7187608	4.675924	105.9588	7.5286e-25	2.36813e-23	pooled_comparing intervention	RE	preVS3h
ENSG00000262410		2.046917	1.16111	107.8461	2.90481e-25	2.4759e-23	pooled_comparing intervention	EE	preVS3h
ENSG00000174111	NA	1.561825	2.198686	109.6915	1.14491e-25	2.58731e-23	strength	RE	preVS3h
ENSG00000099260	PALMD	0.8207492	7.02777	107.7262	3.086e-25	2.6142e-23	pooled_comparing intervention	EE	preVS3h
ENSG00000162461	SLC25A34	-2.701765	5.566661	110.0259	9.672e-26	2.65092e-23	pooled_comparing intervention	3h	EEvsRE
ENSG00000059588	TARBP1	-0.649139	5.56172	109.4349	1.30318e-25	2.68572e-23	pooled_comparing intervention	EE	preVS1h
ENSG00000123689	G0S2	1.604164	5.345793	109.9276	1.01635e-25	2.72991e-23	pooled_comparing intervention	3h	EEvsRE
ENSG00000142871	CCN1	3.854005	6.725027	109.9639	9.97928e-26	2.78284e-23	endurance	RE	preVS3h
ENSG00000131504	DIAPH1	1.384314	6.995569	109.9475	1.00623e-25	2.78284e-23	endurance	RE	preVS3h
ENSG00000174429	ABRA	2.590789	8.898652	114.7524	8.91645e-27	2.80356e-23	3h	endurance	EEvsRE
ENSG00000258584	FAM181A-AS1	-1.969377	2.315541	109.8158	1.07532e-25	2.83168e-23	pooled_comparing intervention	3h	EEvsRE
ENSG00000157557	ETS2	1.570995	6.349823	110.1565	9.05526e-26	2.86652e-23	control	RE	preVS3h
ENSG00000078399	HOXA9	-0.8712691	2.835391	105.5619	9.19782e-25	2.88655e-23	pooled_comparing intervention	RE	preVS3h
ENSG00000159200	RCAN1	2.571166	6.216407	110.0795	9.41407e-26	2.91237e-23	control	RE	preVS3h
ENSG00000115946	PNO1	0.6008135	3.568789	105.493	9.5232e-25	2.98183e-23	pooled_comparing intervention	RE	preVS3h
ENSG00000158321	AUTS2	2.081806	3.906565	109.749	1.11218e-25	3.0131e-23	endurance	RE	preVS3h
ENSG00000067064	IDI1	1.569102	7.156703	109.2742	1.41318e-25	3.1412e-23	strength	RE	preVS3h
ENSG00000117280	RAB29	-0.8750827	2.838911	109.5418	1.2347e-25	3.18885e-23	pooled_comparing intervention	3h	EEvsRE
ENSG00000154734	ADAMTS1	1.807487	6.267517	111.7891	3.97406e-26	3.19865e-23	pooled_comparing intervention	RE	preVSpost
ENSG00000163637	PRICKLE2	0.8486725	2.254715	105.2639	1.06906e-24	3.33973e-23	pooled_comparing intervention	RE	preVS3h
ENSG00000137575	SDCBP	0.9445953	5.70894	109.1032	1.54051e-25	3.369e-23	strength	RE	preVS3h
ENSG00000157557	ETS2	2.135658	6.047068	108.9918	1.62955e-25	3.50715e-23	strength	RE	preVS3h
ENSG00000168175	MAPK1IP1L	0.383701	4.919349	105.147	1.13405e-24	3.53466e-23	pooled_comparing intervention	RE	preVS3h
ENSG00000085982	USP40	-0.4295238	4.819739	105.0398	1.19709e-24	3.72266e-23	pooled_comparing intervention	RE	preVS3h
ENSG00000143365	RORC	1.451297	6.64542	108.662	1.92463e-25	3.83671e-23	control	EE	preVS3h
ENSG00000003147	ICA1	-1.036577	1.501604	106.9417	4.58468e-25	3.86008e-23	pooled_comparing intervention	EE	preVS3h
ENSG00000142178	SIK1	4.315537	3.870564	109.206	1.4627e-25	3.88346e-23	endurance	RE	preVS3h
ENSG00000120063	GNA13	0.9335033	5.521148	104.9456	1.25533e-24	3.89494e-23	pooled_comparing intervention	RE	preVS3h
ENSG00000262222	NA	3.139979	3.088083	111.7504	4.05254e-26	3.98162e-23	control	EE	preVS1h
ENSG00000139370	SLC15A4	1.193648	5.265164	108.4929	2.09602e-25	4.11869e-23	control	EE	preVS3h
ENSG00000160051	IQCC	2.725369	2.344159	111.5334	4.52124e-26	4.14598e-23	control	EE	preVS1h
ENSG00000170677	SOCS6	1.359323	5.127948	109.0273	1.60063e-25	4.16636e-23	endurance	RE	preVS3h
ENSG00000162836	ACP6	-0.7490832	2.920278	104.6823	1.43377e-24	4.43853e-23	pooled_comparing intervention	RE	preVS3h
ENSG00000163602	RYBP	1.557955	4.002105	108.4883	2.10087e-25	4.45089e-23	strength	RE	preVS3h
ENSG00000121848	NA	1.60394	7.515542	108.809	1.78706e-25	4.56216e-23	endurance	RE	preVS3h
ENSG00000197312	DDI2	0.9325593	6.468486	106.5818	5.49755e-25	4.60062e-23	pooled_comparing intervention	EE	preVS3h
ENSG00000131831	RAI2	0.9723375	2.959969	104.5301	1.54825e-24	4.78209e-23	pooled_comparing intervention	RE	preVS3h
ENSG00000131943	C19orf12	0.7444078	5.064097	106.4666	5.82675e-25	4.84673e-23	pooled_comparing intervention	EE	preVS3h
ENSG00000109846	CRYAB	1.361738	11.07529	108.6008	1.98496e-25	4.97176e-23	endurance	RE	preVS3h
ENSG00000005073	HOXA11	-1.172176	2.041079	104.4021	1.65156e-24	5.08972e-23	pooled_comparing intervention	RE	preVS3h
ENSG00000147872	PLIN2	0.816347	6.883929	104.3924	1.65967e-24	5.1032e-23	pooled_comparing intervention	RE	preVS3h
ENSG00000109099	PMP22	2.222367	5.984591	112.5736	2.67549e-26	5.12089e-23	endurance	EE	preVS3h
ENSG00000198604	BAZ1A	0.6771706	3.501912	104.3471	1.69805e-24	5.20952e-23	pooled_comparing intervention	RE	preVS3h
ENSG00000072364	AFF4	0.6453676	6.151137	106.2413	6.52823e-25	5.39772e-23	pooled_comparing intervention	EE	preVS3h
ENSG00000100033	PRODH	3.513079	4.559811	107.9243	2.79239e-25	5.40976e-23	control	EE	preVS3h
ENSG00000059804	SLC2A3	2.735599	2.978383	113.069	2.08397e-26	5.5842e-23	endurance	EE	preVSpost
ENSG00000156968	MPV17L	-0.8714836	3.359848	108.3654	2.23522e-25	5.66396e-23	pooled_comparing intervention	3h	EEvsRE
ENSG00000121848	NA	1.322158	7.833475	108.289	2.32313e-25	5.77771e-23	pooled_comparing intervention	3h	EEvsRE
ENSG00000072364	AFF4	0.7641421	6.260734	107.7069	3.11615e-25	5.95314e-23	control	EE	preVS3h
ENSG00000109756	RAPGEF2	1.046028	5.130207	108.1258	2.52245e-25	6.09133e-23	endurance	RE	preVS3h
ENSG00000146425	DYNLT1	0.9548156	5.270802	108.1248	2.52371e-25	6.09133e-23	endurance	RE	preVS3h
ENSG00000123700	KCNJ2	1.291878	4.822612	109.7847	1.09235e-25	6.18041e-23	pooled_comparing intervention	1h	EEvsRE
ENSG00000169252	ADRB2	1.307328	3.749263	107.1737	4.07806e-25	6.20001e-23	pooled_comparing intervention	RE	preVS1h
ENSG00000213062		1.695759	0.4309569	107.1299	4.16918e-25	6.26889e-23	pooled_comparing intervention	RE	preVS1h
ENSG00000111266	DUSP16	1.198209	3.90017	107.7703	3.01798e-25	6.29551e-23	strength	RE	preVS3h
ENSG00000197361	FBXL22	-1.536034	0.2692337	103.9476	2.07736e-24	6.35895e-23	pooled_comparing intervention	RE	preVS3h
ENSG00000171241	SHCBP1	-1.202378	1.705329	103.8842	2.14493e-24	6.55113e-23	pooled_comparing intervention	RE	preVS3h
ENSG00000224660	SH3BP5-AS1	-0.8148167	4.822806	103.8575	2.17398e-24	6.62509e-23	pooled_comparing intervention	RE	preVS3h
ENSG00000197893	NRAP	1.269536	11.53815	107.854	2.89327e-25	6.8586e-23	endurance	RE	preVS3h
ENSG00000197451	HNRNPAB	0.5401507	5.334005	103.7639	2.27917e-24	6.9302e-23	pooled_comparing intervention	RE	preVS3h
ENSG00000264112		-1.464737	4.270533	107.8174	2.94719e-25	7.19651e-23	pooled_comparing intervention	3h	EEvsRE
ENSG00000138600	SPPL2A	0.7536682	5.72956	103.6027	2.47236e-24	7.50095e-23	pooled_comparing intervention	RE	preVS3h
ENSG00000187678	SPRY4	1.150991	3.299805	106.743	5.06802e-25	7.53757e-23	pooled_comparing intervention	RE	preVS1h
ENSG00000044574	HSPA5	0.770235	6.869442	103.5728	2.50997e-24	7.58856e-23	pooled_comparing intervention	RE	preVS3h
ENSG00000107372	ZFAND5	0.8745038	8.557915	103.571	2.51233e-24	7.58856e-23	pooled_comparing intervention	RE	preVS3h
ENSG00000268397	NA	-1.490739	1.534248	106.682	5.22658e-25	7.68981e-23	pooled_comparing intervention	RE	preVS1h
ENSG00000145675	PIK3R1	0.9380689	6.285133	105.4921	9.52754e-25	7.83073e-23	pooled_comparing intervention	EE	preVS3h
ENSG00000162614	NEXN	1.159814	9.151168	107.5443	3.38257e-25	7.87782e-23	endurance	RE	preVS3h
ENSG00000265768	MIR4506	2.906322	1.631607	107.0983	4.23622e-25	7.98208e-23	control	EE	preVS3h
ENSG00000075426	FOSL2	1.930222	5.483455	114.1144	1.23001e-26	8.23982e-23	endurance	EE	preVS1h
ENSG00000070759	TESK2	-1.38401	2.415944	107.2514	3.92126e-25	8.97495e-23	endurance	RE	preVS3h
ENSG00000162885	B3GALNT2	0.7306616	5.124777	107.2864	3.85264e-25	9.23945e-23	pooled_comparing intervention	3h	EEvsRE
ENSG00000120549	KIAA1217	0.7121113	6.873126	103.0065	3.34042e-24	1.00676e-22	pooled_comparing intervention	RE	preVS3h
ENSG00000109458	GAB1	-1.053692	5.322327	104.9727	1.23832e-24	1.01176e-22	pooled_comparing intervention	EE	preVS3h
ENSG00000263013	NA	1.684339	-0.4101102	106.7684	5.00352e-25	1.01601e-22	pooled_comparing intervention	EE	preVS1h
ENSG00000165312	OTUD1	5.882007	8.695246	113.5464	1.63807e-26	1.05041e-22	3h	strength	EEvsRE
ENSG00000198435	NRARP	1.51391	1.416247	109.2143	1.45656e-25	1.10723e-22	pooled_comparing intervention	RE	preVSpost
ENSG00000183508	TENT5C	-1.317813	4.493306	106.849	4.80419e-25	1.13194e-22	pooled_comparing intervention	3h	EEvsRE
ENSG00000118200	CAMSAP2	0.6774332	4.026387	102.7596	3.78396e-24	1.13793e-22	pooled_comparing intervention	RE	preVS3h
ENSG00000264112		-1.973986	4.748451	106.7373	5.08273e-25	1.14361e-22	endurance	RE	preVS3h
ENSG00000169641	LUZP1	0.8625263	3.345704	106.4811	5.78421e-25	1.15751e-22	pooled_comparing intervention	EE	preVS1h
ENSG00000135407	AVIL	-0.9364003	4.061279	104.6609	1.44935e-24	1.17722e-22	pooled_comparing intervention	EE	preVS3h
ENSG00000214013	GANC	0.7203162	4.995544	102.6691	3.96069e-24	1.18847e-22	pooled_comparing intervention	RE	preVS3h
ENSG00000159388	BTG2	2.295634	9.329858	108.9332	1.67846e-25	1.20876e-22	pooled_comparing intervention	RE	preVSpost
ENSG00000067064	IDI1	1.197001	7.317267	106.2152	6.6149e-25	1.22957e-22	control	EE	preVS3h
ENSG00000163162	RNF149	0.8529447	4.09815	106.1405	6.86892e-25	1.25976e-22	control	EE	preVS3h
ENSG00000143393	PI4KB	0.6373642	5.59229	102.501	4.31142e-24	1.29088e-22	pooled_comparing intervention	RE	preVS3h
ENSG00000168264	IRF2BP2	1.764985	6.358954	112.1802	3.26273e-26	1.30013e-22	endurance	EE	preVS1h
ENSG00000157557	ETS2	1.428906	5.680449	111.8358	3.88157e-26	1.30013e-22	endurance	EE	preVS1h
ENSG00000175699	CCDC197	2.047233	1.268958	102.4733	4.37211e-24	1.30619e-22	pooled_comparing intervention	RE	preVS3h
ENSG00000244462	RBM12	1.20757	4.699196	106.4246	5.95142e-25	1.31675e-22	endurance	RE	preVS3h
ENSG00000257742	NA	-1.162386	1.896251	102.449	4.42623e-24	1.31948e-22	pooled_comparing intervention	RE	preVS3h
ENSG00000156273	BACH1	1.564862	4.524943	106.3519	6.17367e-25	1.34353e-22	endurance	RE	preVS3h
ENSG00000205189	ZBTB10	1.044145	4.427788	102.3979	4.54192e-24	1.35102e-22	pooled_comparing intervention	RE	preVS3h
ENSG00000008405	CRY1	1.78196	3.779568	106.2724	6.4265e-25	1.37599e-22	endurance	RE	preVS3h
ENSG00000157540	DYRK1A	0.5745897	6.48351	104.3204	1.72106e-24	1.38973e-22	pooled_comparing intervention	EE	preVS3h
ENSG00000120129	DUSP1	1.981237	6.022322	108.1076	2.54576e-25	1.40608e-22	pooled_comparing intervention	EE	preVSpost
ENSG00000110218	PANX1	1.596726	4.136062	106.1491	6.83913e-25	1.4411e-22	endurance	RE	preVS3h
ENSG00000102034	ELF4	1.245432	1.661451	105.3532	1.02193e-24	1.48756e-22	pooled_comparing intervention	RE	preVS1h
ENSG00000124145	SDC4	3.020521	7.471179	109.7292	1.12332e-25	1.52982e-22	control	RE	preVS1h
ENSG00000142871	CCN1	3.655983	7.620734	109.7283	1.12388e-25	1.52982e-22	control	RE	preVS1h
ENSG00000127528	KLF2	1.214476	2.943205	105.2438	1.07997e-24	1.55549e-22	pooled_comparing intervention	RE	preVS1h
ENSG00000133805	AMPD3	1.717196	5.619576	106.1712	6.76325e-25	1.56604e-22	pooled_comparing intervention	3h	EEvsRE
ENSG00000197930	ERO1A	1.197292	3.843865	105.8824	7.82444e-25	1.60745e-22	strength	RE	preVS3h
ENSG00000162367	TAL1	1.164308	2.413483	105.7598	8.32381e-25	1.64193e-22	pooled_comparing intervention	EE	preVS1h
ENSG00000143365	RORC	1.270416	6.91398	108.7876	1.80646e-25	1.64713e-22	strength	EE	preVS3h
ENSG00000186283	TOR3A	1.333954	4.012438	105.5781	9.12303e-25	1.65115e-22	control	EE	preVS3h
ENSG00000113575	PPP2CA	1.064736	6.793974	106.4341	5.92307e-25	1.79166e-22	control	RE	preVS3h
ENSG00000123130	ACOT9	0.5659052	4.751453	101.8094	6.11297e-24	1.8144e-22	pooled_comparing intervention	RE	preVS3h
ENSG00000143847	PPFIA4	1.42439	5.47247	101.5766	6.87518e-24	2.03621e-22	pooled_comparing intervention	RE	preVS3h
ENSG00000273372	SFTPD-AS1	-1.179979	1.693082	101.5449	6.98628e-24	2.06465e-22	pooled_comparing intervention	RE	preVS3h
ENSG00000168310	IRF2	0.6019087	4.091945	104.6024	1.49275e-24	2.12763e-22	pooled_comparing intervention	RE	preVS1h
ENSG00000158321	AUTS2	1.456137	4.842709	105.5055	9.46359e-25	2.15417e-22	pooled_comparing intervention	3h	EEvsRE
ENSG00000233006	MIR3936HG	0.7431345	2.481542	101.443	7.35497e-24	2.16892e-22	pooled_comparing intervention	RE	preVS3h
ENSG00000109787	KLF3	0.6447483	4.537836	105.1277	1.14511e-24	2.22699e-22	pooled_comparing intervention	EE	preVS1h
ENSG00000130522	JUND	1.596223	5.102926	108.6027	1.98302e-25	2.25061e-22	control	RE	preVS1h
ENSG00000139112	GABARAPL1	1.453827	7.419142	108.6017	1.98408e-25	2.25061e-22	control	RE	preVS1h
ENSG00000258584	FAM181A-AS1	1.805269	2.166066	103.3322	2.8341e-24	2.27519e-22	pooled_comparing intervention	EE	preVS3h
ENSG00000122203	KIAA1191	0.554425	6.345485	101.2242	8.21414e-24	2.41708e-22	pooled_comparing intervention	RE	preVS3h
ENSG00000162772	ATF3	5.202764	8.583331	105.0375	1.19847e-24	2.48589e-22	endurance	RE	preVS3h
ENSG00000083454	P2RX5	0.9990532	2.748765	101.0798	8.83525e-24	2.59426e-22	pooled_comparing intervention	RE	preVS3h
ENSG00000162772	ATF3	2.636497	8.652553	107.3113	3.80454e-25	2.60288e-22	pooled_comparing intervention	RE	preVSpost
ENSG00000136383	ALPK3	1.030761	8.997858	104.1754	1.85178e-24	2.61215e-22	pooled_comparing intervention	RE	preVS1h
ENSG00000162413	KLHL21	-0.955124	6.644688	106.8019	4.91961e-25	2.67214e-22	pooled_comparing intervention	1h	EEvsRE
ENSG00000196652	ZKSCAN5	-0.6186715	3.118497	100.995	9.22166e-24	2.70193e-22	pooled_comparing intervention	RE	preVS3h
ENSG00000171612	SLC25A33	1.928591	4.585776	104.5761	1.51273e-24	2.70229e-22	control	EE	preVS3h
ENSG00000154447	SH3RF1	0.7165667	3.229222	100.8902	9.7227e-24	2.84264e-22	pooled_comparing intervention	RE	preVS3h
ENSG00000185864	NPIPB4	0.8338198	2.674144	100.8185	1.00811e-23	2.94114e-22	pooled_comparing intervention	RE	preVS3h
ENSG00000164465	DCBLD1	1.41061	3.633395	107.4505	3.54657e-25	3.04894e-22	control	EE	preVS1h
ENSG00000204623	ZNRD1ASP	-0.9527649	3.450479	104.7634	1.37626e-24	3.08052e-22	pooled_comparing intervention	3h	EEvsRE
ENSG00000143507	DUSP10	-1.705475	4.658358	107.4072	3.62487e-25	3.09859e-22	strength	EE	preVS3h
ENSG00000137413	TAF8	-0.4736541	3.82371	100.6034	1.12372e-23	3.27147e-22	pooled_comparing intervention	RE	preVS3h
ENSG00000108924	HLF	-0.6740058	3.369404	100.5908	1.13092e-23	3.28544e-22	pooled_comparing intervention	RE	preVS3h
ENSG00000135821	GLUL	1.328609	9.848574	100.5694	1.14323e-23	3.31416e-22	pooled_comparing intervention	RE	preVS3h
ENSG00000078804	TP53INP2	0.7873081	6.795221	103.6805	2.37717e-24	3.31906e-22	pooled_comparing intervention	RE	preVS1h
ENSG00000170345	FOS	5.914755	7.782664	109.4618	1.2856e-25	3.41328e-22	endurance	RE	preVSpost
ENSG00000116954	RRAGC	1.18327	4.49367	107.0636	4.3112e-25	3.46848e-22	strength	EE	preVS3h
ENSG00000065526	SPEN	0.8167099	6.046029	104.3922	1.65981e-24	3.6543e-22	pooled_comparing intervention	3h	EEvsRE
ENSG00000204389	HSPA1A	3.047752	7.412349	104.196	1.83257e-24	3.70863e-22	strength	RE	preVS3h
ENSG00000272198	NA	4.160562	2.924725	106.6573	5.29211e-25	3.77662e-22	strength	RE	preVS1h
ENSG00000048028	USP28	1.630909	7.085244	104.9009	1.28397e-24	3.79943e-22	control	RE	preVS3h
ENSG00000006652	IFRD1	1.616226	6.754096	103.8336	2.20045e-24	3.88041e-22	control	EE	preVS3h
ENSG00000170807	LMOD2	1.479426	10.40135	106.4957	5.74174e-25	3.89261e-22	strength	RE	preVS1h
ENSG00000121957	GPSM2	1.750908	4.935652	104.1354	1.88949e-24	4.09289e-22	pooled_comparing intervention	3h	EEvsRE
ENSG00000107951	MTPAP	0.5129234	4.553459	102.1334	5.19072e-24	4.14298e-22	pooled_comparing intervention	EE	preVS3h
ENSG00000226314	ZNF192P1	-0.9915269	1.879516	100.1221	1.43284e-23	4.14494e-22	pooled_comparing intervention	RE	preVS3h
ENSG00000133460	SLC2A11	-0.7196046	4.274683	100.1164	1.43697e-23	4.14811e-22	pooled_comparing intervention	RE	preVS3h
ENSG00000183255	PTTG1IP	0.6378583	5.590358	102.0671	5.3673e-24	4.25929e-22	pooled_comparing intervention	EE	preVS3h
ENSG00000065526	SPEN	0.7077531	5.912349	103.1634	3.08616e-24	4.26545e-22	pooled_comparing intervention	RE	preVS1h
ENSG00000143507	DUSP10	1.94727	4.322296	104.0206	2.00225e-24	4.26828e-22	pooled_comparing intervention	3h	EEvsRE
ENSG00000159200	RCAN1	2.535192	6.216407	107.1495	4.12823e-25	4.32257e-22	control	RE	preVS1h
ENSG00000170581	STAT2	-0.4823231	5.237487	100.0258	1.50423e-23	4.33312e-22	pooled_comparing intervention	RE	preVS3h
ENSG00000167191	GPRC5B	0.4244349	7.078912	102.0048	5.53866e-24	4.37016e-22	pooled_comparing intervention	EE	preVS3h
ENSG00000111266	DUSP16	0.6565503	3.617723	103.6685	2.39166e-24	4.58667e-22	pooled_comparing intervention	EE	preVS1h
ENSG00000143569	UBAP2L	0.3988119	6.067164	99.90854	1.596e-23	4.58781e-22	pooled_comparing intervention	RE	preVS3h
ENSG00000244462	RBM12	0.9509138	4.734388	103.4701	2.64358e-24	4.60284e-22	control	EE	preVS3h
ENSG00000153234	NR4A2	3.77218	4.144804	112.0141	3.54786e-26	4.82934e-22	control	RE	preVSpost
ENSG00000169122	FAM110B	1.508854	4.037657	103.6022	2.47301e-24	4.93112e-22	strength	RE	preVS3h
ENSG00000145016	RUBCN	1.192661	4.309732	103.6403	2.42597e-24	4.95458e-22	endurance	RE	preVS3h
ENSG00000154153	RETREG1	1.20107	7.774122	101.7154	6.40999e-24	5.02893e-22	pooled_comparing intervention	EE	preVS3h
ENSG00000110172	CHORDC1	1.098541	4.696925	99.67869	1.79239e-23	5.14157e-22	pooled_comparing intervention	RE	preVS3h
ENSG00000165572	KBTBD6	-0.7572554	2.630308	105.4198	9.88193e-25	5.16103e-22	pooled_comparing intervention	1h	EEvsRE
ENSG00000086062	B4GALT1	0.706501	4.777057	99.64382	1.82424e-23	5.22197e-22	pooled_comparing intervention	RE	preVS3h
ENSG00000174738	NR1D2	-0.6454059	6.775376	101.6223	6.71856e-24	5.24124e-22	pooled_comparing intervention	EE	preVS3h
ENSG00000125398	SOX9	1.414509	2.193424	99.60911	1.85648e-23	5.30319e-22	pooled_comparing intervention	RE	preVS3h
ENSG00000068097	HEATR6	-0.6402309	3.366093	99.57109	1.89247e-23	5.39472e-22	pooled_comparing intervention	RE	preVS3h
ENSG00000135093	USP30	-0.489711	3.736073	99.52538	1.93665e-23	5.50919e-22	pooled_comparing intervention	RE	preVS3h
ENSG00000196914	ARHGEF12	0.6722948	6.930481	99.35415	2.11155e-23	5.99426e-22	pooled_comparing intervention	RE	preVS3h
ENSG00000152137	HSPB8	1.081097	9.866007	105.0075	1.21677e-24	6.11946e-22	pooled_comparing intervention	1h	EEvsRE
ENSG00000159433	STARD9	-0.7907733	3.937784	101.3001	7.90503e-24	6.13217e-22	pooled_comparing intervention	EE	preVS3h
ENSG00000137713	PPP2R1B	1.66114	3.87135	103.1093	3.17162e-24	6.23246e-22	strength	RE	preVS3h
ENSG00000125848	FLRT3	1.609526	3.434335	102.3829	4.57633e-24	6.26179e-22	pooled_comparing intervention	RE	preVS1h
ENSG00000128591	FLNC	2.043742	11.15246	99.23906	2.2379e-23	6.33978e-22	pooled_comparing intervention	RE	preVS3h
ENSG00000143067	ZNF697	0.7887925	1.865154	101.2167	8.24492e-24	6.36011e-22	pooled_comparing intervention	EE	preVS3h
ENSG00000069849	ATP1B3	0.9184467	4.334407	101.1788	8.40436e-24	6.43764e-22	pooled_comparing intervention	EE	preVS3h
ENSG00000137942	FNBP1L	0.8107956	5.26117	101.1707	8.43868e-24	6.43764e-22	pooled_comparing intervention	EE	preVS3h
ENSG00000172594	SMPDL3A	0.9640421	5.184113	101.1384	8.57761e-24	6.50767e-22	pooled_comparing intervention	EE	preVS3h
ENSG00000166321	NUDT13	1.253506	3.512151	103.0733	3.22972e-24	6.77737e-22	pooled_comparing intervention	3h	EEvsRE
ENSG00000113070	HBEGF	1.978909	6.605963	102.0975	5.28551e-24	7.16056e-22	pooled_comparing intervention	RE	preVS1h
ENSG00000272688		0.9309202	2.629708	102.9107	3.506e-24	7.24394e-22	pooled_comparing intervention	3h	EEvsRE
ENSG00000164949	GEM	5.687578	4.744444	102.7382	3.82496e-24	7.40895e-22	strength	RE	preVS3h
ENSG00000198150	NA	-0.8594989	2.195737	98.88184	2.68027e-23	7.57729e-22	pooled_comparing intervention	RE	preVS3h
ENSG00000068878	PSME4	0.6644426	7.22121	98.8352	2.74413e-23	7.74184e-22	pooled_comparing intervention	RE	preVS3h
ENSG00000123358	NR4A1	2.89758	8.863888	105.0048	1.21839e-24	7.93867e-22	pooled_comparing intervention	RE	preVSpost
ENSG00000135334	AKIRIN2	1.220201	5.419613	103.3846	2.7601e-24	7.99371e-22	control	RE	preVS3h
ENSG00000235706	DICER1-AS1	-0.5501389	3.545622	98.75605	2.85603e-23	8.04095e-22	pooled_comparing intervention	RE	preVS3h
ENSG00000123505	AMD1	0.935416	5.983397	102.6694	3.96019e-24	8.05838e-22	pooled_comparing intervention	3h	EEvsRE
ENSG00000065526	SPEN	1.28581	5.81099	102.6158	4.06883e-24	8.18389e-22	endurance	RE	preVS3h
ENSG00000135241	PNPLA8	1.041329	5.279213	102.4563	4.40995e-24	8.42177e-22	strength	RE	preVS3h
ENSG00000112715	VEGFA	2.225225	8.462242	102.4205	4.49034e-24	8.45619e-22	strength	RE	preVS3h
ENSG00000177464	GPR4	1.817149	1.157974	101.7109	6.42445e-24	8.61821e-22	pooled_comparing intervention	RE	preVS1h
ENSG00000173598	NUDT4	1.958533	6.605842	102.3548	4.64171e-24	8.6215e-22	strength	RE	preVS3h
ENSG00000157557	ETS2	1.176982	5.924282	100.5681	1.14394e-23	8.63145e-22	pooled_comparing intervention	EE	preVS3h
ENSG00000180660	MAB21L1	-1.265658	1.858131	104.1928	1.83558e-24	8.90189e-22	pooled_comparing intervention	1h	EEvsRE
ENSG00000162616	DNAJB4	2.723338	8.334583	103.0821	3.21549e-24	8.99359e-22	control	RE	preVS3h
ENSG00000113070	HBEGF	3.566733	6.789113	103.0686	3.23748e-24	8.99359e-22	control	RE	preVS3h
ENSG00000109458	GAB1	-1.34601	5.075166	102.3001	4.77162e-24	9.45422e-22	endurance	RE	preVS3h
ENSG00000153187	HNRNPU	0.71328	7.455267	100.3177	1.29812e-23	9.74156e-22	pooled_comparing intervention	EE	preVS3h
ENSG00000163376	KBTBD8	2.896471	2.887607	102.0821	5.32669e-24	9.76008e-22	strength	RE	preVS3h
ENSG00000109458	GAB1	-1.196265	5.40702	98.32345	3.55332e-23	9.9836e-22	pooled_comparing intervention	RE	preVS3h
ENSG00000141367	CLTC	0.514931	6.748254	100.2497	1.34346e-23	1.00273e-21	pooled_comparing intervention	EE	preVS3h
ENSG00000272899	ATP6V1FNB	3.799868	2.484791	98.25883	3.6712e-23	1.02937e-21	pooled_comparing intervention	RE	preVS3h
ENSG00000272198	NA	3.612141	2.928764	102.1378	5.17899e-24	1.03812e-21	pooled_comparing intervention	3h	EEvsRE
ENSG00000110395	CBL	0.7684002	3.29965	102.0223	5.49004e-24	1.03844e-21	pooled_comparing intervention	EE	preVS1h
ENSG00000233237	LINC00472	2.071906	1.263918	102.6398	4.01971e-24	1.09433e-21	control	RE	preVS3h
ENSG00000179981	TSHZ1	-0.6486745	3.18625	98.02356	4.13433e-23	1.15685e-21	pooled_comparing intervention	RE	preVS3h
ENSG00000177873	ZNF619	-1.058773	1.828439	97.97141	4.24467e-23	1.1853e-21	pooled_comparing intervention	RE	preVS3h
ENSG00000164023	SGMS2	1.71163	3.840994	101.7742	6.22252e-24	1.22895e-21	pooled_comparing intervention	3h	EEvsRE
ENSG00000166579	NDEL1	0.4144745	5.177565	101.6184	6.73169e-24	1.2561e-21	pooled_comparing intervention	EE	preVS1h
ENSG00000259820		1.020765	4.119603	101.5866	6.84053e-24	1.25939e-21	pooled_comparing intervention	EE	preVS1h
ENSG00000166224	SGPL1	-0.6888681	3.959714	99.787	1.697e-23	1.2598e-21	pooled_comparing intervention	EE	preVS3h
ENSG00000112715	VEGFA	1.506559	8.338771	100.8777	9.78438e-24	1.2998e-21	pooled_comparing intervention	RE	preVS1h
ENSG00000237753		-0.726982	3.198596	97.75573	4.73311e-23	1.31901e-21	pooled_comparing intervention	RE	preVS3h
ENSG00000134107	BHLHE40	2.496665	8.371253	104.388	1.66335e-24	1.34584e-21	control	EE	preVS1h
ENSG00000058262	SEC61A1	0.9822655	5.729116	101.5614	6.92839e-24	1.35256e-21	endurance	RE	preVS3h
ENSG00000116918	TSNAX	0.8278889	5.27357	97.67583	4.92802e-23	1.37053e-21	pooled_comparing intervention	RE	preVS3h
ENSG00000135862	LAMC1	0.8100686	6.543597	101.4986	7.15152e-24	1.37589e-21	endurance	RE	preVS3h
ENSG00000205464	ATP6AP1L	-0.7330041	2.264724	97.66025	4.96693e-23	1.37855e-21	pooled_comparing intervention	RE	preVS3h
ENSG00000173905	GOLIM4	0.5971844	4.996434	97.62255	5.06242e-23	1.40221e-21	pooled_comparing intervention	RE	preVS3h
ENSG00000007944	MYLIP	-0.7826084	5.138582	101.3346	7.76858e-24	1.41143e-21	pooled_comparing intervention	EE	preVS1h
ENSG00000159208	CIART	-0.9274063	5.196633	99.48096	1.98058e-23	1.46246e-21	pooled_comparing intervention	EE	preVS3h
ENSG00000161960	EIF4A1	1.48265	2.518365	101.2409	8.14493e-24	1.4725e-21	strength	RE	preVS3h
ENSG00000141664	ZCCHC2	1.706088	5.227991	101.1763	8.41502e-24	1.48882e-21	strength	RE	preVS3h
ENSG00000140403	DNAJA4	2.11026	8.085183	101.1669	8.45486e-24	1.48882e-21	strength	RE	preVS3h
ENSG00000186352	ANKRD37	1.483737	4.120003	103.104	3.18001e-24	1.48901e-21	pooled_comparing intervention	1h	EEvsRE
ENSG00000169967	MAP3K2	1.149232	5.948676	101.0152	9.1281e-24	1.56946e-21	control	EE	preVS3h
ENSG00000115977	AAK1	0.8749246	2.682984	100.4721	1.20078e-23	1.57984e-21	pooled_comparing intervention	RE	preVS1h
ENSG00000112541	PDE10A	2.477086	0.9596472	105.5016	9.48207e-25	1.58801e-21	endurance	EE	preVS3h
ENSG00000131732	ZCCHC9	-1.045477	3.799646	101.2244	8.21316e-24	1.59859e-21	pooled_comparing intervention	3h	EEvsRE
ENSG00000136826	KLF4	2.473202	4.150703	106.4253	5.94936e-25	1.63667e-21	control	EE	preVSpost
ENSG00000072422	RHOBTB1	-0.8048822	7.831371	97.25741	6.08757e-23	1.68275e-21	pooled_comparing intervention	RE	preVS3h
ENSG00000235878	NA	1.509693	0.7295933	103.7922	2.24693e-24	1.70729e-21	strength	EE	preVS3h
ENSG00000259828		-1.350506	2.290756	99.1488	2.34225e-23	1.72031e-21	pooled_comparing intervention	EE	preVS3h
ENSG00000115963	RND3	2.413093	4.732168	101.6685	6.56354e-24	1.75182e-21	control	RE	preVS3h
ENSG00000179388	EGR3	4.977794	3.083699	105.9055	7.73353e-25	1.77291e-21	control	EE	preVSpost
ENSG00000239305	RNF103	0.8148243	5.034065	97.13239	6.48435e-23	1.78882e-21	pooled_comparing intervention	RE	preVS3h
ENSG00000135241	PNPLA8	1.327444	5.360694	100.9178	9.58788e-24	1.81827e-21	endurance	RE	preVS3h
ENSG00000204389	HSPA1A	2.104493	7.090982	102.9524	3.43292e-24	1.82315e-21	pooled_comparing intervention	EE	preVSpost
ENSG00000048028	USP28	1.620219	7.44309	106.0194	7.30171e-25	1.83667e-21	3h	endurance	EEvsRE
ENSG00000084652	TXLNA	1.308012	5.60142	100.6699	1.08667e-23	1.84532e-21	control	EE	preVS3h
ENSG00000146592	CREB5	1.072715	4.498505	102.5616	4.18151e-24	1.89269e-21	pooled_comparing intervention	1h	EEvsRE
ENSG00000251562	MALAT1	1.237116	9.138097	103.2651	2.93168e-24	1.89289e-21	strength	RE	preVS1h
ENSG00000235927	NEXN-AS1	3.539589	1.649682	100.5751	1.13993e-23	1.98075e-21	strength	RE	preVS3h
ENSG00000198887	SMC5	1.179868	5.23387	100.5507	1.15406e-23	1.98075e-21	strength	RE	preVS3h
ENSG00000143457	GOLPH3L	-0.7062684	3.709026	96.83116	7.54985e-23	2.07856e-21	pooled_comparing intervention	RE	preVS3h
ENSG00000107771	CCSER2	0.7236908	7.09005	96.63433	8.33896e-23	2.2912e-21	pooled_comparing intervention	RE	preVS3h
ENSG00000163092	XIRP2	2.021877	11.4856	100.3988	1.24605e-23	2.32977e-21	endurance	RE	preVS3h
ENSG00000196227	FAM217B	-0.7396103	4.731588	96.54638	8.71774e-23	2.39048e-21	pooled_comparing intervention	RE	preVS3h
ENSG00000165312	OTUD1	5.210463	9.35955	102.6984	3.90252e-24	2.40519e-21	strength	RE	preVS1h
ENSG00000160299	PCNT	1.449047	7.740904	102.9906	3.36746e-24	2.42404e-21	strength	EE	preVS3h
ENSG00000198060	MARCH5	0.7212613	4.808965	96.50053	8.922e-23	2.44159e-21	pooled_comparing intervention	RE	preVS3h
ENSG00000177051	FBXO46	-0.8287793	1.728287	96.39702	9.40086e-23	2.5637e-21	pooled_comparing intervention	RE	preVS3h
ENSG00000143379	SETDB1	-0.5821254	4.41359	96.39601	9.40567e-23	2.5637e-21	pooled_comparing intervention	RE	preVS3h
ENSG00000144524	COPS7B	-0.4435435	4.06827	96.37692	9.49679e-23	2.58339e-21	pooled_comparing intervention	RE	preVS3h
ENSG00000196850	PPTC7	0.9322702	7.566021	102.7478	3.80656e-24	2.60311e-21	strength	EE	preVS3h
ENSG00000121749	TBC1D15	0.6032975	4.94269	96.35515	9.60178e-23	2.60677e-21	pooled_comparing intervention	RE	preVS3h
ENSG00000117000	RLF	0.7344728	4.299871	96.34129	9.66923e-23	2.61988e-21	pooled_comparing intervention	RE	preVS3h
ENSG00000204311	PJVK	-0.8794558	1.624956	96.28531	9.94653e-23	2.68969e-21	pooled_comparing intervention	RE	preVS3h
ENSG00000198887	SMC5	0.9582659	5.724615	100.1537	1.41019e-23	2.70555e-21	pooled_comparing intervention	3h	EEvsRE
ENSG00000172071	EIF2AK3	1.499076	4.108633	98.22476	3.7349e-23	2.72865e-21	pooled_comparing intervention	EE	preVS3h
ENSG00000168334	XIRP1	4.343518	11.86334	103.3461	2.81424e-24	2.73625e-21	control	RE	preVS1h
ENSG00000188177	ZC3H6	-0.9227512	4.73297	96.20212	1.03734e-22	2.79958e-21	pooled_comparing intervention	RE	preVS3h
ENSG00000182022	CHST15	2.467478	4.31715	102.5051	4.30249e-24	2.80215e-21	strength	EE	preVS3h
ENSG00000267127		-1.65447	-0.333122	96.13467	1.07329e-22	2.8909e-21	pooled_comparing intervention	RE	preVS3h
ENSG00000134107	BHLHE40	1.893351	8.143802	99.88691	1.61352e-23	2.89345e-21	pooled_comparing intervention	EE	preVS1h
ENSG00000099860	GADD45B	3.349258	4.026454	96.10592	1.08898e-22	2.92742e-21	pooled_comparing intervention	RE	preVS3h
ENSG00000156232	WHAMM	0.9086761	4.540784	96.0912	1.09711e-22	2.94349e-21	pooled_comparing intervention	RE	preVS3h
ENSG00000108389	MTMR4	-1.002278	4.29852	100.6004	1.12543e-23	2.94603e-21	control	RE	preVS3h
ENSG00000153485	TMEM251	0.9945673	3.056429	96.08312	1.1016e-22	2.94974e-21	pooled_comparing intervention	RE	preVS3h
ENSG00000163803	PLB1	1.030974	2.42206	96.06941	1.10926e-22	2.96445e-21	pooled_comparing intervention	RE	preVS3h
ENSG00000067082	KLF6	2.791208	6.53059	99.72595	1.75013e-23	2.96626e-21	strength	RE	preVS3h
ENSG00000158859	ADAMTS4	3.428449	1.550025	101.8745	5.91541e-24	3.02518e-21	pooled_comparing intervention	EE	preVSpost
ENSG00000261269		-1.334555	2.517867	99.16418	2.32413e-23	3.02867e-21	pooled_comparing intervention	RE	preVS1h
ENSG00000168646	AXIN2	-0.7952532	2.605366	98.00582	4.17154e-23	3.03161e-21	pooled_comparing intervention	EE	preVS3h
ENSG00000204164	NA	-0.9800206	1.318959	96.00993	1.14309e-22	3.0489e-21	pooled_comparing intervention	RE	preVS3h
ENSG00000196850	PPTC7	0.9123495	7.505905	95.96085	1.17178e-22	3.11935e-21	pooled_comparing intervention	RE	preVS3h
ENSG00000261088	NA	-1.159764	0.550637	99.82185	1.66741e-23	3.15398e-21	pooled_comparing intervention	3h	EEvsRE
ENSG00000162613	FUBP1	0.6863968	5.983993	95.93359	1.18802e-22	3.15645e-21	pooled_comparing intervention	RE	preVS3h
ENSG00000172594	SMPDL3A	1.436416	5.478118	99.5517	1.91109e-23	3.20573e-21	control	EE	preVS3h
ENSG00000168826	ZBTB49	0.8754376	2.357575	95.89623	1.21066e-22	3.21035e-21	pooled_comparing intervention	RE	preVS3h
ENSG00000138670	RASGEF1B	2.851554	3.009822	99.53191	1.93028e-23	3.2312e-21	strength	RE	preVS3h
ENSG00000111371	SLC38A1	2.012981	5.390437	102.1218	5.2211e-24	3.24586e-21	strength	EE	preVS3h
ENSG00000133818	RRAS2	1.889763	5.14517	99.68251	1.78894e-23	3.29836e-21	endurance	RE	preVS3h
ENSG00000136169	SETDB2	1.361587	3.225785	99.46809	1.9935e-23	3.30368e-21	control	EE	preVS3h
ENSG00000170345	FOS	5.791776	7.782664	104.2758	1.76026e-24	3.33821e-21	endurance	RE	preVS1h
ENSG00000102554	KLF5	1.544998	4.008049	95.76656	1.29261e-22	3.42103e-21	pooled_comparing intervention	RE	preVS3h
ENSG00000253636		-1.250867	0.9483567	95.75074	1.30298e-22	3.44182e-21	pooled_comparing intervention	RE	preVS3h
ENSG00000138032	PPM1B	0.8726298	6.941022	95.7337	1.31424e-22	3.46488e-21	pooled_comparing intervention	RE	preVS3h
ENSG00000089163	SIRT4	-1.317384	1.82491	99.4078	2.05511e-23	3.73721e-21	endurance	RE	preVS3h
ENSG00000170633	RNF34	1.102962	5.738527	99.37772	2.08657e-23	3.74313e-21	endurance	RE	preVS3h
ENSG00000174600	CMKLR1	1.194142	2.310053	95.50521	1.47503e-22	3.88131e-21	pooled_comparing intervention	RE	preVS3h
ENSG00000172403	SYNPO2	1.267508	11.29469	99.99555	1.5274e-23	3.92282e-21	control	RE	preVS3h
ENSG00000186352	ANKRD37	1.592571	3.963558	99.28287	2.18894e-23	4.08298e-21	pooled_comparing intervention	3h	EEvsRE
ENSG00000144136	SLC20A1	1.939597	5.382808	98.87431	2.69047e-23	4.40564e-21	control	EE	preVS3h
ENSG00000138379	MSTN	-1.851403	3.508629	98.80222	2.79022e-23	4.51524e-21	control	EE	preVS3h
ENSG00000143153	ATP1B1	1.014529	8.619539	98.20234	3.77743e-23	4.87609e-21	pooled_comparing intervention	RE	preVS1h
ENSG00000143569	UBAP2L	0.4778052	6.154647	97.0037	6.91979e-23	5.00253e-21	pooled_comparing intervention	EE	preVS3h
ENSG00000235878	NA	1.308971	0.7323944	96.98766	6.97609e-23	5.01697e-21	pooled_comparing intervention	EE	preVS3h
ENSG00000156273	BACH1	1.680595	4.94165	98.56288	3.14866e-23	5.20642e-21	strength	RE	preVS3h
ENSG00000144597	EAF1	0.6970901	3.452954	94.89011	2.01253e-22	5.2855e-21	pooled_comparing intervention	RE	preVS3h
ENSG00000131016	AKAP12	1.116748	4.58634	98.65307	3.00848e-23	5.32577e-21	pooled_comparing intervention	EE	preVS1h
ENSG00000164366	CCDC127	-0.4148195	4.262842	94.86055	2.0428e-22	5.35473e-21	pooled_comparing intervention	RE	preVS3h
ENSG00000163681	SLMAP	1.05455	7.162661	99.34137	2.12522e-23	5.35712e-21	control	RE	preVS3h
ENSG00000166900	STX3	1.13848	3.987931	99.24891	2.22679e-23	5.5111e-21	control	RE	preVS3h
ENSG00000227896		-1.680283	0.06278184	97.92008	4.35615e-23	5.57058e-21	pooled_comparing intervention	RE	preVS1h
ENSG00000122512	PMS2	-0.5733343	2.31436	94.75187	2.1581e-22	5.64613e-21	pooled_comparing intervention	RE	preVS3h
ENSG00000123094	RASSF8	1.439133	5.428956	98.37363	3.46442e-23	5.65953e-21	strength	RE	preVS3h
ENSG00000197147	LRRC8B	1.943297	4.268765	99.10297	2.39709e-23	5.82664e-21	control	RE	preVS3h
ENSG00000163092	XIRP2	1.492733	12.11116	98.51294	3.22908e-23	5.94063e-21	pooled_comparing intervention	3h	EEvsRE
ENSG00000140830	TXNL4B	0.6140611	2.882839	98.35362	3.49961e-23	6.11679e-21	pooled_comparing intervention	EE	preVS1h
ENSG00000164663	USP49	-0.807221	2.498483	94.57353	2.36155e-22	6.16662e-21	pooled_comparing intervention	RE	preVS3h
ENSG00000134107	BHLHE40	2.440603	8.371253	98.148	3.88252e-23	6.20978e-21	control	EE	preVS3h
ENSG00000126261	UBA2	0.6036084	6.581521	96.52341	8.81949e-23	6.30982e-21	pooled_comparing intervention	EE	preVS3h
ENSG00000160584	SIK3	0.523181	4.944262	96.44012	9.19843e-23	6.54701e-21	pooled_comparing intervention	EE	preVS3h
ENSG00000109099	PMP22	1.798289	6.41446	100.6364	1.10517e-23	6.57189e-21	strength	EE	preVS3h
ENSG00000154153	RETREG1	1.237497	7.686945	94.40604	2.57007e-22	6.69835e-21	pooled_comparing intervention	RE	preVS3h
ENSG00000148377	IDI2	1.056789	7.091499	94.39877	2.57952e-22	6.71019e-21	pooled_comparing intervention	RE	preVS3h
ENSG00000109576	AADAT	-1.074532	1.973668	97.4628	5.48777e-23	6.95269e-21	pooled_comparing intervention	RE	preVS1h
ENSG00000112541	PDE10A	2.535229	0.4073646	98.11613	3.94552e-23	6.98358e-21	endurance	RE	preVS3h
ENSG00000113580	NR3C1	0.9292603	7.165907	97.89137	4.41977e-23	6.9878e-21	control	EE	preVS3h
ENSG00000145555	MYO10	-0.8581904	3.479409	94.3075	2.70125e-22	7.01351e-21	pooled_comparing intervention	RE	preVS3h
ENSG00000088756	ARHGAP28	-1.264577	3.388689	96.27151	1.00161e-22	7.09241e-21	pooled_comparing intervention	EE	preVS3h
ENSG00000166974	MAPRE2	0.8669398	6.441483	98.10207	3.97364e-23	7.21161e-21	pooled_comparing intervention	3h	EEvsRE
ENSG00000188993	LRRC66	-2.297769	2.956697	97.99496	4.19448e-23	7.32654e-21	endurance	RE	preVS3h
ENSG00000184678	HIST2H2BE	0.6140474	5.501776	94.21126	2.83583e-22	7.34898e-21	pooled_comparing intervention	RE	preVS3h
ENSG00000271895		-0.8933624	2.760922	97.31723	5.90641e-23	7.41444e-21	pooled_comparing intervention	RE	preVS1h
ENSG00000140545	MFGE8	1.395071	6.734791	94.18426	2.87477e-22	7.43583e-21	pooled_comparing intervention	RE	preVS3h
ENSG00000168003	SLC3A2	0.792608	4.52839	94.17856	2.88307e-22	7.44321e-21	pooled_comparing intervention	RE	preVS3h
ENSG00000261597	NA	-1.171562	1.2956	94.09379	3.00922e-22	7.75425e-21	pooled_comparing intervention	RE	preVS3h
ENSG00000047617	ANO2	1.112913	0.8498876	96.08383	1.1012e-22	7.75786e-21	pooled_comparing intervention	EE	preVS3h
ENSG00000168264	IRF2BP2	1.308708	6.844004	97.60899	5.0972e-23	7.96727e-21	control	EE	preVS3h
ENSG00000106236	NPTX2	1.607318	1.167836	96.01811	1.13837e-22	7.97901e-21	pooled_comparing intervention	EE	preVS3h
ENSG00000182544	MFSD5	-1.125581	2.802661	97.87391	4.45889e-23	7.98439e-21	pooled_comparing intervention	3h	EEvsRE
ENSG00000135111	TBX3	1.781726	3.628487	103.2197	2.99975e-24	8.03814e-21	endurance	EE	preVS1h
ENSG00000162783	IER5	3.451681	6.445639	102.2447	4.90713e-24	8.14277e-21	endurance	RE	preVS1h
ENSG00000123684	LPGAT1	0.6141479	5.19023	93.97515	3.1951e-22	8.21777e-21	pooled_comparing intervention	RE	preVS3h
ENSG00000227496		2.312265	4.194454	96.86565	7.41949e-23	9.22917e-21	pooled_comparing intervention	RE	preVS1h
ENSG00000239305	RNF103	0.9035825	5.175619	100.4602	1.20798e-23	9.23098e-21	control	EE	preVS1h
ENSG00000188993	LRRC66	-0.8672544	3.249875	95.71425	1.32722e-22	9.25565e-21	pooled_comparing intervention	EE	preVS3h
ENSG00000196428	TSC22D2	0.8454465	4.475514	96.81745	7.60231e-23	9.37139e-21	pooled_comparing intervention	RE	preVS1h
ENSG00000177606	JUN	1.887128	7.263271	96.79661	7.68275e-23	9.38599e-21	pooled_comparing intervention	RE	preVS1h
ENSG00000169252	ADRB2	1.234765	3.749263	93.69239	3.68576e-22	9.46197e-21	pooled_comparing intervention	RE	preVS3h
ENSG00000228013	IL6R-AS1	2.989833	1.174923	93.67155	3.72477e-22	9.54421e-21	pooled_comparing intervention	RE	preVS3h
ENSG00000136527	TRA2B	0.6605287	6.069697	93.60948	3.84341e-22	9.8298e-21	pooled_comparing intervention	RE	preVS3h
ENSG00000070087	PFN2	0.6803348	7.873013	93.57387	3.9132e-22	9.98962e-21	pooled_comparing intervention	RE	preVS3h
ENSG00000147274	RBMX	0.5464579	6.828082	93.56394	3.93288e-22	1.00212e-20	pooled_comparing intervention	RE	preVS3h
ENSG00000181222	POLR2A	0.7746904	6.11613	93.47386	4.11601e-22	1.04683e-20	pooled_comparing intervention	RE	preVS3h
ENSG00000198742	SMURF1	0.5809956	3.810015	96.51946	8.83708e-23	1.07007e-20	pooled_comparing intervention	RE	preVS1h
ENSG00000103942	HOMER2	0.6297405	6.64229	93.38438	4.30636e-22	1.09321e-20	pooled_comparing intervention	RE	preVS3h
ENSG00000153066	TXNDC11	0.4865569	4.167112	95.30879	1.62889e-22	1.13023e-20	pooled_comparing intervention	EE	preVS3h
ENSG00000213073		1.43047	1.110753	93.2836	4.53131e-22	1.14818e-20	pooled_comparing intervention	RE	preVS3h
ENSG00000159208	CIART	-1.377502	5.01754	101.3092	7.86893e-24	1.17142e-20	endurance	EE	preVS3h
ENSG00000163348	PYGO2	-0.8037433	3.549938	93.10096	4.96937e-22	1.25685e-20	pooled_comparing intervention	RE	preVS3h
ENSG00000079150	FKBP7	-0.7531042	2.267491	98.71546	2.91518e-23	1.27694e-20	pooled_comparing intervention	1h	EEvsRE
ENSG00000180667	YOD1	0.9280561	3.452512	96.84793	7.48618e-23	1.29211e-20	pooled_comparing intervention	EE	preVS1h
ENSG00000170677	SOCS6	1.232689	5.604729	97.45423	5.51155e-23	1.3162e-20	control	RE	preVS3h
ENSG00000165732	DDX21	0.7638152	5.582325	92.96536	5.32177e-22	1.3435e-20	pooled_comparing intervention	RE	preVS3h
ENSG00000060237	WNK1	0.5813989	7.638513	92.92593	5.42885e-22	1.36801e-20	pooled_comparing intervention	RE	preVS3h
ENSG00000267350	NA	0.649463	2.109074	94.91015	1.99226e-22	1.37546e-20	pooled_comparing intervention	EE	preVS3h
ENSG00000140575	IQGAP1	1.566228	5.864677	96.7215	7.97979e-23	1.37574e-20	endurance	RE	preVS3h
ENSG00000065526	SPEN	0.6435757	5.762709	96.69686	8.07972e-23	1.37734e-20	pooled_comparing intervention	EE	preVS1h
ENSG00000151014	NOCT	1.819784	2.706092	96.57697	8.5841e-23	1.38562e-20	strength	RE	preVS3h
ENSG00000196428	TSC22D2	0.6804037	4.180917	94.86345	2.03982e-22	1.40129e-20	pooled_comparing intervention	EE	preVS3h
ENSG00000167193	CRK	1.0351	5.235937	99.04953	2.46265e-23	1.4034e-20	strength	EE	preVS3h
ENSG00000075420	FNDC3B	0.6305534	4.574268	92.85694	5.62143e-22	1.41393e-20	pooled_comparing intervention	RE	preVS3h
ENSG00000153066	TXNDC11	0.8752019	4.216935	96.50796	8.88856e-23	1.41788e-20	strength	RE	preVS3h
ENSG00000174611	KY	-1.819867	2.525468	100.6855	1.07815e-23	1.4445e-20	endurance	EE	preVS3h
ENSG00000170027	YWHAG	0.5312132	8.595767	92.76173	5.89848e-22	1.4809e-20	pooled_comparing intervention	RE	preVS3h
ENSG00000109920	FNBP4	-0.6146088	6.504935	96.52794	8.79935e-23	1.48172e-20	pooled_comparing intervention	EE	preVS1h
ENSG00000213062		1.444346	0.505903	94.69588	2.22001e-22	1.51752e-20	pooled_comparing intervention	EE	preVS3h
ENSG00000161638	ITGA5	0.9858409	4.537306	96.38033	9.48044e-23	1.57718e-20	pooled_comparing intervention	EE	preVS1h
ENSG00000123562	MORF4L2	0.5227622	7.260252	92.6283	6.30987e-22	1.58128e-20	pooled_comparing intervention	RE	preVS3h
ENSG00000137094	DNAJB5	1.443692	7.656126	96.45627	9.12368e-23	1.61225e-20	pooled_comparing intervention	3h	EEvsRE
ENSG00000154734	ADAMTS1	2.181731	5.484605	101.4347	7.38582e-24	1.63411e-20	endurance	RE	preVSpost
ENSG00000135048	CEMIP2	1.42406	3.961591	96.15861	1.06039e-22	1.67184e-20	strength	RE	preVS3h
ENSG00000205560	CPT1B	1.343534	1.027727	94.47982	2.47604e-22	1.6842e-20	pooled_comparing intervention	EE	preVS3h
ENSG00000165389	SPTSSA	1.324216	4.544631	96.06223	1.11329e-22	1.73506e-20	strength	RE	preVS3h
ENSG00000130522	JUND	1.18893875585543	5.18441805116905	103.472560802761	2.64026e-24	1.739e-20	1h	control	EEvsRE
ENSG00000137575	SDCBP	0.7742486	5.852404	95.52852	1.45776e-22	1.74969e-20	pooled_comparing intervention	RE	preVS1h
ENSG00000011021	CLCN6	1.165877	4.63727	95.99331	1.15273e-22	1.78154e-20	control	EE	preVS3h
ENSG00000131504	DIAPH1	1.31538	7.110479	96.75526	7.84488e-23	1.84111e-20	control	RE	preVS3h
ENSG00000271533		0.841485	3.483438	92.31548	7.39041e-22	1.84868e-20	pooled_comparing intervention	RE	preVS3h
ENSG00000132475	H3F3B	0.5293427	6.973468	92.28417	7.50823e-22	1.87473e-20	pooled_comparing intervention	RE	preVS3h
ENSG00000198842	DUSP27	1.00522	6.726212	96.12628	1.07784e-22	1.87993e-20	pooled_comparing intervention	3h	EEvsRE
ENSG00000262944	NA	0.7645119	3.002657	92.26601	7.57746e-22	1.88857e-20	pooled_comparing intervention	RE	preVS3h
ENSG00000156804	FBXO32	1.417476	9.438077	98.92221	2.62617e-23	1.90121e-20	control	EE	preVS1h
ENSG00000235927	NEXN-AS1	3.169419	2.277984	95.31401	1.62459e-22	1.93298e-20	pooled_comparing intervention	RE	preVS1h
ENSG00000180758	GPR157	2.155526	6.552953	98.30721	3.58259e-23	1.95996e-20	strength	EE	preVS3h
ENSG00000254154	CRYZL2P-SEC16B	-1.221801	0.4894024	92.15952	7.99639e-22	1.98936e-20	pooled_comparing intervention	RE	preVS3h
ENSG00000158683	PKD1L1	-0.8980916	2.110823	94.09634	3.00535e-22	2.02848e-20	pooled_comparing intervention	EE	preVS3h
ENSG00000162413	KLHL21	1.130122	6.781282	94.09224	3.01158e-22	2.02848e-20	pooled_comparing intervention	EE	preVS3h
ENSG00000174059	CD34	-0.6769398	5.689928	94.06461	3.05391e-22	2.04701e-20	pooled_comparing intervention	EE	preVS3h
ENSG00000055044	NOP58	1.145592	5.126384	95.6569	1.36623e-22	2.10508e-20	strength	RE	preVS3h
ENSG00000150457	LATS2	0.7077833	4.459476	95.07588	1.83225e-22	2.16127e-20	pooled_comparing intervention	RE	preVS1h
ENSG00000215417	MIR17HG	3.174571	1.741435	96.40011	9.38619e-23	2.16551e-20	control	RE	preVS3h
ENSG00000168334	XIRP1	3.60632	11.98388	95.79631	1.27333e-22	2.1924e-20	pooled_comparing intervention	3h	EEvsRE
ENSG00000196678	ERI2	-0.715242	3.461179	91.9003	9.11552e-22	2.26366e-20	pooled_comparing intervention	RE	preVS3h
ENSG00000006210	CX3CL1	1.661361	3.647392	94.87422	2.02875e-22	2.3726e-20	pooled_comparing intervention	RE	preVS1h
ENSG00000175445	LPL	1.058317	7.091254	91.78608	9.65713e-22	2.39381e-20	pooled_comparing intervention	RE	preVS3h
ENSG00000181826	RELL1	1.8642	1.425775	96.11067	1.08638e-22	2.46463e-20	control	RE	preVS3h
ENSG00000151693	ASAP2	0.7383461	2.813246	91.70616	1.00552e-21	2.48797e-20	pooled_comparing intervention	RE	preVS3h
ENSG00000120549	KIAA1217	0.4792043	6.830931	93.65543	3.75522e-22	2.50493e-20	pooled_comparing intervention	EE	preVS3h
ENSG00000198646	NCOA6	0.4723678	4.719462	94.71611	2.19744e-22	2.54809e-20	pooled_comparing intervention	RE	preVS1h
ENSG00000130522	JUND	1.641385	4.564095	101.8411	6.01587e-24	2.60427e-20	3h	control	EEvsRE
ENSG00000164070	HSPA4L	1.037049	2.620584	95.35689	1.58978e-22	2.6133e-20	pooled_comparing intervention	EE	preVS1h
ENSG00000071282	LMCD1	1.79739	8.233043	95.18703	1.73221e-22	2.639e-20	strength	RE	preVS3h
ENSG00000142178	SIK1	3.160525	4.254029	97.49543	5.39808e-23	2.66203e-20	pooled_comparing intervention	EE	preVSpost
ENSG00000130695	CEP85	-0.7728987	6.810555	95.37549	1.57492e-22	2.68039e-20	endurance	RE	preVS3h
ENSG00000113739	STC2	2.831618	1.760652	95.13648	1.77701e-22	2.71587e-20	control	EE	preVS3h
ENSG00000182718	ANXA2	0.8778011	6.550041	91.51106	1.1097e-21	2.7408e-20	pooled_comparing intervention	RE	preVS3h
ENSG00000105928	GSDME	1.346295	2.717343	93.3963	4.28049e-22	2.84159e-20	pooled_comparing intervention	EE	preVS3h
ENSG00000165312	OTUD1	4.234142	9.738433	95.77324	1.28826e-22	2.87471e-20	control	RE	preVS3h
ENSG00000182481	KPNA2	1.031174	3.123212	91.41249	1.16638e-21	2.87559e-20	pooled_comparing intervention	RE	preVS3h
ENSG00000224032	EPB41L4A-AS1	-0.7786118	2.697645	94.39689	2.58198e-22	2.96884e-20	pooled_comparing intervention	RE	preVS1h
ENSG00000166579	NDEL1	0.4610311	5.242856	91.31487	1.22536e-21	3.01559e-20	pooled_comparing intervention	RE	preVS3h
ENSG00000124226	RNF114	0.4289275	5.787776	91.28793	1.24216e-21	3.05144e-20	pooled_comparing intervention	RE	preVS3h
ENSG00000136826	KLF4	1.847702	4.127672	102.4153	4.50201e-24	3.06407e-20	control	RE	preVSpost
ENSG00000067048	DDX3Y	0.6830005	5.868515	91.24984	1.2663e-21	3.10517e-20	pooled_comparing intervention	RE	preVS3h
ENSG00000272688		0.7884157	2.664138	91.18923	1.30569e-21	3.19602e-20	pooled_comparing intervention	RE	preVS3h
ENSG00000073849	ST6GAL1	-0.6803365	3.989975	91.16381	1.32257e-21	3.23156e-20	pooled_comparing intervention	RE	preVS3h
ENSG00000137393	RNF144B	0.8561597	7.051196	91.15458	1.32876e-21	3.24088e-20	pooled_comparing intervention	RE	preVS3h
ENSG00000085563	ABCB1	1.51869	-0.08066109	91.1209	1.35157e-21	3.29065e-20	pooled_comparing intervention	RE	preVS3h
ENSG00000248309	MEF2C-AS1	0.7625583	3.05672	91.09798	1.36731e-21	3.32307e-20	pooled_comparing intervention	RE	preVS3h
ENSG00000184602	SNN	1.370464	5.838861	95.39697	1.55792e-22	3.42038e-20	control	RE	preVS3h
ENSG00000159388	BTG2	3.099318	9.776506	103.4565	2.66177e-24	3.43582e-20	1h	strength	EEvsRE
ENSG00000089094	KDM2B	-0.5498012	3.316679	91.01923	1.42283e-21	3.45187e-20	pooled_comparing intervention	RE	preVS3h
ENSG00000127528	KLF2	1.91521	3.31617	101.3592	7.67296e-24	3.48148e-20	control	RE	preVSpost
ENSG00000139370	SLC15A4	0.9836129	5.176904	95.2901	1.64434e-22	3.55281e-20	control	RE	preVS3h
ENSG00000117616	RSRP1	-0.5548285	5.564801	90.95399	1.47052e-21	3.56127e-20	pooled_comparing intervention	RE	preVS3h
ENSG00000120705	ETF1	0.6002439	6.499654	90.94954	1.47383e-21	3.56298e-20	pooled_comparing intervention	RE	preVS3h
ENSG00000125740	FOSB	5.905439	4.442392	98.11731	3.94316e-23	3.57829e-20	control	RE	preVS1h
ENSG00000210107	MT-TQ	-2.490081	3.021783	99.88607	1.61421e-23	3.60453e-20	endurance	EE	preVSpost
ENSG00000155640	NA	0.8134513	1.958383	90.91546	1.49944e-21	3.61243e-20	pooled_comparing intervention	RE	preVS3h
ENSG00000148840	PPRC1	1.040413	4.09552	90.91528	1.49957e-21	3.61243e-20	pooled_comparing intervention	RE	preVS3h
ENSG00000217128	FNIP1	0.8599243	5.01265	90.89344	1.51622e-21	3.64611e-20	pooled_comparing intervention	RE	preVS3h
ENSG00000142599	RERE	0.7332536	6.760825	92.84925	5.64333e-22	3.72838e-20	pooled_comparing intervention	EE	preVS3h
ENSG00000148339	SLC25A25	2.470962	6.646182	100.6235	1.1124e-23	3.80358e-20	strength	EE	preVS1h
ENSG00000167193	CRK	1.017366	5.387226	94.40492	2.57153e-22	3.88696e-20	control	EE	preVS3h
ENSG00000103343	ZNF174	-0.7691212	2.202734	90.75614	1.62516e-21	3.90125e-20	pooled_comparing intervention	RE	preVS3h
ENSG00000204388	HSPA1B	2.838423	6.494005	94.36125	2.62889e-22	3.96056e-20	strength	RE	preVS3h
ENSG00000144655	CSRNP1	2.091232	4.242989	94.46803	2.49083e-22	4.04627e-20	pooled_comparing intervention	EE	preVS1h
ENSG00000265768	MIR4506	1.924159	1.449744	94.37067	2.61641e-22	4.20086e-20	pooled_comparing intervention	EE	preVS1h
ENSG00000231628		-1.192525	2.590202	96.29407	9.90262e-23	4.20211e-20	pooled_comparing intervention	1h	EEvsRE
ENSG00000155438	NIFK	0.6641569	3.868319	90.60016	1.75846e-21	4.21384e-20	pooled_comparing intervention	RE	preVS3h
ENSG00000141458	NPC1	0.9568772	3.445917	90.54719	1.80617e-21	4.32061e-20	pooled_comparing intervention	RE	preVS3h
ENSG00000118515	SGK1	2.43797	7.159082	94.81179	2.09375e-22	4.45314e-20	control	RE	preVS3h
ENSG00000166900	STX3	0.8342638	3.909476	92.48539	6.78236e-22	4.45956e-20	pooled_comparing intervention	EE	preVS3h
ENSG00000167193	CRK	0.7617153	5.034634	90.46404	1.8837e-21	4.49576e-20	pooled_comparing intervention	RE	preVS3h
ENSG00000197081	IGF2R	0.4427174	7.128959	90.46166	1.88597e-21	4.49576e-20	pooled_comparing intervention	RE	preVS3h
ENSG00000144580	CNOT9	0.4801106	4.747555	93.55146	3.95776e-22	4.51283e-20	pooled_comparing intervention	RE	preVS1h
ENSG00000144802	NFKBIZ	1.399493	3.379533	90.44091	1.90585e-21	4.53525e-20	pooled_comparing intervention	RE	preVS3h
ENSG00000189350	TOGARAM2	1.426887	3.090578	92.43619	6.9531e-22	4.55016e-20	pooled_comparing intervention	EE	preVS3h
ENSG00000248713	C4orf54	1.050226	7.698966	90.39883	1.94681e-21	4.62469e-20	pooled_comparing intervention	RE	preVS3h
ENSG00000130032	PRRG3	-1.022325	0.9174353	92.37022	7.18877e-22	4.6822e-20	pooled_comparing intervention	EE	preVS3h
ENSG00000272941		2.275083	1.919142	94.00003	3.1552e-22	4.71736e-20	control	EE	preVS3h
ENSG00000166257	SCN3B	1.330238	4.092379	94.21662	2.82815e-22	4.75237e-20	endurance	RE	preVS3h
ENSG00000135903	PAX3	-1.40582	1.4897	90.31311	2.03301e-21	4.82108e-20	pooled_comparing intervention	RE	preVS3h
ENSG00000163376	KBTBD8	1.458697	2.092306	92.29104	7.48223e-22	4.85045e-20	pooled_comparing intervention	EE	preVS3h
ENSG00000153113	CAST	0.6363764	7.940425	90.26454	2.08353e-21	4.93235e-20	pooled_comparing intervention	RE	preVS3h
ENSG00000148541	FAM13C	-1.327326	3.986524	94.10784	2.98794e-22	4.95811e-20	endurance	RE	preVS3h
ENSG00000177311	ZBTB38	0.6642472	6.211744	94.00963	3.13992e-22	4.98345e-20	pooled_comparing intervention	EE	preVS1h
ENSG00000113552	GNPDA1	0.6090758	4.737526	90.19218	2.16114e-21	5.10725e-20	pooled_comparing intervention	RE	preVS3h
ENSG00000179918	SEPHS2	0.7226896	5.211514	93.93213	3.2653e-22	5.12355e-20	pooled_comparing intervention	EE	preVS1h
ENSG00000123689	G0S2	-1.600928	5.752289	92.15812	8.00206e-22	5.1632e-20	pooled_comparing intervention	EE	preVS3h
ENSG00000174429	ABRA	3.158417	10.22393	94.42717	2.54278e-22	5.32498e-20	control	RE	preVS3h
ENSG00000125398	SOX9	1.35804	2.193424	93.1842	4.7647e-22	5.38805e-20	pooled_comparing intervention	RE	preVS1h
ENSG00000203867	RBM20	1.356197	5.625516	93.70421	3.66381e-22	5.41889e-20	control	EE	preVS3h
ENSG00000167193	CRK	1.109852	5.096904	97.87742	4.45101e-23	5.42132e-20	endurance	EE	preVS3h
ENSG00000198814	GK	0.9470661	2.406369	90.05708	2.31387e-21	5.45874e-20	pooled_comparing intervention	RE	preVS3h
ENSG00000139998	RAB15	1.379884	4.320263	95.70633	1.33254e-22	5.48319e-20	pooled_comparing intervention	1h	EEvsRE
ENSG00000092094	OSGEP	0.491771	4.974967	90.03286	2.34237e-21	5.51646e-20	pooled_comparing intervention	RE	preVS3h
ENSG00000109670	FBXW7	0.8582409	5.999616	89.99315	2.38986e-21	5.61864e-20	pooled_comparing intervention	RE	preVS3h
ENSG00000006210	CX3CL1	1.668745	3.647392	96.4605	9.10421e-23	5.66241e-20	pooled_comparing intervention	RE	preVSpost
ENSG00000228794	LINC01128	0.9494296	6.54602	96.12106	1.08069e-22	5.68485e-20	strength	EE	preVS3h
ENSG00000165030	NFIL3	1.52727	3.992426	91.95699	8.8581e-22	5.68896e-20	pooled_comparing intervention	EE	preVS3h
ENSG00000137713	PPP2R1B	0.8428536	3.624908	93.67462	3.71898e-22	5.76986e-20	pooled_comparing intervention	EE	preVS1h
ENSG00000144580	CNOT9	0.4715414	4.747555	89.91528	2.4858e-21	5.83418e-20	pooled_comparing intervention	RE	preVS3h
ENSG00000270605		-1.548344	2.83472	93.53025	4.00039e-22	5.96058e-20	strength	RE	preVS3h
ENSG00000072364	AFF4	0.9471508	6.177314	93.47655	4.11041e-22	6.05794e-20	strength	RE	preVS3h
ENSG00000120278	PLEKHG1	1.238403	3.034522	93.54676	3.96716e-22	6.08651e-20	pooled_comparing intervention	EE	preVS1h
ENSG00000052749	RRP12	1.369093	4.336072	89.77882	2.6633e-21	6.24007e-20	pooled_comparing intervention	RE	preVS3h
ENSG00000183530	PRR14L	-0.6159492	3.593724	89.76376	2.68365e-21	6.27699e-20	pooled_comparing intervention	RE	preVS3h
ENSG00000215301	DDX3X	0.6396218	7.656271	89.66279	2.82418e-21	6.5944e-20	pooled_comparing intervention	RE	preVS3h
ENSG00000008513	ST3GAL1	0.6170766	6.470093	92.71796	6.03039e-22	6.76343e-20	pooled_comparing intervention	RE	preVS1h
ENSG00000100439	ABHD4	0.540401	4.378286	93.30765	4.47658e-22	6.78149e-20	pooled_comparing intervention	EE	preVS1h
ENSG00000162616	DNAJB4	0.9376168	6.793782	93.28926	4.51837e-22	6.78149e-20	pooled_comparing intervention	EE	preVS1h
ENSG00000136383	ALPK3	1.288879	9.119538	95.6893	1.34405e-22	6.80836e-20	strength	EE	preVS3h
ENSG00000118246	FASTKD2	0.5870374	5.556899	89.55423	2.98348e-21	6.9545e-20	pooled_comparing intervention	RE	preVS3h
ENSG00000140403	DNAJA4	2.430361	8.457284	93.85128	3.40145e-22	7.01523e-20	control	RE	preVS3h
ENSG00000165312	OTUD1	4.616038	8.93392	93.35024	4.38128e-22	7.18044e-20	endurance	RE	preVS3h
ENSG00000165312	OTUD1	5.748068	9.116876	99.24707	2.22886e-23	7.23655e-20	3h	control	EEvsRE
ENSG00000175215	CTDSP2	-0.5206286	7.08818	89.46127	3.12701e-21	7.27668e-20	pooled_comparing intervention	RE	preVS3h
ENSG00000125740	FOSB	5.866284	4.442392	93.72079	3.63325e-22	7.38147e-20	control	RE	preVS3h
ENSG00000162783	IER5	3.429551	7.116318	100.5264	1.16829e-23	7.54012e-20	1h	strength	EEvsRE
ENSG00000116731	PRDM2	0.9186419	5.696824	93.20175	4.72263e-22	7.64548e-20	endurance	RE	preVS3h
ENSG00000119508	NR4A3	6.800408	7.878071	98.36912	3.47233e-23	7.75371e-20	endurance	EE	preVS1h
ENSG00000164344	KLKB1	-1.470677	1.373519	89.32055	3.35753e-21	7.79984e-20	pooled_comparing intervention	RE	preVS3h
ENSG00000261584		-1.006958	1.440496	89.31605	3.36518e-21	7.80436e-20	pooled_comparing intervention	RE	preVS3h
ENSG00000111252	SH2B3	1.472496	4.387116	95.33777	1.60521e-22	7.84088e-20	strength	EE	preVS3h
ENSG00000112715	VEGFA	2.15028	8.462242	95.68385	1.34776e-22	7.94531e-20	strength	RE	preVS1h
ENSG00000176907	TCIM	1.683622	4.249492	99.04359	2.47005e-23	8.44572e-20	strength	EE	preVSpost
ENSG00000101445	PPP1R16B	0.9651866	2.720399	91.1538	1.32928e-21	8.49755e-20	pooled_comparing intervention	EE	preVS3h
ENSG00000160051	IQCC	1.6186	2.159563	91.11605	1.35488e-21	8.62129e-20	pooled_comparing intervention	EE	preVS3h
ENSG00000265787	CYP4F35P	-0.9709315	1.958467	89.02924	3.89021e-21	9.00672e-20	pooled_comparing intervention	RE	preVS3h
ENSG00000205189	ZBTB10	0.8396192	4.244534	92.65883	6.21327e-22	9.22503e-20	pooled_comparing intervention	EE	preVS1h
ENSG00000107731	UNC5B	1.43619	1.649032	88.96855	4.0114e-21	9.27162e-20	pooled_comparing intervention	RE	preVS3h
ENSG00000055955	ITIH4	1.367691	3.339174	88.94922	4.05077e-21	9.34683e-20	pooled_comparing intervention	RE	preVS3h
ENSG00000251034		1.472296	1.011172	90.9446	1.47751e-21	9.35849e-20	pooled_comparing intervention	EE	preVS3h
ENSG00000239779	WBP1	-0.9358718	2.245119	88.93575	4.07846e-21	9.39487e-20	pooled_comparing intervention	RE	preVS3h
ENSG00000175564	UCP3	1.31027	7.155856	90.92224	1.49431e-21	9.42164e-20	pooled_comparing intervention	EE	preVS3h
ENSG00000197971	MBP	0.8265064	6.667914	90.89062	1.51838e-21	9.52989e-20	pooled_comparing intervention	EE	preVS3h
ENSG00000185722	ANKFY1	-0.7626958	4.826101	92.72931	5.99591e-22	9.58985e-20	endurance	RE	preVS3h
ENSG00000117479	SLC19A2	2.2824	7.605657	92.53863	6.60234e-22	9.62592e-20	strength	RE	preVS3h
ENSG00000171988	JMJD1C	1.479336	5.960552	93.13662	4.88062e-22	9.76986e-20	control	RE	preVS3h
ENSG00000241935	HOGA1	1.554836	0.845246	92.62701	6.31399e-22	9.97836e-20	endurance	RE	preVS3h
ENSG00000203943	SAMD13	-1.051666	0.6195171	88.7947	4.37988e-21	1.00643e-19	pooled_comparing intervention	RE	preVS3h
ENSG00000107882	SUFU	-0.7075933	3.124491	88.79294	4.38378e-21	1.00643e-19	pooled_comparing intervention	RE	preVS3h
ENSG00000144331	ZNF385B	1.534476	4.173299	92.56217	6.52428e-22	1.01894e-19	endurance	RE	preVS3h
ENSG00000149257	SERPINH1	1.35428	4.685652	92.43242	6.96634e-22	1.02331e-19	pooled_comparing intervention	EE	preVS1h
ENSG00000157557	ETS2	1.324417	5.680449	96.41467	9.3174e-23	1.04029e-19	endurance	EE	preVS3h
ENSG00000178974	FBXO34	1.113259	5.576889	92.48949	6.76831e-22	1.04476e-19	endurance	RE	preVS3h
ENSG00000124145	SDC4	2.770174	7.471179	92.96397	5.3255e-22	1.05059e-19	control	RE	preVS3h
ENSG00000115977	AAK1	0.8147149	2.414429	90.68491	1.68473e-21	1.05261e-19	pooled_comparing intervention	EE	preVS3h
ENSG00000136068	FLNB	0.8658136	5.312379	92.30811	7.41797e-22	1.07818e-19	pooled_comparing intervention	EE	preVS1h
ENSG00000138069	RAB1A	0.5094606	5.65083	88.65004	4.71217e-21	1.08001e-19	pooled_comparing intervention	RE	preVS3h
ENSG00000125740	FOSB	7.070786	3.615971	96.83585	7.53198e-23	1.11097e-19	endurance	RE	preVS1h
ENSG00000267385		1.513961	2.174878	92.30946	7.41292e-22	1.13111e-19	endurance	RE	preVS3h
ENSG00000165757	JCAD	-0.6819928	4.319505	92.18243	7.90436e-22	1.13691e-19	pooled_comparing intervention	EE	preVS1h
ENSG00000134531	EMP1	1.060655	5.301352	91.63497	1.04235e-21	1.15955e-19	pooled_comparing intervention	RE	preVS1h
ENSG00000132326	PER2	1.260451	4.474509	92.44308	6.92894e-22	1.17792e-19	pooled_comparing intervention	3h	EEvsRE
ENSG00000174738	NR1D2	-0.7927923	6.711705	88.45645	5.19665e-21	1.18734e-19	pooled_comparing intervention	RE	preVS3h
ENSG00000164327	RICTOR	0.97886	5.845741	88.45601	5.1978e-21	1.18734e-19	pooled_comparing intervention	RE	preVS3h
ENSG00000179348	GATA2	1.365399	1.924154	92.06961	8.36806e-22	1.1912e-19	pooled_comparing intervention	EE	preVS1h
ENSG00000168334	XIRP1	4.915369	11.06536	92.17342	7.94041e-22	1.19783e-19	endurance	RE	preVS3h
ENSG00000205268	PDE7A	1.333358	7.120478	94.39198	2.58839e-22	1.22074e-19	strength	EE	preVS3h
ENSG00000167106	FAM102A	2.138046	2.709593	90.30859	2.03766e-21	1.26739e-19	pooled_comparing intervention	EE	preVS3h
ENSG00000241935	HOGA1	2.55638	1.714465	92.54965	6.56568e-22	1.27674e-19	control	RE	preVS3h
ENSG00000156804	FBXO32	1.242654	9.411451	90.25907	2.0893e-21	1.29368e-19	pooled_comparing intervention	EE	preVS3h
ENSG00000164949	GEM	3.015621	3.962769	91.39881	1.17447e-21	1.29599e-19	pooled_comparing intervention	RE	preVS1h
ENSG00000168374	ARF4	0.4436351	5.246937	88.27703	5.69003e-21	1.29761e-19	pooled_comparing intervention	RE	preVS3h
ENSG00000164163	ABCE1	0.65979	4.981299	88.21132	5.88224e-21	1.33899e-19	pooled_comparing intervention	RE	preVS3h
ENSG00000151502	VPS26B	-0.3994234	4.180247	88.20835	5.89106e-21	1.33899e-19	pooled_comparing intervention	RE	preVS3h
ENSG00000140450	ARRDC4	1.907868	5.576875	91.26473	1.25681e-21	1.37576e-19	pooled_comparing intervention	RE	preVS1h
ENSG00000154124	OTULIN	0.530096	3.575572	90.12105	2.24025e-21	1.38096e-19	pooled_comparing intervention	EE	preVS3h
ENSG00000096968	JAK2	1.214797	5.492676	92.31707	7.38447e-22	1.41574e-19	control	RE	preVS3h
ENSG00000113575	PPP2CA	0.950261	6.608755	91.66789	1.02515e-21	1.47872e-19	strength	RE	preVS3h
ENSG00000064651	SLC12A2	-1.228712	5.139361	91.71605	1.0005e-21	1.49232e-19	endurance	RE	preVS3h
ENSG00000177606	JUN	2.010178	7.258333	93.63513	3.79393e-22	1.51523e-19	pooled_comparing intervention	1h	EEvsRE
ENSG00000164736	SOX17	2.509368	1.524847	96.69127	8.10259e-23	1.59216e-19	control	EE	preVSpost
ENSG00000160888	IER2	2.029018	3.136171	97.31109	5.92477e-23	1.62066e-19	strength	EE	preVSpost
ENSG00000164683	HEY1	1.370285	3.906241	91.42743	1.15761e-21	1.63105e-19	pooled_comparing intervention	EE	preVS1h
ENSG00000085449	WDFY1	0.4826151	4.545273	89.77408	2.66969e-21	1.63836e-19	pooled_comparing intervention	EE	preVS3h
ENSG00000212694	LINC01089	-1.550256	3.233934	90.88332	1.52399e-21	1.65498e-19	pooled_comparing intervention	RE	preVS1h
ENSG00000210195	MT-TT	-1.762457	2.682284	94.18855	2.86856e-22	1.70654e-19	pooled_comparing intervention	RE	preVSpost
ENSG00000130522	JUND	1.693931	4.55476	95.71693	1.32542e-22	1.7595e-19	endurance	RE	preVS1h
ENSG00000174502	SLC26A9	-2.598243	2.872261	91.60982	1.05568e-21	1.77222e-19	pooled_comparing intervention	3h	EEvsRE
ENSG00000150764	DIXDC1	-1.029377	4.555459	91.34745	1.20535e-21	1.7779e-19	endurance	RE	preVS3h
ENSG00000112531	QKI	0.7529509	8.567501	87.63372	7.87704e-21	1.78742e-19	pooled_comparing intervention	RE	preVS3h
ENSG00000100221	JOSD1	1.177111	4.90188	97.08185	6.65197e-23	1.81958e-19	strength	EE	preVS1h
ENSG00000175984	DENND2C	-1.467659	7.49948	91.21836	1.28661e-21	1.83633e-19	strength	RE	preVS3h
ENSG00000069869	NEDD4	1.303658	7.221091	91.1869	1.30723e-21	1.90697e-19	endurance	RE	preVS3h
ENSG00000154265	ABCA5	1.091879	7.564224	91.69722	1.01007e-21	1.90959e-19	control	RE	preVS3h
ENSG00000185950	IRS2	2.034841	4.538868	96.62183	8.3918e-23	1.91291e-19	strength	EE	preVS1h
ENSG00000123358	NR4A1	3.666364	8.745318	94.24188	2.79229e-22	1.9204e-19	control	EE	preVS1h
ENSG00000115963	RND3	1.524088	4.450479	90.56154	1.79312e-21	1.93191e-19	pooled_comparing intervention	RE	preVS1h
ENSG00000143816	WNT9A	2.119145	4.10501	89.4122	3.20554e-21	1.9585e-19	pooled_comparing intervention	EE	preVS3h
ENSG00000148339	SLC25A25	2.921629	6.851853	94.1021	2.99661e-22	1.96278e-19	control	EE	preVS1h
ENSG00000156232	WHAMM	0.8772865	4.474149	90.97707	1.45347e-21	2.02722e-19	pooled_comparing intervention	EE	preVS1h
ENSG00000130052	STARD8	0.8667529	3.116856	87.37841	8.96235e-21	2.03033e-19	pooled_comparing intervention	RE	preVS3h
ENSG00000160584	SIK3	0.3959225	4.803095	87.3409	9.13396e-21	2.06578e-19	pooled_comparing intervention	RE	preVS3h
ENSG00000075975	MKRN2	0.3186309	5.318538	90.91983	1.49613e-21	2.06585e-19	pooled_comparing intervention	EE	preVS1h
ENSG00000087074	PPP1R15A	2.427619	6.041208	93.57188	3.91714e-22	2.14335e-19	strength	RE	preVS1h
ENSG00000212694	LINC01089	-1.721299	3.459262	93.5544	3.95189e-22	2.14335e-19	strength	RE	preVS1h
ENSG00000010244	ZNF207	0.4003386	6.248147	89.2028	3.56344e-21	2.16757e-19	pooled_comparing intervention	EE	preVS3h
ENSG00000163376	KBTBD8	2.107098	2.258877	94.78485	2.12243e-22	2.18741e-19	endurance	EE	preVS3h
ENSG00000154217	PITPNC1	0.9922166	2.515368	89.14751	3.66444e-21	2.21924e-19	pooled_comparing intervention	EE	preVS3h
ENSG00000099622	CIRBP	-0.4302738	7.477322	90.22811	2.12225e-21	2.26522e-19	pooled_comparing intervention	RE	preVS1h
ENSG00000161021	MAML1	0.4309613	4.487896	90.21571	2.1356e-21	2.26522e-19	pooled_comparing intervention	RE	preVS1h
ENSG00000125848	FLRT3	1.442738	3.450363	92.75874	5.90739e-22	2.2919e-19	pooled_comparing intervention	1h	EEvsRE
ENSG00000141664	ZCCHC2	1.032278	5.275985	90.16614	2.18978e-21	2.30482e-19	pooled_comparing intervention	RE	preVS1h
ENSG00000183431	SF3A3	-0.7424813	6.147211	87.06647	1.04935e-20	2.36934e-19	pooled_comparing intervention	RE	preVS3h
ENSG00000123836	PFKFB2	1.612516	6.500281	93.00036	5.22847e-22	2.38366e-19	strength	EE	preVS3h
ENSG00000113739	STC2	2.40309	1.309626	86.9806	1.09591e-20	2.4704e-19	pooled_comparing intervention	RE	preVS3h
ENSG00000155304	HSPA13	0.7513976	2.895283	86.97348	1.09986e-20	2.47523e-19	pooled_comparing intervention	RE	preVS3h
ENSG00000161813	LARP4	0.7854664	6.114762	86.92785	1.12553e-20	2.52884e-19	pooled_comparing intervention	RE	preVS3h
ENSG00000069849	ATP1B3	0.8186054	4.015583	86.90112	1.14085e-20	2.55905e-19	pooled_comparing intervention	RE	preVS3h
ENSG00000143079	CTTNBP2NL	0.7146087	2.472625	89.92136	2.47816e-21	2.57008e-19	pooled_comparing intervention	RE	preVS1h
ENSG00000100221	JOSD1	0.7048239	4.442758	89.92041	2.47936e-21	2.57008e-19	pooled_comparing intervention	RE	preVS1h
ENSG00000130522	JUND	0.9277867	4.757133	93.28916	4.5186e-22	2.57617e-19	pooled_comparing intervention	RE	preVSpost
ENSG00000119508	NR4A3	6.556599	7.878071	94.29796	2.71429e-22	2.59758e-19	endurance	EE	preVS3h
ENSG00000170162	VGLL2	1.775609	7.545283	92.73941	5.96539e-22	2.63189e-19	strength	EE	preVS3h
ENSG00000138375	SMARCAL1	-0.6125108	2.992596	86.8418	1.17558e-20	2.63265e-19	pooled_comparing intervention	RE	preVS3h
ENSG00000122966	CIT	1.20204	1.250137	88.78921	4.39205e-21	2.64827e-19	pooled_comparing intervention	EE	preVS3h
ENSG00000105976	MET	1.012263	5.69504	90.50944	1.84097e-21	2.69388e-19	control	EE	preVS3h
ENSG00000148175	STOM	0.9018773	6.848451	93.35873	4.36252e-22	2.72757e-19	control	EE	preVS1h
ENSG00000154734	ADAMTS1	1.837439	5.812613	92.81683	5.73652e-22	2.73138e-19	pooled_comparing intervention	EE	preVSpost
ENSG00000237296	SMG1P1	1.313475	0.4954187	86.76359	1.223e-20	2.73438e-19	pooled_comparing intervention	RE	preVS3h
ENSG00000125848	FLRT3	1.481381	3.434335	86.75829	1.22629e-20	2.73724e-19	pooled_comparing intervention	RE	preVS3h
ENSG00000122862	SRGN	0.8704137	3.786614	86.7424	1.23618e-20	2.75483e-19	pooled_comparing intervention	RE	preVS3h
ENSG00000121440	PDZRN3	-0.9727176	5.308652	90.39525	1.95034e-21	2.81421e-19	endurance	RE	preVS3h
ENSG00000108389	MTMR4	-1.198853	4.117804	90.28782	2.05916e-21	2.91254e-19	endurance	RE	preVS3h
ENSG00000133056	PIK3C2B	-1.422675	4.923754	90.28475	2.06236e-21	2.91254e-19	endurance	RE	preVS3h
ENSG00000153187	HNRNPU	1.288524	7.814849	92.84167	5.66499e-22	2.95429e-19	strength	RE	preVS1h
ENSG00000167565	SERTAD3	-1.830446	3.319426	90.20198	2.15046e-21	3.00499e-19	endurance	RE	preVS3h
ENSG00000255710		3.042862	1.412982	95.55082	1.44143e-22	3.02148e-19	3h	endurance	EEvsRE
ENSG00000131504	DIAPH1	0.5550226	6.829842	88.49733	5.09035e-21	3.05598e-19	pooled_comparing intervention	EE	preVS3h
ENSG00000135535	CD164	0.5996286	6.754834	86.5075	1.39208e-20	3.09721e-19	pooled_comparing intervention	RE	preVS3h
ENSG00000168813	ZNF507	0.6536861	4.663462	88.42105	5.29049e-21	3.16238e-19	pooled_comparing intervention	EE	preVS3h
ENSG00000073849	ST6GAL1	-1.028602	3.905045	90.162	2.19437e-21	3.17721e-19	control	EE	preVS3h
ENSG00000106304	SPAM1	-1.738263	-0.117703	86.42823	1.44902e-20	3.21865e-19	pooled_comparing intervention	RE	preVS3h
ENSG00000140575	IQGAP1	1.0481	6.12621	90.05454	2.31685e-21	3.27231e-19	strength	RE	preVS3h
ENSG00000175414	ARL10	-0.8567412	4.801734	90.34062	2.00494e-21	3.32424e-19	pooled_comparing intervention	3h	EEvsRE
ENSG00000159388	BTG2	2.817382	9.123561	95.13266	1.78045e-22	3.37649e-19	endurance	RE	preVSpost
ENSG00000164924	YWHAZ	0.5629366	6.539314	86.30835	1.53957e-20	3.41425e-19	pooled_comparing intervention	RE	preVS3h
ENSG00000115977	AAK1	1.874647	2.549117	89.8941	2.51256e-21	3.4744e-19	endurance	RE	preVS3h
ENSG00000178726	THBD	3.169075	5.315746	89.90415	2.49982e-21	3.49434e-19	strength	RE	preVS3h
ENSG00000146477	SLC22A3	0.9971746	4.937032	88.19871	5.91985e-21	3.52333e-19	pooled_comparing intervention	EE	preVS3h
ENSG00000164010	ERMAP	-0.798874	2.295958	86.21172	1.61667e-20	3.57943e-19	pooled_comparing intervention	RE	preVS3h
ENSG00000135241	PNPLA8	1.239854	5.469554	90.41648	1.92952e-21	3.5979e-19	control	RE	preVS3h
ENSG00000146592	CREB5	1.85313	5.136234	90.38202	1.96342e-21	3.61163e-19	control	RE	preVS3h
ENSG00000165030	NFIL3	2.796851	4.837219	92.34397	7.28475e-22	3.65829e-19	strength	RE	preVS1h
ENSG00000107372	ZFAND5	1.046965	8.738595	92.63173	6.29895e-22	3.76705e-19	control	EE	preVS1h
ENSG00000197375	SLC22A5	1.900582	5.502042	91.95136	8.88334e-22	3.7968e-19	strength	EE	preVS3h
ENSG00000224982	TMEM233	0.633917	4.906773	88.01646	6.4912e-21	3.8468e-19	pooled_comparing intervention	EE	preVS3h
ENSG00000166401	SERPINB8	1.419691	0.7011679	86.02931	1.77289e-20	3.91897e-19	pooled_comparing intervention	RE	preVS3h
ENSG00000185022	MAFF	5.277496	6.063344	94.87612	2.0268e-22	3.96008e-19	strength	EE	preVS1h
ENSG00000115762	PLEKHB2	0.6287044	5.428635	89.69228	2.78239e-21	3.98664e-19	control	EE	preVS3h
ENSG00000166348	USP54	1.101498	8.794692	89.93797	2.45745e-21	4.02483e-19	pooled_comparing intervention	3h	EEvsRE
ENSG00000204611	ZNF616	-0.8677896	1.65427	85.96067	1.8355e-20	4.05084e-19	pooled_comparing intervention	RE	preVS3h
ENSG00000113712	CSNK1A1	0.7916933	5.499848	89.85515	2.5625e-21	4.14631e-19	pooled_comparing intervention	3h	EEvsRE
ENSG00000153485	TMEM251	1.00175	3.234839	87.81669	7.18103e-21	4.23742e-19	pooled_comparing intervention	EE	preVS3h
ENSG00000205189	ZBTB10	0.9278843	4.38436	92.30691	7.42248e-22	4.25401e-19	control	EE	preVS1h
ENSG00000110713	NUP98	0.4387344	6.036698	85.84798	1.94314e-20	4.28147e-19	pooled_comparing intervention	RE	preVS3h
ENSG00000179820	MYADM	0.9895005	4.474769	88.89135	4.17104e-21	4.29115e-19	pooled_comparing intervention	RE	preVS1h
ENSG00000164736	SOX17	1.911364	1.139671	95.75938	1.29731e-22	4.41473e-19	control	RE	preVSpost
ENSG00000155096	AZIN1	1.064554	6.39605	89.41204	3.2058e-21	4.43546e-19	strength	RE	preVS3h
ENSG00000110852	CLEC2B	0.7797448	3.469865	85.73336	2.0591e-20	4.52968e-19	pooled_comparing intervention	RE	preVS3h
ENSG00000188993	LRRC66	-1.758984	3.277565	89.88521	2.52387e-21	4.58066e-19	control	RE	preVS3h
ENSG00000174032	SLC25A30	1.914317	7.322122	89.37818	3.26113e-21	4.62442e-19	control	EE	preVS3h
ENSG00000153767	GTF2E1	-0.5402666	2.82609	85.68	2.11542e-20	4.6461e-19	pooled_comparing intervention	RE	preVS3h
ENSG00000174951	FUT1	1.211304	1.54928	88.67504	4.65299e-21	4.75126e-19	pooled_comparing intervention	RE	preVS1h
ENSG00000083799	CYLD	0.8402754	6.005186	85.6258	2.1742e-20	4.76756e-19	pooled_comparing intervention	RE	preVS3h
ENSG00000109099	PMP22	2.027895	6.043776	89.1554	3.64985e-21	4.99882e-19	strength	RE	preVS3h
ENSG00000176907	TCIM	1.972247	4.342266	96.87587	7.38127e-23	5.00413e-19	strength	RE	preVSpost
ENSG00000181826	RELL1	1.352264	1.226479	89.03884	3.87137e-21	5.24919e-19	strength	RE	preVS3h
ENSG00000130522	JUND	1.841366	4.057384	94.11522	2.97682e-22	5.34849e-19	3h	endurance	EEvsRE
ENSG00000069020	MAST4	2.144734	4.017335	89.00553	3.9371e-21	5.38815e-19	endurance	RE	preVS3h
ENSG00000163909	HEYL	1.245941	3.236416	85.36723	2.47793e-20	5.42489e-19	pooled_comparing intervention	RE	preVS3h
ENSG00000158022	TRIM63	2.066029	9.765125	91.10732	1.36088e-21	5.53038e-19	strength	EE	preVS3h
ENSG00000139209	SLC38A4	-1.736421	4.221417	91.08716	1.37481e-21	5.53038e-19	strength	EE	preVS3h
ENSG00000233237	LINC00472	1.135515	0.9253181	88.33155	5.53536e-21	5.6104e-19	pooled_comparing intervention	RE	preVS1h
ENSG00000150457	LATS2	1.259887	4.16185	88.88223	4.19031e-21	5.67616e-19	endurance	RE	preVS3h
ENSG00000144959	NCEH1	0.7816571	3.566028	87.22531	9.68366e-21	5.68987e-19	pooled_comparing intervention	EE	preVS3h
ENSG00000272941		-1.722916	1.981913	89.18718	3.59169e-21	5.74244e-19	pooled_comparing intervention	3h	EEvsRE
ENSG00000120694	HSPH1	1.544418	6.02453	91.63095	1.04447e-21	5.74666e-19	control	EE	preVS1h
ENSG00000175556	LONRF3	2.383531	2.564539	88.83409	4.29353e-21	5.75724e-19	endurance	RE	preVS3h
ENSG00000184226	PCDH9	1.384826	0.9457445	85.22982	2.65626e-20	5.806e-19	pooled_comparing intervention	RE	preVS3h
ENSG00000136935	GOLGA1	-0.3607762	4.397912	85.1992	2.69771e-20	5.88719e-19	pooled_comparing intervention	RE	preVS3h
ENSG00000112242	E2F3	1.015248	3.954828	88.76094	4.45526e-21	5.98107e-19	strength	RE	preVS3h
ENSG00000166532	RIMKLB	1.120675	4.584957	88.72598	4.53471e-21	6.01983e-19	endurance	RE	preVS3h
ENSG00000091831	ESR1	-0.7182295	3.509009	87.09976	1.03183e-20	6.03709e-19	pooled_comparing intervention	EE	preVS3h
ENSG00000271895		-0.8387267	2.760922	85.13162	2.79151e-20	6.0822e-19	pooled_comparing intervention	RE	preVS3h
ENSG00000140181	NA	-0.4625113	5.783338	87.06704	1.04904e-20	6.11188e-19	pooled_comparing intervention	EE	preVS3h
ENSG00000188522	FAM83G	2.717063	0.826292	85.09659	2.8414e-20	6.18105e-19	pooled_comparing intervention	RE	preVS3h
ENSG00000260400		-1.407992	0.008007625	87.01456	1.07725e-20	6.24987e-19	pooled_comparing intervention	EE	preVS3h
ENSG00000125753	VASP	1.130974	3.017273	88.10272	6.2142e-21	6.25212e-19	pooled_comparing intervention	RE	preVS1h
ENSG00000166257	SCN3B	1.053276	4.309303	85.06344	2.88945e-20	6.2756e-19	pooled_comparing intervention	RE	preVS3h
ENSG00000241644	INMT	-0.6431094	2.779844	86.98446	1.09377e-20	6.31917e-19	pooled_comparing intervention	EE	preVS3h
ENSG00000226094	RPL7P3	-1.34144	4.300872	86.95968	1.10756e-20	6.37218e-19	pooled_comparing intervention	EE	preVS3h
ENSG00000198081	ZBTB14	-0.6046064	3.21644	84.99797	2.98672e-20	6.47659e-19	pooled_comparing intervention	RE	preVS3h
ENSG00000215039	CD27-AS1	-0.5087854	3.840462	84.93343	3.08581e-20	6.68087e-19	pooled_comparing intervention	RE	preVS3h
ENSG00000162616	DNAJB4	2.38326	8.093153	93.3441	4.39489e-22	6.74285e-19	3h	endurance	EEvsRE
ENSG00000126778	SIX1	-1.457555	5.930711	93.15925	4.82513e-22	6.74285e-19	3h	endurance	EEvsRE
ENSG00000108175	ZMIZ1	0.7268378	4.257043	84.84807	3.22195e-20	6.9646e-19	pooled_comparing intervention	RE	preVS3h
ENSG00000157557	ETS2	1.102168	5.924282	88.46982	5.16163e-21	7.05661e-19	pooled_comparing intervention	EE	preVS1h
ENSG00000164134	NAA15	0.6409052	5.392774	84.80674	3.29e-20	7.10049e-19	pooled_comparing intervention	RE	preVS3h
ENSG00000119771	KLHL29	1.207881	2.296119	84.78581	3.32502e-20	7.16477e-19	pooled_comparing intervention	RE	preVS3h
ENSG00000130779	CLIP1	0.8572165	8.512157	88.36737	5.436e-21	7.22615e-19	strength	RE	preVS3h
ENSG00000155846	PPARGC1B	-1.290427	4.34817	88.70233	4.58924e-21	7.25101e-19	pooled_comparing intervention	3h	EEvsRE
ENSG00000119280	C1orf198	0.7668638	4.365024	84.74332	3.39726e-20	7.30891e-19	pooled_comparing intervention	RE	preVS3h
ENSG00000133460	SLC2A11	-0.8284033	4.137023	88.64251	4.73015e-21	7.38674e-19	pooled_comparing intervention	3h	EEvsRE
ENSG00000198742	SMURF1	0.5456724	3.810015	84.65486	3.55269e-20	7.63132e-19	pooled_comparing intervention	RE	preVS3h
ENSG00000150782	IL18	2.555943	3.640669	88.84758	4.26436e-21	7.63769e-19	control	RE	preVS3h
ENSG00000164465	DCBLD1	0.9591569	3.631759	86.56281	1.35369e-20	7.7559e-19	pooled_comparing intervention	EE	preVS3h
ENSG00000116285	ERRFI1	2.341988	5.587348	88.74191	4.49834e-21	7.95213e-19	control	RE	preVS3h
ENSG00000152104	PTPN14	0.5722921	5.982529	84.55934	3.72854e-20	7.9965e-19	pooled_comparing intervention	RE	preVS3h
ENSG00000227496		1.934436	4.709742	88.44872	5.21698e-21	8.05334e-19	pooled_comparing intervention	3h	EEvsRE
ENSG00000188888	NA	2.775048	1.010689	84.52125	3.80108e-20	8.1393e-19	pooled_comparing intervention	RE	preVS3h
ENSG00000113552	GNPDA1	0.6049535	5.095353	88.14575	6.08048e-21	8.23131e-19	pooled_comparing intervention	EE	preVS1h
ENSG00000106615	RHEB	0.8037525	6.118002	90.2395	2.11008e-21	8.24557e-19	strength	EE	preVS3h
ENSG00000134954	ETS1	0.6788229	5.383358	84.47401	3.89299e-20	8.32308e-19	pooled_comparing intervention	RE	preVS3h
ENSG00000175445	LPL	1.415791	7.890118	91.82548	9.46675e-22	8.4557e-19	endurance	EE	preVS3h
ENSG00000124226	RNF114	0.4581167	6.009102	88.06068	6.34769e-21	8.5096e-19	pooled_comparing intervention	EE	preVS1h
ENSG00000100221	JOSD1	1.111497	4.902486	90.74606	1.63346e-21	8.64164e-19	control	EE	preVS1h
ENSG00000139370	SLC15A4	0.8657066	5.133149	86.32935	1.52331e-20	8.69168e-19	pooled_comparing intervention	EE	preVS3h
ENSG00000116133	DHCR24	0.8927488	5.838379	84.32686	4.1938e-20	8.95221e-19	pooled_comparing intervention	RE	preVS3h
ENSG00000188338	SLC38A3	-1.416885	4.932279	84.28618	4.28097e-20	9.12406e-19	pooled_comparing intervention	RE	preVS3h
ENSG00000158715	SLC45A3	-1.38077	2.51138	87.88149	6.94961e-21	9.13427e-19	endurance	RE	preVS3h
ENSG00000086061	DNAJA1	1.097545	5.809251	84.25665	4.34539e-20	9.24697e-19	pooled_comparing intervention	RE	preVS3h
ENSG00000120129	DUSP1	2.691458	7.266709	92.2186	7.76118e-22	9.36633e-19	endurance	RE	preVS1h
ENSG00000145016	RUBCN	0.964033	4.57787	88.01991	6.47989e-21	9.8892e-19	pooled_comparing intervention	3h	EEvsRE
ENSG00000159399	HK2	1.723246	5.957641	86.0588	1.74665e-20	9.92497e-19	pooled_comparing intervention	EE	preVS3h
ENSG00000174111	NA	1.398599	2.640888	89.75878	2.69041e-21	1.02213e-18	strength	EE	preVS3h
ENSG00000158022	TRIM63	1.525195	8.867331	87.09244	1.03566e-20	1.03437e-18	pooled_comparing intervention	RE	preVS1h
ENSG00000164093	PITX2	-0.6772899	4.688452	84.02749	4.87941e-20	1.03672e-18	pooled_comparing intervention	RE	preVS3h
ENSG00000154380	ENAH	2.846796	8.690615	91.31085	1.22786e-21	1.0446e-18	control	RE	preVS1h
ENSG00000152782	PANK1	-1.260338	4.365745	87.81011	7.20496e-21	1.08722e-18	pooled_comparing intervention	3h	EEvsRE
ENSG00000121060	TRIM25	1.595327	4.996622	89.57817	2.94759e-21	1.08957e-18	strength	EE	preVS3h
ENSG00000168906	MAT2A	1.015883	8.763417	90.07442	2.29369e-21	1.11072e-18	strength	RE	preVS1h
ENSG00000006652	IFRD1	1.471157	6.883186	92.55188	6.55827e-22	1.12122e-18	strength	EE	preVS1h
ENSG00000006652	IFRD1	1.95594	7.63307	90.99764	1.43844e-21	1.15177e-18	control	RE	preVS1h
ENSG00000156273	BACH1	1.192665	4.870317	87.54418	8.24183e-21	1.1568e-18	control	EE	preVS3h
ENSG00000140403	DNAJA4	2.52981	8.227137	87.38689	8.92402e-21	1.16144e-18	endurance	RE	preVS3h
ENSG00000140577	CRTC3	0.4917381	4.125734	86.8057	1.19724e-20	1.18709e-18	pooled_comparing intervention	RE	preVS1h
ENSG00000178726	THBD	3.260055	5.461916	87.88352	6.94248e-21	1.21155e-18	control	RE	preVS3h
ENSG00000178974	FBXO34	1.197861	5.757412	87.28624	9.38991e-21	1.2361e-18	strength	RE	preVS3h
ENSG00000262410		-1.827065	0.9003381	87.52009	8.3428e-21	1.24493e-18	pooled_comparing intervention	3h	EEvsRE
ENSG00000004799	PDK4	4.985314	9.451603	91.41996	1.16199e-21	1.28545e-18	endurance	RE	preVS1h
ENSG00000162783	IER5	2.955946	5.792326	87.43197	8.72291e-21	1.28735e-18	pooled_comparing intervention	3h	EEvsRE
ENSG00000121060	TRIM25	-1.72197	5.421959	93.0895	4.99821e-22	1.29824e-18	3h	control	EEvsRE
ENSG00000213144		1.639332	5.631956	86.60759	1.32338e-20	1.30272e-18	pooled_comparing intervention	RE	preVS1h
ENSG00000084652	TXLNA	-0.7292605	5.292964	89.18717	3.59171e-21	1.35477e-18	pooled_comparing intervention	1h	EEvsRE
ENSG00000267385		1.181513	1.978504	85.43242	2.39758e-20	1.35679e-18	pooled_comparing intervention	EE	preVS3h
ENSG00000221995	TIAF1	2.039793	4.396919	87.07256	1.04612e-20	1.36387e-18	strength	RE	preVS3h
ENSG00000120729	MYOT	0.8190556	11.27043	83.45223	6.52745e-20	1.38473e-18	pooled_comparing intervention	RE	preVS3h
ENSG00000126524	SBDS	0.5172229	7.818491	83.44048	6.56634e-20	1.39083e-18	pooled_comparing intervention	RE	preVS3h
ENSG00000172594	SMPDL3A	1.360348	5.478118	89.71692	2.74795e-21	1.39993e-18	control	EE	preVS1h
ENSG00000180113	TDRD6	-1.305812	1.271427	83.41096	6.66516e-20	1.40957e-18	pooled_comparing intervention	RE	preVS3h
ENSG00000171316	CHD7	1.180332	4.117896	86.94799	1.11413e-20	1.43593e-18	endurance	RE	preVS3h
ENSG00000173530	TNFRSF10D	1.900272	1.663872	92.26491	7.58168e-22	1.45113e-18	endurance	EE	preVSpost
ENSG00000121390	PSPC1	0.4387321	4.400638	83.32124	6.9746e-20	1.47062e-18	pooled_comparing intervention	RE	preVS3h
ENSG00000064651	SLC12A2	-0.9491078	5.422768	83.32104	6.97533e-20	1.47062e-18	pooled_comparing intervention	RE	preVS3h
ENSG00000170113	NIPA1	-0.7005308	2.664261	83.29858	7.05503e-20	1.48514e-18	pooled_comparing intervention	RE	preVS3h
ENSG00000069956	MAPK6	0.8975231	6.214914	83.28744	7.09489e-20	1.49124e-18	pooled_comparing intervention	RE	preVS3h
ENSG00000171016	PYGO1	1.020286	6.062683	87.01274	1.07824e-20	1.49811e-18	control	EE	preVS3h
ENSG00000147065	MSN	0.6280337	6.230341	86.21749	1.61196e-20	1.57546e-18	pooled_comparing intervention	RE	preVS1h
ENSG00000100234	TIMP3	1.25228	7.69214	86.76453	1.22242e-20	1.57856e-18	strength	RE	preVS3h
ENSG00000259820		1.063175	4.252583	89.61623	2.89143e-21	1.58253e-18	pooled_comparing intervention	RE	preVSpost
ENSG00000103196	CRISPLD2	0.8791086	4.214688	86.79781	1.20203e-20	1.59592e-18	pooled_comparing intervention	EE	preVS1h
ENSG00000215012	RTL10	-0.9842441	2.653214	86.9824	1.09491e-20	1.59834e-18	pooled_comparing intervention	3h	EEvsRE
ENSG00000067082	KLF6	1.491977	6.254229	86.11359	1.69892e-20	1.64867e-18	pooled_comparing intervention	RE	preVS1h
ENSG00000269374		1.013959	1.901088	86.69973	1.26314e-20	1.66109e-18	pooled_comparing intervention	EE	preVS1h
ENSG00000162377	COA7	1.00183	4.247744	88.57269	4.90007e-21	1.76364e-18	strength	EE	preVS3h
ENSG00000067064	IDI1	0.8821844	7.100557	84.88108	3.16861e-20	1.7858e-18	pooled_comparing intervention	EE	preVS3h
ENSG00000035115	SH3YL1	-0.5195269	4.182609	82.89174	8.66725e-20	1.81893e-18	pooled_comparing intervention	RE	preVS3h
ENSG00000230551		1.875619	4.83517	87.04673	1.05987e-20	1.8262e-18	control	RE	preVS3h
ENSG00000158321	AUTS2	1.941051	4.288685	86.44398	1.43752e-20	1.83881e-18	strength	RE	preVS3h
ENSG00000171988	JMJD1C	0.8108753	5.806678	86.5791	1.34259e-20	1.84673e-18	control	EE	preVS3h
ENSG00000164023	SGMS2	2.400936	3.139194	86.39265	1.47533e-20	1.86953e-18	strength	RE	preVS3h
ENSG00000128595	CALU	0.7383631	6.409748	82.82439	8.96764e-20	1.87908e-18	pooled_comparing intervention	RE	preVS3h
ENSG00000123983	ACSL3	1.26111	5.766394	86.39223	1.47564e-20	1.88357e-18	endurance	RE	preVS3h
ENSG00000136068	FLNB	1.370887	5.484318	86.95324	1.11117e-20	1.89066e-18	control	RE	preVS3h
ENSG00000261799		-0.7430569	2.516938	82.78568	9.145e-20	1.91332e-18	pooled_comparing intervention	RE	preVS3h
ENSG00000161048	NAPEPLD	-0.6031931	3.365945	82.7113	9.4957e-20	1.98366e-18	pooled_comparing intervention	RE	preVS3h
ENSG00000168003	SLC3A2	0.9852972	4.783145	86.40967	1.46268e-20	1.99199e-18	control	EE	preVS3h
ENSG00000104325	DECR1	0.9256291	6.779622	95.50391	1.47599e-22	2.00425e-18	pooled_comparing group	1h	controlVSendurance
ENSG00000102908	NFAT5	1.426608	4.679593	86.2492	1.58632e-20	2.00556e-18	endurance	RE	preVS3h
ENSG00000185670	ZBTB3	-1.089482	0.5562239	82.65244	9.78269e-20	2.0405e-18	pooled_comparing intervention	RE	preVS3h
ENSG00000106236	NPTX2	1.86873	1.419946	82.64212	9.83393e-20	2.04806e-18	pooled_comparing intervention	RE	preVS3h
ENSG00000174429	ABRA	1.400122	8.019701	86.26489	1.57378e-20	2.05007e-18	pooled_comparing intervention	EE	preVS1h
ENSG00000115875	SRSF7	0.4865148	5.516925	82.60613	1.00146e-19	2.08253e-18	pooled_comparing intervention	RE	preVS3h
ENSG00000180626	ZNF594	-0.8962139	2.759609	82.51509	1.04866e-19	2.17737e-18	pooled_comparing intervention	RE	preVS3h
ENSG00000198355	PIM3	-1.006481	4.023479	88.1614	6.03256e-21	2.21395e-18	pooled_comparing intervention	1h	EEvsRE
ENSG00000116731	PRDM2	0.808592	6.050974	86.2963	1.54898e-20	2.23687e-18	pooled_comparing intervention	3h	EEvsRE
ENSG00000164543	STK17A	0.8259415	2.491409	82.45526	1.08089e-19	2.23769e-18	pooled_comparing intervention	RE	preVS3h
ENSG00000273033	LINC02035	-0.7213162	4.99948	82.45509	1.08098e-19	2.23769e-18	pooled_comparing intervention	RE	preVS3h
ENSG00000104695	PPP2CB	0.7734082	6.703117	86.23824	1.59513e-20	2.279e-18	pooled_comparing intervention	3h	EEvsRE
ENSG00000172059	KLF11	1.228359	3.757379	86.10448	1.70676e-20	2.30162e-18	control	EE	preVS3h
ENSG00000156273	BACH1	1.535912	5.093605	86.513	1.38821e-20	2.33289e-18	control	RE	preVS3h
ENSG00000242028	HYPK	-0.8004032	2.723328	82.36906	1.12908e-19	2.33371e-18	pooled_comparing intervention	RE	preVS3h
ENSG00000169905	TOR1AIP2	0.5177777	4.697683	82.32275	1.15584e-19	2.38542e-18	pooled_comparing intervention	RE	preVS3h
ENSG00000174136	RGMB	-0.4653979	4.91053	82.31096	1.16275e-19	2.39608e-18	pooled_comparing intervention	RE	preVS3h
ENSG00000146592	CREB5	1.291913	4.759752	85.33679	2.51637e-20	2.42476e-18	pooled_comparing intervention	RE	preVS1h
ENSG00000109606	DHX15	0.5178131	5.784866	82.27746	1.18263e-19	2.4314e-18	pooled_comparing intervention	RE	preVS3h
ENSG00000253797	UTP14C	-0.6096426	3.832785	82.27609	1.18345e-19	2.4314e-18	pooled_comparing intervention	RE	preVS3h
ENSG00000091592	NLRP1	-0.6234432	3.572426	84.23426	4.39489e-20	2.46686e-18	pooled_comparing intervention	EE	preVS3h
ENSG00000125740	FOSB	3.467567	1.733274	85.83962	1.95137e-20	2.51818e-18	pooled_comparing intervention	EE	preVS1h
ENSG00000069869	NEDD4	0.7753371	7.285661	84.13956	4.61052e-20	2.57741e-18	pooled_comparing intervention	EE	preVS3h
ENSG00000113575	PPP2CA	0.6015736	6.689109	85.15451	2.75938e-20	2.64032e-18	pooled_comparing intervention	RE	preVS1h
ENSG00000128891	CCDC32	-0.5932591	3.299778	82.09078	1.29977e-19	2.66638e-18	pooled_comparing intervention	RE	preVS3h
ENSG00000137193	PIM1	3.377087	4.715985	85.63746	2.16141e-20	2.71357e-18	strength	RE	preVS3h
ENSG00000172716	SLFN11	0.7687614	3.5663	85.0851	2.85796e-20	2.71566e-18	pooled_comparing intervention	RE	preVS1h
ENSG00000188549	CCDC9B	-0.6260267	6.173737	82.02967	1.34059e-19	2.74543e-18	pooled_comparing intervention	RE	preVS3h
ENSG00000006062	MAP3K14	1.703707	4.073725	82.02712	1.34232e-19	2.74543e-18	pooled_comparing intervention	RE	preVS3h
ENSG00000164924	YWHAZ	0.5577391	6.539314	85.02058	2.95276e-20	2.7742e-18	pooled_comparing intervention	RE	preVS1h
ENSG00000099860	GADD45B	2.984457	4.026454	85.01566	2.96012e-20	2.7742e-18	pooled_comparing intervention	RE	preVS1h
ENSG00000119688	ABCD4	-0.688893	4.205119	81.99925	1.36138e-19	2.78026e-18	pooled_comparing intervention	RE	preVS3h
ENSG00000141664	ZCCHC2	0.9945956	5.460817	85.82065	1.97018e-20	2.78521e-18	pooled_comparing intervention	3h	EEvsRE
ENSG00000135111	TBX3	1.375564	4.079514	88.24307	5.78857e-21	2.84363e-18	control	EE	preVS1h
ENSG00000110429	FBXO3	0.9663573	7.401806	85.73526	2.05712e-20	2.87783e-18	pooled_comparing intervention	3h	EEvsRE
ENSG00000134324	LPIN1	1.028113	7.416954	89.21008	3.55035e-21	2.97298e-18	endurance	EE	preVS3h
ENSG00000173276	ZBTB21	2.099398	2.859408	90.84461	1.55409e-21	2.97454e-18	endurance	EE	preVS1h
ENSG00000172828	CES3	1.328284	5.202538	85.5491	2.26019e-20	3.01834e-18	control	EE	preVS3h
ENSG00000067048	DDX3Y	0.6578818	5.868515	84.83462	3.24394e-20	3.01951e-18	pooled_comparing intervention	RE	preVS1h
ENSG00000134369	NAV1	0.5100821	4.033408	81.79815	1.5072e-19	3.07347e-18	pooled_comparing intervention	RE	preVS3h
ENSG00000130772	MED18	-0.6085376	2.316729	81.78846	1.5146e-19	3.08398e-18	pooled_comparing intervention	RE	preVS3h
ENSG00000164122	ASB5	1.5707	10.65108	85.54918	2.2601e-20	3.12919e-18	pooled_comparing intervention	3h	EEvsRE
ENSG00000136383	ALPK3	1.702862	8.735032	85.3498	2.49987e-20	3.13074e-18	endurance	RE	preVS3h
ENSG00000166949	SMAD3	0.7168928	6.84882	85.32923	2.52601e-20	3.13391e-18	endurance	RE	preVS3h
ENSG00000058063	ATP11B	0.6232583	4.513936	81.75099	1.54359e-19	3.13833e-18	pooled_comparing intervention	RE	preVS3h
ENSG00000163635	ATXN7	0.605726	4.45953	81.74255	1.5502e-19	3.14709e-18	pooled_comparing intervention	RE	preVS3h
ENSG00000197077	KIAA1671	0.9450046	5.58215	85.29578	2.56911e-20	3.15786e-18	endurance	RE	preVS3h
ENSG00000117713	ARID1A	0.4498986	5.13292	84.69133	3.48776e-20	3.22453e-18	pooled_comparing intervention	RE	preVS1h
ENSG00000136997	MYC	4.52214	5.233455	85.27186	2.60038e-20	3.23473e-18	strength	RE	preVS3h
ENSG00000181826	RELL1	1.124161	1.196324	83.63765	5.94304e-20	3.30893e-18	pooled_comparing intervention	EE	preVS3h
ENSG00000048028	USP28	1.523886	7.020528	85.20267	2.69298e-20	3.31946e-18	strength	RE	preVS3h
ENSG00000158022	TRIM63	2.057792	9.765125	90.15197	2.20552e-21	3.35165e-18	strength	EE	preVS1h
ENSG00000177733	HNRNPA0	0.4848303	5.511685	81.59226	1.67268e-19	3.3907e-18	pooled_comparing intervention	RE	preVS3h
ENSG00000172071	EIF2AK3	1.410893	3.241209	85.28846	2.57863e-20	3.41049e-18	control	EE	preVS3h
ENSG00000100221	JOSD1	0.6729581	4.823177	83.54989	6.21281e-20	3.44524e-18	pooled_comparing intervention	EE	preVS3h
ENSG00000086061	DNAJA1	1.097007	5.809251	84.51583	3.8115e-20	3.50019e-18	pooled_comparing intervention	RE	preVS1h
ENSG00000162772	ATF3	4.10371	8.125573	89.67254	2.81029e-21	3.53451e-18	3h	endurance	EEvsRE
ENSG00000169016	E2F6	0.5580962	4.760392	81.44659	1.80062e-19	3.64466e-18	pooled_comparing intervention	RE	preVS3h
ENSG00000111716	LDHB	2.133601	7.493223	94.29317	2.72088e-22	3.65414e-18	pooled_comparing group	3h	controlVSendurance
ENSG00000104164	BLOC1S6	0.6028811	5.139488	81.42587	1.81961e-19	3.67765e-18	pooled_comparing intervention	RE	preVS3h
ENSG00000186352	ANKRD37	2.22453	3.810346	84.92047	3.10611e-20	3.7829e-18	endurance	RE	preVS3h
ENSG00000139370	SLC15A4	1.067685	4.704909	84.87616	3.1765e-20	3.83346e-18	endurance	RE	preVS3h
ENSG00000137094	DNAJB5	1.011118	7.807172	84.28683	4.27956e-20	3.90382e-18	pooled_comparing intervention	RE	preVS1h
ENSG00000262410		2.842972	1.317912	87.49616	8.44434e-21	4.00524e-18	control	EE	preVS1h
ENSG00000065526	SPEN	0.9676327	5.927865	84.80544	3.29217e-20	4.02149e-18	strength	RE	preVS3h
ENSG00000148841	ITPRIP	1.99981	3.085299	85.4092	2.42589e-20	4.02698e-18	control	RE	preVS3h
ENSG00000175591	P2RY2	0.5771775	4.640068	81.24158	1.99745e-19	4.03114e-18	pooled_comparing intervention	RE	preVS3h
ENSG00000165030	NFIL3	2.694039	4.837219	84.77724	3.33947e-20	4.04284e-18	strength	RE	preVS3h
ENSG00000137713	PPP2R1B	1.482922	4.099142	85.36981	2.4747e-20	4.04479e-18	control	RE	preVS3h
ENSG00000121848	NA	1.410431	7.81467	85.35282	2.49605e-20	4.04479e-18	control	RE	preVS3h
ENSG00000157540	DYRK1A	0.9065777	6.578651	84.74241	3.39881e-20	4.07827e-18	strength	RE	preVS3h
ENSG00000182676	PPP1R27	2.395186	7.448439	84.17982	4.51758e-20	4.09365e-18	pooled_comparing intervention	RE	preVS1h
ENSG00000163162	RNF149	0.54468	3.896053	83.17818	7.49809e-20	4.14134e-18	pooled_comparing intervention	EE	preVS3h
[truncated: 1,017,932+ more rows]
