# Supplementary material for: Molecular profiling of high-level athlete skeletal muscle after acute endurance or resistance exercise – A systems biology approach
Source: Mol Metab. 2023 Dec 21;79:101857. doi: 10.1016/j.molmet.2023.101857 (PMC10805945; doi:10.1016/j.molmet.2023.101857)
Supplement: Multimedia component 3 [file mmc3.xlsx]

## Sheet: RAW
Compound number		Metadata			SMC LC/MS										1	2	3	4	5	6	7	8	9	10	11	12	13	14	15	16	17	18	19	20	21	22	23	24	25	26	27	28	29	30	31	32	33	34	35
Compound Name	datafile Neg	group	timepoint	weight (mg)	Run order	LC batch	injection volume (µl)	Phenylalanine (13C9) [M+H]+	Caffeine (trimethyl-13C3) [M+H]+	Cholic Acid (2,2,4,4-D4) [M+H-2*H2O]+	Cholic Acid (2,2,4,4-D4) [M+NH4]+	Putrescine-D4 [M+H]+	L-proline-13C5 [M+H]+	L-Glutamic acid-13C5-15N [M+H]+	11a-Hydrocortisone	Cortisol	Guanosine	5'-Methylthioadenosine	Succinyladenosine	Hypoxanthine	Uric acid	Paraxanthine	Theobromine	Theophylline	Caffeine	Niacinamide	Oleamide	beta-Alanine	1-Aminocyclopropanecarboxylic acid	gamma-Aminobutyric acid	Creatinine	L-Proline	L-Valine	L-Threonine	Pyroglutamic acid	Pipecolic acid	Creatine	L-Isoleucine	4-Guanidinobutanoic acid	L-Glutamine	L-Lysine	L-Glutamic acid	L-Methionine	L-Histidine	L-Phenylalanine	L-Arginine	Citrulline	Serotonin	L-Tyrosine
Formula								[13C]9 H11 N O2	C5 [13C]3 H10 N4 O2	C24 H32 D4 O3	C24 H39 D4 N O5	C4 H8 D4 N2	[13C]5 H9 N O2	[13C]5 H9 [15N] O4	C21 H30 O5	C21 H30 O5	C10 H13 N5 O5	C11 H15 N5 O3 S	C14 H17 N5 O8	C5 H4 N4 O	C5 H4 N4 O3	C7 H8 N4 O2	C7 H8 N4 O2	C7 H8 N4 O2	C8 H10 N4 O2	C6 H6 N2 O	C18 H35 N O	C3 H7 N O2	C4 H7 N O2	C4 H9 N O2	C4 H7 N3 O	C5 H9 N O2	C5 H11 N O2	C4 H9 N O3	C5 H7 N O3	C6 H11 N O2	C4 H9 N3 O2	C6 H13 N O2	C5 H11 N3 O2	C5 H10 N2 O3	C6 H14 N2 O2	C5 H9 N O4	C5 H11 N O2 S	C6 H9 N3 O2	C9 H11 N O2	C6 H14 N4 O2	C6 H13 N3 O3	C10 H12 N2 O	C9 H11 N O3
Mass								174.109	197.091	376.292	429.339	92.1252	120.08	153.067	362.209	362.209	283.092	297.089	383.108	136.039	168.028	180.065	180.065	180.065	194.081	122.048	281.272	89.0476	101.048	103.063	113.059	115.064	117.079	119.058	129.043	129.079	131.07	131.095	145.085	146.069	146.106	147.053	149.051	155.07	165.079	174.112	175.096	176.095	181.074
RT								1.55	2.64	5.31	5.31	0.26	0.37	0.33	4.16	4.16	1.39	2.08	1.87	0.76	0.71	2.08	1.8	2.14	2.64	0.69	6.89	0.35	0.32	0.35	0.34	0.37	0.49	0.32	0.78	0.54	0.35	1	0.54	0.32	0.26	0.33	0.58	0.31	1.55	0.31	0.33	1.19	0.96
Comments																		MTA												GABA		Pro	Val	Thr				Ile		Gln	Lys	Glu	Met	His	Phe	Arg			Tyr
HMDB																HMDB0000063	HMDB0000133	HMDB0001173	HMDB0000912	HMDB0000157	HMDB0000289	HMDB0001860	HMDB0002825	HMDB0001889	HMDB0001847	HMDB0001406	HMDB0002117	HMDB0000056	HMDB0036458	HMDB0000112	HMDB0000562	HMDB0000162	HMDB0000883	HMDB0000167	HMDB0000267	HMDB0000070	HMDB0000064	HMDB0000172	HMDB0003464	HMDB0000641	HMDB0000182	HMDB0000148	HMDB0000696	HMDB0000177	HMDB0000159	HMDB0000517	HMDB0000904	HMDB0000259	HMDB0000158
CAS									78072-66-9	116380-66-6	116380-66-6	1173023-66-9				50-23-7	118-00-3	2457-80-9	4542-23-8	68-94-0	69-93-2	611-59-6	83-67-0	58-55-9	58-08-2	98-92-0	301-02-0	107-95-9	22059-21-8	56-12-2	60-27-5	147-85-3	72-18-4	72-19-5	98-79-3	535-75-1	57-00-1	73-32-5	463-00-3	56-85-9	56-87-1	56-86-0	63-68-3	71-00-1	63-91-2	74-79-3	372-75-8	50-67-9	60-18-4
KEGG																C00735	C00387	C00170		C00262	C00366	C13747	C07480	C07130	C07481	C00153	C19670	C00099	C01234	C00334	C00791	C00148	C00183	C00188	C01879	C00408	C00300	C00407	C01035	C00064	C00047	C00025	C00073	C00135	C00079	C00062	C00327	C00780	C00082
METLIN																	87	3425	5867	83	88	1457	1456	1458	1455	1497		5119			8	29	5842	32		50	7	5193	6938	5614	5200	5174	5664	21	28	5502	16		34
PUBCHEM								91590842	10241810	16217616	16217616	71308826	71309553	16217561		5754	6802	439176	20849086	790	1175	4687	5429	2153	2519	936	5283387	239	535	119	588	145742	6287	6288	7405	849	586	6306	500	5961	5962	33032	6137	6274	6140	6322	9750	5202	6057
Target list								IS	IS	IS	IS	IS	IS	IS	steroids	steroids	nucleosides	nucleosides	nucleosides	purines	purines	purines	purines	purines	purines	pyridines		amino compound	amino compound	amino compound	amino compound	amino compound	amino compound	amino compound	amino compound	amino compound	amino compound	amino compound	amino compound	amino compound	amino compound	amino compound	amino compound	amino compound	amino compound	amino compound	amino compound	amino compound	amino compound
Confirmation grade								1	1	1	1	1	1	1	1	1	1	1	1	1	1	1	1	1	1	1	1	1	1	1	1	1	1	1	1	1	1	1	1	1	1	1	1	1	1	1	1	1	1
Polarity					POS	POS/NEG	POS	POS	POS	POS	POS	POS	POS	POS	POS	POS	POS	POS	POS	POS	POS	POS	POS	POS	POS	POS	POS	POS	POS	POS	POS	POS	POS	POS	POS	POS	POS	POS	POS	POS	POS	POS	POS	POS	POS	POS	POS	POS	POS
1	Neg_001	control	pre	18.3	340	B	2	1.15127e+06	770610	321584	504513	606234	1.71649e+06	42993.1	14524.2	14376.4	15813.4	94895.5	2630.21	188486	3725.76	54160.4	27293.9	13763	46003.8	2.56337e+06	4105.58	1.16037e+06	21569.2	46914.3	461997	1.52356e+06	4.77041e+06	21209.6	828377	148723	2.13004e+07	1.34641e+07	18081.1	635022	127895	82638.6	685746	93232.5	2.91412e+06	48629.1	5346.86	3219	1.77086e+06
2	Neg_002	control	post	20.7	337	B	2	1.16613e+06	780423	332611	518662	631407	1.68614e+06	57533.4	15009.5	14975.1	23481.5	116969	11905.2	1.25914e+06	138959	42638.2	23144.7	11150.5	34508.7	2.74074e+06	10541.1	1.09549e+06	25708	47190.8	423462	1.4495e+06	4.05135e+06	32464.5	518561	117638	1.82648e+07	1.01345e+07	10901.6	799318	99635.3	73817.8	513538	97914.4	2.84858e+06	37995.2	4689.15	3382.32	1.59054e+06
3	Neg_003	control	1h	20.5	333	B	2	1.13146e+06	748959	307102	490187	799757	1.61681e+06	49418.6	8041.26	7935.53	12158.7	115474	11516.3	441356	144077	36525.7	21537.3	10516.5	29674.4	2.66846e+06	6163.5	933711	22962.7	46250.5	436074	1.55731e+06	3.51508e+06	24107.8	860973	110000	1.58906e+07	8.48679e+06	12398.3	722943	112381	70532.2	494394	97033.2	2.35544e+06	49566.8	6152.02	3209.7	1.36348e+06
4	Neg_004	control	3h	20.6	335	B	2	1.11605e+06	776853	303672	497115	598760	1.56184e+06	43172.3	5002.43	4935.88	31445.2	109170	16338.1	296667	146542	29490.5	18879.4	8835.02	26699.4	2.43981e+06	9605.04	1.05115e+06	24121.5	49809.9	442297	1.47863e+06	3.94437e+06	23765.7	785680	126912	1.92066e+07	1.16486e+07	13409.2	689036	122156	88684.3	551261	92588.8	2.83837e+06	46839.9	5716.37	3336.26	1.33427e+06
5	Neg_005	control	pre	20.8	336	B	2	1.09574e+06	721889	302275	474297	551183	1.75445e+06	60204	12334.6	12196.5	15127.4	86285.8	2085.65	259821	158499	154917	51137.5	27976.7	164512	3.70392e+06	6020.1	1.29776e+06	34223.6	65299.6	445619	1.64062e+06	4.71229e+06	38607.9	567274	177590	2.03345e+07	1.26689e+07	13265.6	871543	110917	159121	746575	97943	2.68163e+06	52491.7	3921.45	321.002	1.30398e+06
6	Neg_006	control	post	19.2	339	B	2	1.12571e+06	776346	323732	510135	718414	1.4932e+06	70326.7	20518.9	20386.7	13825.6	116821	10068.5	2.52425e+06	147727	135299	47711.2	27667	134394	2.45126e+06	18201.5	1.31968e+06	23193	43399	409861	1.11893e+06	4.126e+06	36986.3	490613	103567	2.12839e+07	1.34436e+07	8731.04	964565	104512	40942.3	522822	91207.3	3.05281e+06	57065.1	8197.94	802.246	1.32321e+06
7	Neg_007	control	1h	20.8	334	B	2	1.14286e+06	781311	314067	504630	713466	1.92605e+06	85130.9	47276	47439.8	33002.1	129718	13257.9	1.41462e+06	517781	131742	48475.3	26437.5	119775	4.11656e+06	12753.5	1.11577e+06	28755.7	52978.5	393453	1.5908e+06	4.02268e+06	41949.2	641711	151855	1.7628e+07	9.70106e+06	8511.35	815087	79622.2	102157	556764	81231.1	2.4695e+06	45477.2	5573.93	409.535	1.17909e+06
8	Neg_008	control	3h	19.5	338	B	2	1.18649e+06	781467	324958	504716	772918	1.76655e+06	60907.8	14887.6	15064.2	16773.3	105729	12083.3	736747	195267	98369.9	40262.5	22763.1	84857.7	3.77681e+06	11402.7	1.11953e+06	28500.7	44022.3	440607	1.28701e+06	3.15226e+06	28752.8	859419	125520	1.93325e+07	7.3895e+06	9791.94	833169	103890	80309.2	443620	89473	1.97847e+06	52846.7	5692.85	517.782	929276
9	Neg_009	endurance	pre	19.7	99	A	2	1.20847e+06	802683	349253	546102	827657	2.04446e+06	45148.8	10310.7	10146.9	8459.3	85660.8	1959.42	204543	142501	16387.3	172975	2696.46	18128.4	2.84745e+06	10841.8	1.18257e+06	25264.5	29788.8	445733	1.41418e+06	4.89779e+06	23332.4	805341	156149	1.94426e+07	1.20466e+07	15078.4	600639	71643.8	128787	863981	94060.3	2.82826e+06	52795.9	2317.54	361.218	1.98054e+06
10	Neg_010	endurance	post	19.1	102	A	2	1.1832e+06	804424	338525	552529	851722	1.98501e+06	74645.1	30320.4	30153.3	8919.7	90962.6	3186.83	647038	215439	12889.8	140450	1880.88	13207.1	2.91881e+06	13908.4	985911	33316.1	28575	436737	1.25625e+06	4.26247e+06	38401.1	680188	114972	1.44086e+07	1.00577e+07	10231.6	870893	61210.4	143498	723247	100090	2.99782e+06	53041.7	5520.34	427.057	1.73808e+06
11	Neg_011	endurance	1h	19.8	104	A	2	1.24434e+06	855699	346655	523433	918827	2.25733e+06	104843	20335.5	20236.9	9082.86	77990.6	6570.83	879257	2796.37	9133.51	106490	1667.69	9362.64	2.65128e+06	10230.7	1.03294e+06	35318.8	24768.2	403268	1.14197e+06	3.50346e+06	35258.2	470100	107433	1.74052e+07	7.03799e+06	10795.2	864018	38788.1	191641	525012	85055.6	1.95253e+06	46378.6	4718.23	631.737	1.23438e+06
12	Neg_012	endurance	3h	21.8	107	A	2	1.20174e+06	809153	352450	567194	817722	1.98339e+06	72422.5	7306.65	7143.89	27186.9	79354.6	2126.86	391102	133266	8589.42	97152.8	1799.07	7216.3	2.38338e+06	18432.5	1.04847e+06	36268.7	30304.5	394071	1.10264e+06	4.58837e+06	30109.5	806010	133622	1.85014e+07	1.30403e+07	10882.5	803468	44767.7	235082	690713	81179.5	2.83699e+06	45820.6	3882.14	204.527	1.27864e+06
13	Neg_013	endurance	pre	19.3	105	A	2	1.20851e+06	794453	350902	559717	775405	1.97176e+06	58686	5871.57	5722.54	19045.4	77337.1	2025.17	546959	147233	1116.06	17737.1	671.443	902.447	2.81945e+06	9072.08	1.1511e+06	33279.5	35343.5	430285	1.19877e+06	4.88307e+06	27946.2	761774	162068	1.86033e+07	1.07565e+07	22371.3	816230	69214.2	160963	865557	95552.4	2.86389e+06	41949.2	3738.3	427.938	1.82793e+06
14	Neg_014	endurance	post	18.2	103	A	2	1.18595e+06	783082	341325	550605	777324	2.09691e+06	76678.5	13617.6	13490.7	25575.6	88222.1	5178.48	1.41919e+06	260847	1158.36	14951.7	217.468	798.875	1.91257e+06	12186.4	1.05138e+06	29161.9	37894.8	431112	1.22005e+06	4.49668e+06	39554.5	546846	139426	1.56676e+07	9.89811e+06	13575.7	861610	49014.7	105511	702540	88619.9	2.56568e+06	33922.1	3865.69	703.064	1.47569e+06
15	Neg_015	endurance	1h	20.1	100	A	2	1.18333e+06	816163	331630	534260	804641	1.95415e+06	51297.7	10269.8	10262.8	16025.8	105047	6558.1	819749	42399.9	1002.84	14635	396.539	404.11	2.35967e+06	3589.39	1.01774e+06	24261.5	37114.5	419223	1.16068e+06	3.79253e+06	27074.9	884679	150707	1.62636e+07	7.5951e+06	15059.4	712330	54751.7	106299	525791	79694.9	2.17254e+06	38118.8	2672.57	761.67	1.33063e+06
16	Neg_016	endurance	3h	20.5	101	A	2	1.19534e+06	796123	340580	550143	814352	2.25923e+06	55056.3	3991.93	3908.48	15076.2	87676.3	4290.48	224301	196959	733.878	12002.2	318.362	779.275	1.93371e+06	7292.88	869118	27878.8	48948.7	458005	1.20801e+06	4.1577e+06	23887.5	763435	170827	1.40309e+07	1.01124e+07	15908.3	695090	50084.8	133980	554718	80545.7	2.26859e+06	33080.1	3026.7	388.423	1.18289e+06
17	Neg_017	strength	pre	21	39	A	2	1.24745e+06	777787	351157	563226	813547	2.26325e+06	69444.5	5530.32	5435.65	15734.3	75175.7	3046.62	158202	151409	195139	67053.6	34093.3	141835	2.22395e+06	17920.8	891064	26936.6	43883.1	391237	2.24127e+06	6.34623e+06	36683.5	720407	231751	1.40208e+07	1.51865e+07	76340	784991	64130.5	103296	1.1694e+06	68446.2	3.3811e+06	37952.5	24585	91883.6	2.47296e+06
18	Neg_018	strength	post	19.5	37	A	2	1.3482e+06	861619	360273	557078	931846	2.07145e+06	117707	14268.1	14034.2	15562.2	96995	13823.4	863161	202301	148734	58317.2	26836.5	105120	1.73795e+06	21198.8	846586	30237.9	35550.7	351368	1.68592e+06	4.96602e+06	49841.9	485863	131606	1.23076e+07	1.29896e+07	45580	1.03241e+06	58660.5	61769.7	764245	75221.4	2.9768e+06	40586.9	26010.9	79170.3	2.08085e+06
19	Neg_019	strength	1h	19.5	36	A	2	1.2675e+06	802391	368665	583763	747142	1.65505e+06	62967.4	9344.86	9116.31	18632.4	117158	19795.6	433679	41871.1	170049	64901	29368.9	118290	2.76733e+06	7031.85	814331	30050.7	39876.9	390662	1.91132e+06	4.77954e+06	36876.8	793431	163967	1.26565e+07	1.32722e+07	59136.4	857633	75444.9	98858	800699	79071.8	3.23509e+06	39612.3	19770	92588.9	2.26933e+06
20	Neg_020	strength	3h	19.2	38	A	2	1.42042e+06	835040	367006	565676	1.15686e+06	2.69235e+06	120886	3506.7	3478.07	6155.85	54104.1	6756.17	166936	113278	66879.8	29828.8	13688.6	42662.2	1.45805e+06	11217.2	479314	23006.3	31584.1	267690	1.21255e+06	3.17086e+06	25380	203141	104528	7.53366e+06	8.34154e+06	40692.1	536951	28052.6	107819	477170	41848.2	1.67592e+06	19510.7	19248.8	51998	1.08379e+06
21	Neg_021	strength	pre	18.7	41	A	2	1.28303e+06	805189	363528	552489	725130	2.0996e+06	59607.2	6833.06	6751.01	15835.5	95559.4	2275.63	184663	198106	115851	60338	20979.8	78956.3	3.93832e+06	8560.45	1.1342e+06	25485.2	71333.9	424003	2.11362e+06	6.77409e+06	34566.9	647395	252520	1.89101e+07	1.74331e+07	49804.9	650676	65148.5	101753	1.28479e+06	81578.4	3.64786e+06	27168.3	12401.3	123356	2.38296e+06
22	Neg_022	strength	post	18.1	42	A	2	1.26384e+06	795406	346077	545030	906271	1.90469e+06	104438	11035.4	10685	15265.1	118385	18701.3	3.14733e+06	316892	97244.1	53163.2	18414.5	60750.4	2.90545e+06	9384.93	1.02764e+06	26648.6	59900.7	369388	1.77031e+06	5.46039e+06	47359.1	496034	141263	1.55835e+07	1.43894e+07	25696.5	930440	57868.3	48463.7	851132	66990.5	3.30179e+06	31313.3	14938.5	121173	2.19848e+06
23	Neg_023	strength	1h	19.7	43	A	2	1.25462e+06	770500	301933	481802	757429	2.01656e+06	96727.3	10804.2	10756.6	25908.9	104736	19289.9	1.61111e+06	650559	89461.1	52251.8	17090.1	52810.4	2.58922e+06	9769.8	855777	23410.6	48217.3	371893	1.64646e+06	4.52725e+06	35201.4	618587	157083	1.44383e+07	9.84306e+06	35954	773633	62943.3	71081.9	783981	67141.8	2.79772e+06	32092	18428.9	133083	2.13945e+06
24	Neg_024	strength	3h	21.1	40	A	2	1.22649e+06	743630	341108	533990	817258	1.35778e+06	72356.4	5324.18	5351.42	14121	91096	21460.3	181571	226925	63532.7	43978.4	14043.4	42294.4	4.10852e+06	7881.35	873672	33238.1	49642.2	379335	1.44115e+06	3.70383e+06	35197.1	835682	133416	1.50467e+07	1.03165e+07	37486	923223	72626.5	129338	529699	87339.2	2.29042e+06	37393.9	24264.3	118707	1.56466e+06
25	Neg_025	endurance	pre	19.5	296	B	2	1.31476e+06	898950	353522	546509	774858	2.59553e+06	120796	23283.7	23129.2	7398.71	60880.7	2589.26	866939	524053	8399.65	100905	2183.16	13860.4	3.91737e+06	6600.24	1.4262e+06	42549.1	38111.7	396998	1.93676e+06	5.87211e+06	40238.5	725658	204151	2.31409e+07	1.30338e+07	12654.7	992625	88372.3	202962	870135	83569	3.50427e+06	66726.8	13729	603.702	2.07032e+06
26	Neg_026	endurance	post	21.8	294	B	2	1.04444e+06	727759	304879	479013	734311	1.42183e+06	62499.5	20602.9	20538	25998.5	115033	5743.01	851381	170150	7432.82	74881.8	1759.79	9259.73	2.20993e+06	13534.5	1.06598e+06	27083.6	30628.3	349943	1.56881e+06	3.70018e+06	33350.7	803939	112011	1.64551e+07	1.04947e+07	7867.19	858920	96106.6	134942	680158	69645.5	3.63341e+06	66640.1	4444.48	485.905	1.94012e+06
27	Neg_027	endurance	1h	20.3	298	B	2	1.27647e+06	906150	377842	601516	789671	1.80461e+06	56616.6	27181.4	27181.4	18525.1	82304.1	5747.99	669779	184066	9708.51	89414.4	2433.69	11874.2	3.08952e+06	11593.4	1.39611e+06	32693.3	33864.5	474504	1.98324e+06	4.67714e+06	32145.3	1.06219e+06	179737	2.2068e+07	1.19768e+07	12454.1	917983	129585	141689	889141	93953.3	3.85446e+06	85837.4	6207.29	1053.64	2.19846e+06
28	Neg_028	endurance	3h	18.3	291	B	2	1.44454e+06	946428	317897	492696	1.03008e+06	2.85939e+06	120951	4354.11	4278.6	10274.5	53980	5198.03	256960	109315	4688.24	45029.4	1101.93	5961.3	2.3174e+06	9665.62	853675	28081.8	26181.5	296924	1.22566e+06	2.49823e+06	23637.6	375564	88739.6	1.50093e+07	6.5262e+06	6604.35	728621	47315.9	139920	403617	51433.6	1.75837e+06	47835.4	6877.81	487.654	1.00859e+06
29	Neg_029	endurance	pre	21.2	292	B	2	1.09573e+06	735871	301086	485430	545849	1.41054e+06	51211	9277.4	9153.25	11623.2	77886.2	2138.65	193003	204088	723.802	9106.52	384.967	1259.58	3.18027e+06	10936.5	1.19065e+06	28277.5	37205.3	363161	1.70736e+06	4.42353e+06	31449	908482	148368	2.04822e+07	1.26835e+07	8890.71	898236	79670.3	149432	766544	74573	3.27999e+06	49671	6738.87	882.964	2.00499e+06
30	Neg_030	endurance	post	21	293	B	2	1.10746e+06	724005	295913	484743	629915	1.4458e+06	44007.1	6633.22	6532.12	18023.6	76890.5	8398.05	640198	201515	1148.56	6424.68	300.406	1449.89	3.08327e+06	8281.07	1.16192e+06	24398.6	29565	367104	1.48818e+06	3.65954e+06	24070.1	928831	145527	1.9881e+07	9.22281e+06	10464.2	772717	86452	96235.4	634147	71176.5	2.60295e+06	63693.4	6548.38	252.885	1.56404e+06
31	Neg_031	endurance	1h	18	297	B	2	1.29923e+06	837933	352008	552181	812686	2.30005e+06	101508	11659.3	11480.8	52024.8	83643.2	9386.41	1.4396e+06	280142	839.686	8367.54	181.076	1549.06	2.02084e+06	10442.1	1.25509e+06	39041.5	47837.6	427126	1.98047e+06	4.56838e+06	47147.9	564381	129124	1.83235e+07	1.09914e+07	9209.88	1.2328e+06	77578.7	126364	696312	87328.6	3.00082e+06	64815.4	8123.88	601.572	1.68246e+06
32	Neg_032	endurance	3h	18.4	295	B	2	1.15899e+06	907400	388302	619393	758903	1.97061e+06	36713.6	12022.2	11814.7	24828.5	73099.5	9761.95	223633	143082	524.07	6905.48	262.003	1744.23	1.84678e+06	10758.5	933605	23194.9	34884.4	390973	1.47536e+06	3.55724e+06	17113.4	853037	156675	1.57733e+07	8.31948e+06	8925.83	648213	87388.2	101051	579632	63921	2.32142e+06	65286.5	4596.49	918.119	1.29986e+06
33	Neg_033	strength	pre	18.5	343	B	2	1.09148e+06	709840	317792	504522	603597	1.84647e+06	60507.3	8683.92	8327.08	54975.6	51110.5	2427.71	540564	221403	501131	182829	76050.2	868796	2.97085e+06	67436.6	1.20657e+06	23610.2	39590.8	473444	1.3906e+06	4.71775e+06	24730.2	584111	153829	2.04444e+07	1.46912e+07	36799.8	527431	65483.8	111576	1.04667e+06	101008	3.75179e+06	43393.5	26728.1	163042	1.70314e+06
34	Neg_034	strength	post	18	348	B	2	1.09756e+06	701010	313818	486067	689850	1.31671e+06	97876.7	25401.5	25351	14197.3	42437.6	8420.21	2.45211e+06	158417	463854	170979	71762.8	925747	3.15556e+06	18511.3	1.39778e+06	23080	31492.9	408298	998820	3.73834e+06	36873.7	303564	95595.8	2.34772e+07	1.19466e+07	25929.4	857403	60411.3	36095.8	558039	116919	3.04625e+06	43367.1	41313.5	168621	1.28508e+06
35	Neg_035	strength	1h	18.2	345	B	2	1.18159e+06	733676	327980	517777	508767	1.84529e+06	76284.2	37830.2	37522.7	13111.8	64006.3	10760.5	842037	270634	438042	155052	69885.6	883777	2.47927e+06	6140.19	983065	20264.4	31778.9	454075	1.21842e+06	3.08175e+06	25806.8	319577	120750	1.64153e+07	7.17391e+06	21884.6	635809	49183.5	67346.8	561212	103940	2.36129e+06	36375	24993.3	154738	1.13327e+06
36	Neg_036	strength	3h	21.9	346	B	2	1.10775e+06	710519	306980	481606	657105	1.27211e+06	38828.4	14577.8	14418.3	15260.4	71691.4	12022.5	273222	119764	524258	182178	82182.4	975195	3.07682e+06	8994.92	953741	18249.9	33165.3	449081	1.18066e+06	2.85948e+06	16956.7	743536	125076	1.72877e+07	8.39278e+06	33876.5	507560	62109.2	78292.2	513415	98151.1	2.50866e+06	39340.6	28085.8	190181	1.05694e+06
37	Neg_037	strength	pre	19.9	342	B	2	1.08173e+06	715088	309405	490129	709856	1.8004e+06	85403.2	6606.48	6679.54	55814.3	78685.7	1565.41	481308	258877	434028	142597	65124	917889	2.14907e+06	9489.09	1.4996e+06	27557.5	35555.2	459187	1.38244e+06	5.80912e+06	41122	401976	154455	2.41342e+07	2.05449e+07	5643.86	371865	29868.8	161555	1.59931e+06	104663	4.04463e+06	27807.5	16877.8	135919	1.73492e+06
38	Neg_038	strength	post	18	344	B	2	1.12623e+06	725509	321424	495844	697744	1.56728e+06	95212.9	5623.87	5583.46	9970.21	64906.4	7117.48	1.04874e+06	209269	423761	130924	64849.5	945365	3.30963e+06	5509.52	1.27302e+06	28617.1	28733.1	394590	1.2694e+06	3.87079e+06	36044.9	531284	109022	2.11497e+07	1.15451e+07	27542.9	869465	56368.6	87780.9	548259	121570	2.80276e+06	64281.3	43865.9	136462	1.23147e+06
39	Neg_039	strength	1h	19.3	341	B	2	1.118e+06	731960	324814	507070	697904	1.33844e+06	49007	3857.15	3857.15	15973.6	83167	9594.27	251060	116269	468298	150308	66152.4	1.00725e+06	3.34556e+06	9605.04	1.14413e+06	21093	29502	443391	1.55253e+06	3.97045e+06	25659.1	770215	133795	2.01061e+07	1.32757e+07	31721.7	536311	62716.7	96458.4	725178	111770	3.15139e+06	54851.2	30371.5	150975	1.45983e+06
40	Neg_040	strength	3h	18.7	347	B	2	1.06968e+06	697164	303550	493366	576631	1.36573e+06	67697.2	5380.65	5336.53	10124	53836	5944.99	341524	126145	397384	126320	64047.8	785490	3.52913e+06	6054.33	1.2459e+06	31358.2	31560.1	413915	1.28833e+06	4.06389e+06	31926.2	470384	112918	2.24584e+07	1.39793e+07	29898.8	771119	58371.8	155172	715000	120089	2.99214e+06	53673.7	37538.5	139064	1.28065e+06
41	Neg_041	endurance	pre	20.9	330	B	2	1.1034e+06	735863	295478	436881	599181	1.54965e+06	68121.6	9711.94	9843.66	24468.6	80747.1	8972.14	363624	134634	158791	160150	32643.4	123481	2.45448e+06	13493.1	1.22618e+06	41964	29411	379655	1.18148e+06	3.76763e+06	28838.4	753828	304025	2.08027e+07	9.39489e+06	6460.01	858496	56149.9	241502	415398	77346.7	2.22278e+06	58881.6	4227.59	902.85	1.91887e+06
42	Neg_042	endurance	post	19.2	331	B	2	1.1124e+06	754216	306755	506473	623999	1.63152e+06	104194	24963.4	24825.6	24289.5	86355.3	13521.1	1.27956e+06	224194	133783	138662	29052.6	98835.2	3.07235e+06	7258.39	1.481e+06	35399.3	27572.8	372481	1.10277e+06	3.78683e+06	35473.9	611031	279013	2.386e+07	9.69939e+06	8724.53	1.02128e+06	56490	140100	513164	108070	2.59341e+06	65558.2	11581.6	328.006	1.64553e+06
43	Neg_043	endurance	1h	20.6	327	B	2	1.13867e+06	740565	299822	491633	675478	1.71929e+06	106805	17478.9	17394.4	26630.5	78266.5	20630.1	742605	238372	108426	125049	24013.9	75464.2	2.38811e+06	9343.3	1.21576e+06	40799.6	27249.5	364002	1.07781e+06	3.02967e+06	33461.8	547610	255059	2.03518e+07	6.53671e+06	5985.1	984699	43764.2	217541	353821	83836.8	1.82638e+06	58473.4	8567.44	302.436	1.3498e+06
44	Neg_044	endurance	3h	18.3	329	B	2	1.10557e+06	738925	311723	486024	611549	1.60876e+06	106149	9153.99	9169.75	8307.41	62524.2	10348.2	684827	257055	96966.4	113238	22119.8	64988.1	3.31963e+06	15056	1.23401e+06	50339.7	25998.4	365759	939904	3.24163e+06	31500.4	534256	262313	2.23582e+07	8.9128e+06	7148.43	1.07845e+06	44215.6	287705	330705	108194	2.22891e+06	56608.5	10053.4	52.2902	1.13872e+06
45	Neg_045	endurance	pre	20.4	325	B	2	1.12154e+06	743332	304211	490078	662974	1.74399e+06	88946.2	10959.5	10805.2	12494.8	52526.3	1324.22	784956	158968	56428	127406	14634.8	41221.4	3.70662e+06	6923.87	1.38675e+06	32824.5	21722.2	343528	1.23424e+06	3.94843e+06	26154.5	606815	370354	2.37756e+07	1.08142e+07	3721.42	808270	58145.7	165503	617737	91308.3	2.56559e+06	43171.3	9234.22	431.89	1.63498e+06
46	Neg_046	endurance	post	18	324	B	2	1.13295e+06	741959	308676	499220	775083	2.06241e+06	120851	20294.4	19694.1	36396.6	68967.2	13142	1.82598e+06	319630	53247.7	118060	11656	30861.7	2.83877e+06	44011.9	1.38405e+06	32544.3	34257.5	347625	1.77193e+06	4.20729e+06	45565.1	403758	350251	2.02591e+07	1.0436e+07	3090.99	947865	48672.9	116515	591641	84478	2.41235e+06	44067.4	5272.25	370.473	1.52386e+06
47	Neg_047	endurance	1h	18.5	326	B	2	1.10818e+06	704645	299665	488951	708099	2.00967e+06	86775.3	12103.4	12184.1	21292.2	66777.2	12169.5	1.10389e+06	374564	43608.4	106267	10424.4	25338.7	2.64638e+06	15067.4	1.02174e+06	30372.5	27401.9	397275	1.5598e+06	3.49941e+06	26964.9	512607	388383	1.52157e+07	7.54302e+06	2669.75	905756	60236.4	119277	502612	97111.8	1.96383e+06	48559.5	11303.4	122.504	1.36235e+06
48	Neg_048	endurance	3h	20.7	328	B	2	1.09385e+06	738422	296329	459643	620656	1.68959e+06	57187	4967.09	4697.3	18951.2	74050.7	15731	316781	2367.98	40803.8	106347	10802.6	23553.7	2.75323e+06	3646.04	1.06674e+06	26329.4	30651.8	380750	1.49422e+06	3.00646e+06	21485.2	792863	423313	1.70499e+07	6.4514e+06	3518.02	751521	55737.1	118541	372103	86645.8	1.74044e+06	41717.1	4082.78	394.206	1.01699e+06
49	Neg_049	endurance	pre	20.6	272	B	2	1.35724e+06	913553	364681	574430	985563	2.51668e+06	97000.3	11035.3	10915.6	11767	107190	1968.68	169848	133741	144359	55852	27176.4	148969	2.30607e+06	7698.43	1.44254e+06	43682.4	28743	471123	1.36943e+06	4.85179e+06	33966.3	667365	195859	2.27806e+07	1.1436e+07	21080.2	956559	121487	249310	806157	147532	2.9529e+06	100574	9170.36	411.028	1.72823e+06
50	Neg_050	endurance	post	18	268	B	2	1.29864e+06	878320	352707	542387	835434	2.26085e+06	86404.7	24275.4	24149.9	11357.4	111472	2759.05	368054	204655	136418	55425.2	28606.3	143352	1.9536e+06	6025.73	1.54589e+06	32557.3	29046.7	446779	1.29525e+06	4.67085e+06	38434.6	535596	179568	2.2444e+07	1.12302e+07	13746.1	892534	101395	159048	815914	138958	3.08526e+06	80680.1	7236.63	420.54	1.67893e+06
51	Neg_051	endurance	1h	19.9	273	B	2	1.24451e+06	861161	342467	548747	848411	3.8072e+06	142850	25798.8	25384.7	4246.1	79439.3	2976.05	197846	375645	130587	53024.9	29133	131620	1.26571e+06	7510.69	918337	29644.4	31751.3	367544	1.28612e+06	4.90552e+06	33002.9	448209	231754	1.39769e+07	9.48771e+06	9978.46	554561	51279.8	170395	584848	69578.5	2.44987e+06	54074.6	12795.8	789.823	1.571e+06
52	Neg_052	endurance	3h	20.5	269	B	2	1.27883e+06	842042	336026	537735	955474	2.04457e+06	65927.3	10020.1	9834.61	8291.39	98271.6	2861.66	299498	154991	88638.7	46717.8	22881.7	87467.6	2.48772e+06	15937.4	1.30491e+06	33455	33897	456013	1.134e+06	4.09486e+06	29348.1	708745	169941	2.09092e+07	1.01279e+07	11977.3	769250	97008.5	188411	660501	123070	2.65766e+06	81118.9	7123.51	388.368	1.35548e+06
53	Neg_053	endurance	pre	21	270	B	2	1.29648e+06	827503	344766	524958	882118	2.22588e+06	68636.1	13412.5	13412.5	24454.3	125984	3623.57	245201	236135	344652	114242	64168.5	917044	2.19376e+06	8347.97	1.28234e+06	40846.5	40177.7	439812	1.39035e+06	5.47046e+06	31935.2	762687	221564	1.99952e+07	1.46693e+07	14275.2	838370	118206	224905	938788	138334	3.57815e+06	81005.4	5261.08	526.011	2.37411e+06
54	Neg_054	endurance	post	19.5	266	B	2	1.20564e+06	824274	334678	516353	764859	1.8599e+06	92584.1	18709.3	18573.8	11060.8	112044	3510.18	404521	265693	341116	97207.4	59323.7	833705	2.23836e+06	10585.1	1.51422e+06	32075.8	31995	414171	1.14182e+06	4.58295e+06	37459	531224	147089	2.21958e+07	1.25313e+07	10266.1	937981	85364.8	107656	856597	162434	3.54333e+06	54439.4	11650.1	242.162	2.18585e+06
55	Neg_055	endurance	1h	21.5	271	B	2	1.27855e+06	845806	330008	546250	750765	2.1334e+06	87054.6	27032.2	26935.9	5116.44	134574	7363.11	214513	233865	298515	101611	55878.5	756363	2.07092e+06	7934.8	1.31585e+06	34224.8	34824.5	452488	1.34309e+06	4.5871e+06	34318.3	672212	183312	2.1014e+07	1.0034e+07	16113.3	979596	95286.8	156758	716896	157780	3.00634e+06	63750.5	5386.96	335.699	2.00912e+06
56	Neg_056	endurance	3h	21.9	267	B	2	1.3461e+06	892061	365302	594629	857434	1.67353e+06	73660.4	11909.3	11826	15236.7	141474	5403.23	283504	202954	333350	106635	60052.7	687826	2.4643e+06	8368.52	1.09428e+06	33401.9	38550.1	401902	1.11261e+06	4.15729e+06	31494.7	853688	158129	1.91573e+07	1.22202e+07	11059.6	944813	96805.3	253064	505550	136015	3.08777e+06	62842.6	9491.32	488.965	1.79986e+06
57	Neg_057	endurance	pre	21.2	71	A	2	1.27417e+06	869509	364252	561510	787979	1.94174e+06	55796.3	8230.17	7906.29	13666	122782	1914.19	130804	66347.2	73449.7	75717.4	13478.5	41207.3	2.85088e+06	5728.52	977441	21635.3	49078.1	430930	1.25594e+06	5.50437e+06	21533.3	1.02199e+06	195018	1.69751e+07	1.33115e+07	12679.3	758604	89833.5	131956	773400	65516	3.19311e+06	51269.5	9044.67	203.1	1.78298e+06
58	Neg_058	endurance	post	20.5	67	A	2	1.20564e+06	806600	344806	552698	1.03702e+06	2.06334e+06	84756.3	11679.8	11624.8	16048.4	131618	5093.35	1.74358e+06	287424	46021.9	52057.1	11259.9	28404.6	1.77462e+06	8397.78	977080	27374.3	43832.4	426834	1.19395e+06	4.66509e+06	28352.9	565285	134933	1.5418e+07	1.12362e+07	7857.58	925386	87893.7	73304.4	611780	71718.5	2.50469e+06	69989.9	14158.3	282.377	1.36189e+06
59	Neg_059	endurance	1h	20.7	69	A	2	1.27445e+06	854439	366796	564619	900176	2.41903e+06	80503.4	8943.22	8901.55	14190.8	113970	3782.82	813869	226838	39265.7	50103.1	10026.9	24619.6	1.94629e+06	9548.99	860406	24520.2	37332.3	413382	1.21287e+06	3.76939e+06	22201.5	783713	171136	1.39099e+07	6.59468e+06	8311.22	807122	63885.3	97969.1	548801	54270.3	1.941e+06	47150.8	14270.9	210.106	1.15883e+06
60	Neg_060	endurance	3h	21.9	66	A	2	1.15972e+06	832455	328860	516654	787411	2.63875e+06	112758	8211.57	8028.36	11889.6	120395	4721.71	317537	4169.03	29175.2	39808.3	7718.46	16892	1.85077e+06	4157.25	715422	35589.1	48230.5	405835	1.08296e+06	3.7261e+06	25065.3	628196	141763	1.12626e+07	8.20341e+06	7378.98	935237	69443.7	163811	405732	56615.6	1.86046e+06	57999.8	11627.4	335.74	954609
61	Neg_061	endurance	pre	19.9	68	A	2	1.27505e+06	826344	368514	570823	802307	2.19e+06	85864.6	4971	4846.13	6416.81	126481	1620.08	99893.1	274214	146972	124922	27319.5	139719	2.77671e+06	6122.9	1.10341e+06	39465.9	56663.1	428382	1.62824e+06	5.4884e+06	36526.4	934170	301838	1.75941e+07	1.19783e+07	7103.61	1.2331e+06	65636.1	182342	672069	72442.6	2.51075e+06	40188.6	15100.5	391.112	1.57037e+06
62	Neg_062	endurance	post	19.3	72	A	2	1.17708e+06	838817	358245	571657	844708	1.90695e+06	84030.2	24974.9	24861.1	24061.1	208173	24871.5	2.15034e+06	380751	130875	117438	29209.2	127126	2.10622e+06	7937.42	1.07325e+06	28183.9	44214.2	414477	1.32158e+06	5.65473e+06	36903.4	713236	192779	1.6155e+07	1.49922e+07	7706.36	1.06737e+06	76007.7	44934.8	781378	70167.1	3.69806e+06	50161.7	12242.1	291.554	1.91681e+06
63	Neg_063	endurance	1h	21.2	73	A	2	1.24631e+06	889697	352806	543811	792488	2.57974e+06	90114.3	38263.3	38218.1	8071.4	195717	16941.9	975972	13264.2	133504	116303	26039.3	123118	1.98728e+06	10662	896428	30548.4	39172	399167	1.48834e+06	4.98078e+06	29795.8	935191	270169	1.36217e+07	8.99835e+06	9280.1	878755	69448.6	103678	776581	53787	3.12751e+06	45076.1	13799.5	369.695	1.76667e+06
64	Neg_064	endurance	3h	18.2	70	A	2	1.16523e+06	764909	345590	540459	738199	1.57917e+06	73566.4	10055.3	10055.3	9359.09	149126	15299.6	221473	278893	85580.2	86241.3	20417.8	70719.8	2.79665e+06	13640.7	887106	38230.1	43155	420426	1.24209e+06	3.92544e+06	33091.9	805023	176981	1.4647e+07	1.08341e+07	6671.6	1.11801e+06	72270.1	148838	559899	77201.5	2.75351e+06	47600.6	14733	318.245	1.45939e+06
65	Neg_065	strength	pre	20	92	A	2	1.22372e+06	781667	360919	562574	716343	1.89827e+06	61507.8	7505.16	7397.05	7523.34	105513	16436.3	528270	220777	75141.5	50213.2	12725.8	71736.8	2.90113e+06	9126.71	894181	26583.8	43809.8	472725	2.15415e+06	5.70276e+06	33847.6	766619	140866	1.32756e+07	1.21355e+07	131921	740105	105799	95582.8	685579	113386	2.52054e+06	45879	31054	466.013	1.47108e+06
66	Neg_066	strength	post	20.7	96	A	2	1.19854e+06	795854	359516	545021	829382	1.84337e+06	97166.8	23869.5	24057.7	124844	121886	23135.8	1.16308e+06	566765	74006.1	50459.4	10729.3	65958.4	2.11459e+06	13243.9	930335	28530.5	35596.7	415551	1.71977e+06	5.33929e+06	38271	649420	106976	1.38792e+07	1.3711e+07	84780.3	862260	79633.7	65778.8	591681	104071	2.85324e+06	45754.4	37421.2	493.471	1.58939e+06
67	Neg_067	strength	1h	18.5	98	A	2	1.24349e+06	827349	365011	579492	836939	1.53062e+06	74495.3	15335.3	15021.4	22449.7	127185	24647.8	520925	318962	64770.3	44371.6	11322.4	52512.2	2.58925e+06	8907.66	659690	28453.5	30878.6	392555	1.61776e+06	5.09407e+06	34802.7	788371	111552	9.04375e+06	1.24441e+07	114747	898306	115780	73434.8	484466	125278	2.5947e+06	55157.8	46872.8	414.606	1.46265e+06
68	Neg_068	strength	3h	21.9	95	A	2	1.22577e+06	846942	371678	574571	778298	1.33592e+06	47563.7	6884.98	6928.07	11032.9	147187	26162.5	99257.9	236592	67769.3	48927.4	11861.6	56364.1	3.62968e+06	8204.76	686609	22993	36840.5	420201	1.60834e+06	5.5396e+06	29464	1.05054e+06	123903	1.03805e+07	1.5908e+07	126008	721297	117458	73123.2	564762	112573	3.03009e+06	45534.3	36321	185.59	1.50385e+06
69	Neg_069	strength	pre	20	91	A	2	1.24834e+06	835914	365491	580664	661943	2.24539e+06	116456	7759.61	7714.23	45586.8	99374	2512.9	1.14435e+06	561994	106624	54306.6	16189.4	105773	4.74977e+06	9224.24	1.32549e+06	51355.5	46431.7	457720	2.35593e+06	6.84007e+06	55075.1	606583	182912	2.00555e+07	1.83182e+07	18167	849380	42169.2	302994	984911	61567	3.08032e+06	33416.3	11971.8	429.86	1.81018e+06
70	Neg_070	strength	post	20.4	94	A	2	1.20672e+06	837780	360075	566192	1.00028e+06	1.5454e+06	83137.3	6899.46	6845.7	10049.6	125065	8897.86	2.7401e+06	40066.5	97385.6	50100.7	15254.4	83362.8	3.03936e+06	12801.8	1.10779e+06	24259.1	22628.6	445328	1.30413e+06	5.00029e+06	31738.4	381384	87599.3	1.78293e+07	1.5247e+07	30450.2	835910	67842.7	36578	444026	93755.3	2.5685e+06	41033.5	30782	284.919	1.40864e+06
71	Neg_071	strength	1h	18.4	93	A	2	1.22415e+06	843189	336487	529422	811471	2.25242e+06	71214	6714.36	6811.86	11016.6	130701	8957.98	893059	3169.3	75084.9	44222	11630.8	67372.8	2.01269e+06	7593.79	798209	22597.6	26164	521490	1.68105e+06	4.39834e+06	25013.6	521373	121828	1.24496e+07	9.63601e+06	38561.1	754153	74912.2	71232.8	555109	95794.7	1.88613e+06	43486.2	30910.6	228.862	1.12183e+06
72	Neg_072	strength	3h	21	97	A	2	1.22232e+06	826337	355283	566568	768979	1.90351e+06	62012.1	6250.66	6105.1	24522	133187	3924.35	460506	344693	80217.5	45027.8	13470	63828.8	4.18621e+06	8379.75	1.13229e+06	31878.9	42815	485728	2.40907e+06	6.77472e+06	37765.5	823905	200419	1.80045e+07	1.79449e+07	22757	665701	50567.6	161939	1.12288e+06	77495.3	2.94112e+06	27100.5	15340.4	391.868	1.33908e+06
73	Neg_073	strength	pre	19.5	290	B	2	1.08416e+06	775567	311858	485968	702328	2.00241e+06	44009.5	1313.29	1372.88	19263.4	94700.6	1497.31	140568	119496	22723.9	16235.8	4714.19	16557.3	2.18593e+06	28942	1.03365e+06	23594.2	55657.2	426537	2.4635e+06	5.98433e+06	30901.9	729681	531714	1.57522e+07	1.99607e+07	35313.1	615596	90448.4	69210.5	1.39287e+06	94149.8	3.92065e+06	55064.2	15060.6	114.337	1.60422e+06
74	Neg_074	strength	post	20.5	286	B	2	1.19013e+06	759357	299330	493565	843559	1.87728e+06	70939.1	13714.4	13470.2	17646.7	118681	3628.04	282729	92644.6	19950.2	12780.3	4419.4	13090.2	2.34504e+06	5080.85	1.00006e+06	32135.1	56529.5	396623	2.50767e+06	5.79506e+06	45940	797853	420298	1.39604e+07	1.87483e+07	23792.9	796809	76064	98619.6	1.0797e+06	98048.7	3.79541e+06	52716.2	19681	693.776	1.70769e+06
75	Neg_075	strength	1h	21.2	285	B	2	1.1469e+06	775400	335733	541873	679751	1.46668e+06	43810.9	21159.9	20954.6	28785.7	104795	2827.78	195558	134334	18944.2	13653.6	3555.71	10271.5	2.03367e+06	7490.57	788885	24255.2	52630.6	385702	2.47206e+06	5.41142e+06	37006.1	878216	402537	1.17649e+07	1.81045e+07	29934.1	652070	93268.3	98257.7	915655	110155	3.56687e+06	51312.3	17626.6	439.528	1.65909e+06
76	Neg_076	strength	3h	20.7	287	B	2	1.08648e+06	736153	292813	479469	718574	1.56516e+06	56567.3	6534.27	6410.06	21484.4	110301	3563.43	133221	77683.1	12960.5	11511.7	3186.41	7957.37	1.99523e+06	6299.22	794521	29764.9	45626.7	364600	2.00465e+06	4.85076e+06	36414	757523	314271	1.32415e+07	1.57564e+07	18100.2	735546	73863.4	143369	750617	92831.8	3.05423e+06	47630.2	12807.9	351.391	1.31649e+06
77	Neg_077	strength	pre	22	288	B	2	1.11667e+06	776481	317578	496216	647179	1.95444e+06	53173.2	8205.94	8121.37	17547.9	76506.8	1209.27	100418	89813	10742.3	18871.5	3460.03	5016.55	1.71047e+06	3130.34	1.09605e+06	21941.5	36388.7	401409	3.10238e+06	6.40014e+06	34766.8	632416	357429	1.53913e+07	1.85159e+07	32975.5	522533	61188.6	82450.7	1.36502e+06	93842.7	3.82337e+06	39034.9	11311.4	492.482	2.08728e+06
78	Neg_078	strength	post	20.6	289	B	2	1.13076e+06	771702	297884	485408	827407	2.10507e+06	89586.4	9359.22	9159.53	16592.5	106398	7196.66	1.29403e+06	86438	6591.61	12129.7	2103.68	3088.81	1.385e+06	2619.21	952171	23785.5	32841.6	360875	2.79248e+06	4.69609e+06	46800	401071	222071	1.18369e+07	1.10581e+07	16716.7	689145	50861.9	65071.3	769871	81198.8	2.62935e+06	41974.2	12292.3	386.937	1.572e+06
79	Neg_079	strength	1h	21.6	283	B	2	1.43168e+06	891670	363094	580392	901488	2.02835e+06	53707.6	10735.6	10836.6	27936.7	124376	10960.8	344201	201983	7064.26	15387.8	3443.2	3525.08	2.32205e+06	7443.19	1.03285e+06	27870.4	41426.9	450963	4.14181e+06	5.24752e+06	39321.6	886352	406751	1.28026e+07	1.21979e+07	41748.3	656571	92989	82849.7	1.0002e+06	124490	3.14132e+06	60424.8	22941.5	1158.18	1.91842e+06
80	Neg_080	strength	3h	19.7	284	B	2	1.24035e+06	803270	326757	529870	779104	1.99595e+06	66712.7	8035.39	7943.5	16488.7	79867.2	5977.69	207745	191208	5055.05	9665.14	1868.83	3622.25	2.13348e+06	40046	1.00575e+06	31117.1	40620.1	413886	3.18572e+06	4.65012e+06	39303.7	698421	295054	1.493e+07	1.17808e+07	23348	697272	63878.8	141365	810409	102363	2.52888e+06	41655.4	15154	537.001	1.47119e+06
81	Neg_081	strength	pre	20.7	308	B	2	1.12207e+06	792097	317351	501161	664441	1.7305e+06	44263	10184.4	10087.1	19284.3	75422.7	1252.02	218114	11755.6	48673.3	21140.1	8004.68	27908.4	2.38349e+06	10101.7	1.20185e+06	16296.4	31988.4	488896	1.74026e+06	6.4821e+06	23058.5	627902	141636	1.94301e+07	1.68223e+07	6793.49	444391	85249	45975.3	1.00034e+06	106322	3.36214e+06	43794.3	25508.9	195.844	1.80054e+06
82	Neg_082	strength	post	20.8	315	B	2	1.06535e+06	756948	302306	480598	936707	1.33623e+06	71368.6	20286.9	20200.5	11072.7	107628	4765.39	2.709e+06	132181	39750.4	16708.8	7944.09	21200.7	1.31865e+06	19722.7	1.20507e+06	17542	24284.5	440088	1.3133e+06	5.20412e+06	32373	386036	80065.5	1.95416e+07	1.52407e+07	3482.68	611930	72844.6	18896.1	619379	102518	3.06748e+06	47014	31032.1	418.175	1.58562e+06
83	Neg_083	strength	1h	20.5	313	B	2	1.10596e+06	764063	301315	469022	733759	1.69901e+06	60748.5	16775.1	16740.1	8938.42	99599.2	7039.97	1.54065e+06	4279.7	27638.9	15129.4	6059.82	14015.2	1.71589e+06	5379.68	913639	17013.5	28120.2	425005	1.63621e+06	5.00275e+06	27131.4	485050	114117	1.46546e+07	1.14028e+07	5212.56	540352	73651.3	40308.2	668833	88650.8	2.45557e+06	41839.1	31427.5	560.492	1.33024e+06
84	Neg_084	strength	3h	18	312	B	2	1.15237e+06	769287	306772	484824	740001	1.82812e+06	68200.3	6316.89	6119.1	15342.2	106491	5951.26	171591	5515.48	18990.9	11923.9	3655.44	7728.96	1.72917e+06	7764.67	859006	18708.1	30173.5	452417	1.46136e+06	3.83161e+06	26274.4	453602	101928	1.35306e+07	8.0144e+06	3352.36	580004	61312.7	61088.7	523343	103496	1.88409e+06	39167.1	32418.5	499.134	893418
85	Neg_085	strength	pre	20.7	311	B	2	1.34127e+06	887241	306673	480603	804057	1.93712e+06	51063.3	7667.87	7629.47	9537.19	101389	2811.23	37006.1	123615	89272.3	39492.3	16903.9	61423.2	2.7774e+06	9186.87	1.4979e+06	18983.7	61989	615685	2.3445e+06	8.43363e+06	33381.8	718326	212058	2.37215e+07	2.25301e+07	11777.1	537319	79003.5	49962.8	1.21707e+06	145680	3.99291e+06	35987.9	29553.2	555.64	1.5287e+06
86	Neg_086	strength	post	21.2	314	B	2	1.08977e+06	759196	296873	506544	790632	1.44749e+06	55670.5	23627.6	23627.6	11695.4	109419	3951.53	365310	145528	52182.2	28976.8	11537	31303.6	1.4019e+06	12880.8	1.11879e+06	16618.9	44922.5	444028	1.60559e+06	5.73064e+06	32907.8	578786	118427	1.71742e+07	1.52929e+07	6330.69	539281	61701.5	39174.5	595898	108442	2.89038e+06	31642.1	29584.6	275.318	1.22899e+06
87	Neg_087	strength	1h	19.6	309	B	2	1.15035e+06	776448	313164	500170	689495	1.41465e+06	52591.9	14254.8	14254.8	7136.79	98045.4	4716.26	103476	75461.5	43191.8	21242	9418.7	24510	2.11697e+06	6889.02	1.0884e+06	17398.2	43041.9	472183	1.54888e+06	5.1315e+06	28548.6	538494	116386	1.68634e+07	1.3402e+07	5815.37	552900	67472.7	49789	545212	131683	2.48412e+06	31362.6	33362.4	246.474	1.18161e+06
88	Neg_088	strength	3h	19.1	310	B	2	1.12959e+06	759111	313521	492954	758187	1.8811e+06	65870.1	6684.36	6519.88	9356.52	77899.5	3813.72	88946.6	17940	27704.6	17051.1	7650.96	15162	2.04598e+06	12395.1	1.05289e+06	19939.7	50458.2	470171	1.56453e+06	4.83192e+06	28035.5	479687	126500	1.80532e+07	1.19322e+07	7152.42	564913	60040.9	83236.2	535665	124459	2.15018e+06	33650.1	27500.2	536.275	862129
89	Neg_089	endurance	pre	18.3	88	A	2	1.21943e+06	818011	355337	567062	778746	2.20844e+06	64563.9	4457.54	4427.85	10053.3	109634	1649.65	130577	102468	169148	57784.8	33137.8	225136	1.49768e+06	6763.87	956056	34289.9	32657.3	450033	1.2038e+06	4.76961e+06	30834.5	739863	140034	1.37752e+07	1.06231e+07	12326.2	779651	80845	185410	678262	87788.5	2.61605e+06	56488.7	2528.15	12856.7	1.46457e+06
90	Neg_090	endurance	post	18.3	83	A	2	1.23465e+06	818628	356054	560408	935362	2.21265e+06	82725.2	18280.8	18168.9	17771.7	122468	6538.47	1.0942e+06	230561	160954	55173.8	33825.7	200435	1.97006e+06	11484.3	1.12621e+06	27701.3	30704.9	441400	1.21697e+06	4.6801e+06	33580.6	719384	138470	1.74454e+07	1.06246e+07	13555.5	802732	66688.5	101555	696805	95142.4	2.57272e+06	50349.7	5866	12592.1	1.32736e+06
91	Neg_091	endurance	1h	18.5	90	A	2	1.20044e+06	819886	340373	548197	851063	2.07103e+06	74053.9	11450.1	11276.9	13961.5	124307	7061.54	517446	115237	138292	49118.3	27791.2	171760	1.99733e+06	4980.47	987631	33534.8	28683.6	420448	1.06692e+06	3.91856e+06	31883.6	930850	125647	1.53296e+07	7.70408e+06	10773.7	873081	74774.9	156270	474824	81271.7	2.1191e+06	51879.6	10333.6	12729.9	1.14913e+06
92	Neg_092	endurance	3h	19.8	87	A	2	1.21361e+06	820095	343988	532671	799539	1.85787e+06	59014.3	5486.25	5336.43	14155.2	116926	6193.61	564190	27544	131255	51483.6	32301.2	163668	2.1729e+06	19653.8	922033	28439.8	33010.1	417862	1.04094e+06	3.99214e+06	25776.7	877328	135445	1.52077e+07	9.55526e+06	11592.9	743777	51644.1	162126	478744	78359.9	2.56913e+06	38683	5568.98	11356.1	1.17113e+06
93	Neg_093	endurance	pre	21.1	89	A	2	1.22656e+06	822911	356673	560823	821496	2.24053e+06	69279.8	10151.3	10151.3	12103.1	106532	1319.95	137835	137529	187975	58949.7	30806.4	162826	2.02443e+06	6676.99	1.09014e+06	40440.1	24172.3	433751	1.53077e+06	5.88304e+06	31269.8	994148	186970	1.74516e+07	1.11169e+07	17796.4	879714	108117	229593	747235	104248	2.92386e+06	78101.8	3811.18	25964.3	1.65356e+06
94	Neg_094	endurance	post	18.6	84	A	2	1.21783e+06	781598	370926	566475	769748	2.28681e+06	125504	22700.7	22337	108418	110685	3453.4	1.21826e+06	366717	157178	52470.4	28369	126937	2.05702e+06	8756.54	1.21347e+06	39504.4	26015	369317	1.24555e+06	5.76256e+06	54396.4	562083	127590	1.6389e+07	1.24993e+07	9787.08	911850	54089	201255	853608	77575.4	3.62608e+06	47954.6	7270.79	25737.9	1.82358e+06
95	Neg_095	endurance	1h	19.6	86	A	2	1.2274e+06	839681	357086	549466	928466	2.47513e+06	72895	20367.8	20492.8	13921.6	120771	3046.68	294562	18759.4	133770	48356.5	25246.9	107809	1.60027e+06	4838.43	988000	33003.5	22806.1	437229	1.37004e+06	5.32332e+06	32884.3	853770	182512	1.52208e+07	9.43556e+06	19320.2	848521	83875.3	168149	801047	87369	2.88774e+06	69521.9	4191.98	22269.3	1.43058e+06
96	Neg_096	endurance	3h	18.2	85	A	2	1.15107e+06	830134	352498	538161	702008	2.26029e+06	103186	8078.63	7862.9	31289.3	100373	1697.84	255374	32227	99692.8	44541.9	21047.2	78456.6	1.85775e+06	6095.34	1.182e+06	52468.6	29363.9	398220	1.28122e+06	5.70999e+06	56396.3	469447	149865	1.72426e+07	1.43669e+07	8301.99	735612	47386.8	315113	1.0296e+06	84714.5	3.69765e+06	39950	4781.12	19416.1	1.54954e+06
97	Neg_097	endurance	pre	19.5	322	B	2	1.0507e+06	701560	291787	482955	589859	1.88465e+06	65905.3	8087.81	8027.57	77610.2	88701	2039.43	287923	376496	278165	220459	49534.3	275138	1.63057e+06	8305.88	1.06219e+06	30312	26640.5	437971	1.72142e+06	4.3759e+06	28439.7	615049	281060	1.82882e+07	1.09582e+07	10413	817997	58272.2	149620	785115	71410.2	3.1953e+06	39124.8	6412.83	149.528	1.7825e+06
98	Neg_098	endurance	post	19.2	321	B	2	1.10757e+06	760247	314762	500928	658240	1.91179e+06	74088.9	9806.54	9806.54	10417.6	101923	2050.74	377422	224436	232901	188372	43774.7	215966	1.71845e+06	5427.59	1.16551e+06	28530.8	25875	437564	1.42771e+06	3.50946e+06	35380.4	429354	213593	1.81878e+07	8.23439e+06	6673.41	910481	62445.8	113678	581311	90955	2.60108e+06	44146.2	3470.94	154.536	1.54182e+06
99	Neg_099	endurance	1h	21.2	320	B	2	1.0833e+06	711829	307262	475856	703517	1.71296e+06	46841.5	6972.97	6826.58	6354.57	112001	2797.17	204237	178877	237456	211542	43473.1	221256	1.63587e+06	6769.85	1.08837e+06	21606	23804.9	446104	1.6211e+06	3.28948e+06	24173.1	730900	267913	1.80753e+07	6.5286e+06	10791.7	722750	59817.4	105209	575054	70897.2	2.47584e+06	41741.4	5043.75	401.29	1.52846e+06
100	Neg_100	endurance	3h	19.9	319	B	2	1.09536e+06	708778	299448	469699	743325	1.85409e+06	49768.2	4069.21	4008.95	7268.28	89533.4	1953.83	110818	156108	180541	157910	35553.6	151493	1.98309e+06	6223.97	995623	23226.5	29917.3	435261	1.60775e+06	3.18112e+06	23700.2	651888	242359	1.69307e+07	7.00387e+06	7927.11	748432	56162.8	129797	454577	75907.2	2.18195e+06	40004.8	3776.47	111.75	1.20087e+06
101	Neg_101	endurance	pre	19.8	317	B	2	1.05619e+06	691649	295713	470781	743558	1.90881e+06	71711.9	6206.44	6167.13	22777	66952.8	1188.7	176981	223829	273106	290970	47126	287938	1.91432e+06	11679	1.04779e+06	36466.8	29334.9	425227	1.6656e+06	3.99114e+06	32911	636760	253397	1.65738e+07	9.68899e+06	8448.13	848555	61431	184382	647461	68049.2	2.91663e+06	36495.8	4380.04	55.5385	1.68152e+06
102	Neg_102	endurance	post	20.6	316	B	2	1.02238e+06	665802	299902	449254	744139	1.69694e+06	73416	12833.3	12755.3	14336.6	74748.9	1870.32	400007	335599	276310	284015	44596.6	272436	1.85351e+06	7691.12	1.18551e+06	29163.2	29956.3	389746	1.62064e+06	3.66729e+06	41128.1	677649	222789	1.65592e+07	8.6497e+06	7738.35	866023	55416.6	97180.6	693768	76456.6	3.44758e+06	40618.5	4970.19	332.579	1.82423e+06
103	Neg_103	endurance	1h	19.8	323	B	2	1.07235e+06	702190	294790	486271	541748	1.7053e+06	66606.3	15622.3	15483.8	30139.6	105666	6903.09	578492	336119	276266	293697	47453.9	264434	2.55995e+06	5098.68	1.26327e+06	30203.1	27475.8	412779	2.01268e+06	3.62534e+06	39972.8	544021	298488	2.06392e+07	7.31621e+06	10466.2	831490	50883.6	143596	733189	73212.1	3.21409e+06	36620	6816.8	184.454	1.74821e+06
104	Neg_104	endurance	3h	19.5	318	B	2	998803	656546	278196	440069	686153	1.82507e+06	71510.9	5240.39	5217.79	10622.9	90008	1756.78	94818	160785	183245	215258	32841.7	165605	1.19913e+06	8142.59	1.02687e+06	38759.1	28340.1	435218	1.28841e+06	3.1913e+06	30469.4	546562	237369	1.79462e+07	8.24399e+06	10194.5	805642	61461.9	145365	508539	76244.1	2.56323e+06	50816.1	2576.6	347.085	1.27521e+06
105	Neg_105	strength	pre	20.7	55	A	2	1.17043e+06	780638	352147	560238	806934	2.10691e+06	61868	6825.96	6825.96	10633.6	68163.7	1265.46	87219.3	209195	71995.9	66439.3	13252.1	121874	2.66454e+06	9252.1	1.08682e+06	27201.4	46527.9	466372	2.8263e+06	7.47251e+06	31557.5	641362	119077	1.605e+07	1.97541e+07	20518	595637	79119.6	139766	1.06367e+06	107439	3.58981e+06	44582.1	16796.2	403.241	2.07466e+06
106	Neg_106	strength	post	18.6	54	A	2	1.2416e+06	877008	344352	561267	954544	1.96159e+06	108193	36540.8	36490	10987.2	94709	11158.9	2.39648e+06	52787.2	75176.6	61806.5	12690.5	211845	1.73188e+06	5447.84	1.1518e+06	26073.1	36932.7	398743	2.12449e+06	6.42314e+06	48428.3	326281	73287.1	1.63059e+07	1.71384e+07	12042	808911	62333.8	55951.3	624135	114087	3.02091e+06	43618.1	16415.9	263.024	1.67192e+06
107	Neg_107	strength	1h	21.6	59	A	2	1.21786e+06	850257	363732	568046	743838	1.96317e+06	55755.2	37175.5	37105.6	14248.9	101891	13738.9	1.24994e+06	24357.8	90998.3	68593.1	15454.8	303657	1.90105e+06	6115.68	925197	25431.6	40670.5	433103	2.69627e+06	6.95272e+06	28872.1	653412	116703	1.33465e+07	1.63873e+07	14842	636690	85873.4	79533.4	831909	94741.5	3.16202e+06	44786.4	16648.5	361.342	1.89341e+06
108	Neg_108	strength	3h	18.4	53	A	2	1.25941e+06	861797	363282	556403	801171	2.34983e+06	74109.5	8737.84	8555.97	12877	74883.6	11067.5	440842	992.999	83273.1	57088.7	14263.7	253479	1.99291e+06	6670.94	897938	26949.7	43099.3	454009	2.61927e+06	5.93496e+06	35197.4	610460	108188	1.2812e+07	1.28572e+07	16665.3	696940	66222.3	98019.4	665478	105501	2.51577e+06	40666.4	17650.5	514.536	1.43616e+06
109	Neg_109	strength	pre	18.3	56	A	2	1.17997e+06	752473	352981	564763	799745	2.44465e+06	71677.9	6805.64	6712.63	33585.2	68776.6	1267.7	214702	172936	119469	182934	18513.2	208821	2.00116e+06	6798.64	1.15025e+06	34163.3	54528.1	445879	1.63538e+06	6.06594e+06	32085.2	651996	97607.1	1.6959e+07	1.75632e+07	17644.9	783628	78140.2	191696	1.25719e+06	106397	4.08344e+06	47847.7	14576.8	14215.5	2.05386e+06
110	Neg_110	strength	post	19.2	60	A	2	1.20076e+06	801823	369049	576570	730597	2.06933e+06	87830.2	14439.2	14250.5	12442.4	101050	6219.79	514468	219475	122838	189282	17877.1	226766	1.88521e+06	10468.8	1.07735e+06	34593.6	49468	424082	1.48576e+06	5.1948e+06	40506.2	554828	75377.9	1.36336e+07	1.44567e+07	12534.8	999642	75830.4	126338	896024	121948	3.85779e+06	54303.3	12906.6	11373.4	2.08787e+06
111	Neg_111	strength	1h	21.6	58	A	2	1.13591e+06	735317	344248	551985	659835	1.71123e+06	50906.3	10254.5	10257.8	26879	105669	5432.8	348812	189762	131831	204042	19682.8	228650	1.80867e+06	8026.51	1.02601e+06	32272.5	48039.7	452481	1.50019e+06	5.07841e+06	27606.5	701697	78383.9	1.46863e+07	1.48436e+07	16024.9	821794	81954.7	160657	910644	99432.1	3.95624e+06	43036.5	10364	14354.5	2.20581e+06
112	Neg_112	strength	3h	19.5	57	A	2	1.214e+06	763327	353470	550689	819869	2.29119e+06	65119.2	3550.98	3429.8	21476.2	103352	6634.63	369699	208884	110560	163446	17078.1	154086	1.81019e+06	9168.63	903844	36879.5	53151.4	440400	1.48761e+06	4.84302e+06	29328	692209	86534.2	1.40093e+07	1.27352e+07	14511.2	820737	74442.3	213451	802850	96160.9	3.07426e+06	45264.5	6865.38	12030.5	1.76347e+06
113	Neg_113	strength	pre	19.1	260	B	2	1.2702e+06	889709	359816	576732	838698	2.20464e+06	62393.5	9064.78	8976.04	16239.4	95966	3450.86	133567	1386.11	368500	394021	52797.5	580601	2.52232e+06	6191.33	1.10312e+06	28361.6	45672.9	447297	2.40056e+06	6.84297e+06	31172.9	553420	179659	1.49448e+07	2.09354e+07	57294	788016	105142	121335	1.25827e+06	135469	4.01781e+06	59926.7	35978.1	411.552	2.49919e+06
114	Neg_114	strength	post	21.6	262	B	2	1.31261e+06	811671	357800	590438	817146	1.31231e+06	57221.7	25205.7	25380.7	22286	126782	14212.9	879171	300839	414079	410829	58613.4	569319	1.99087e+06	5146.22	1.14385e+06	23033.7	32834	387113	1.71371e+06	5.88783e+06	36563.9	673528	115459	1.49516e+07	2.43192e+07	43802.4	811810	107076	33604.4	924749	125400	5.2759e+06	62600.5	48073.6	521.034	3.08612e+06
115	Neg_115	strength	1h	18.2	259	B	2	1.59499e+06	998386	369792	592407	979396	2.2826e+06	87167.5	21980.7	21698.2	14867.2	119696	18294.7	411863	285801	366024	397668	56652.2	520276	2.69999e+06	7662.47	1.19832e+06	36732.3	48194.1	502121	2.49845e+06	6.63789e+06	43943.6	529439	161869	1.54951e+07	1.83608e+07	49705.6	1.0935e+06	119347	109211	1.19278e+06	161984	4.49513e+06	75263.2	55246.8	830.125	2.74016e+06
116	Neg_116	strength	3h	19.3	263	B	2	1.28134e+06	782978	334614	545669	924458	1.87797e+06	60472.1	10537.2	10459.5	19068.3	85699.4	12209.6	73785.6	201637	277585	297723	45170.1	344703	1.69557e+06	10371.3	810388	33745.6	43626.7	436061	1.99774e+06	4.67259e+06	33318.2	686599	121254	1.19317e+07	1.48456e+07	46213	887716	115499	147332	735398	132492	3.22477e+06	66869.7	31334	627.948	1.87215e+06
117	Neg_117	strength	pre	21.2	265	B	2	1.30265e+06	824808	342320	546112	797832	2.38025e+06	83369.6	12117.9	12077.5	57684.9	70093.3	2666.13	775740	313462	382598	325319	53342.3	567554	3.1276e+06	5598.72	1.11081e+06	34489.4	45179.5	425228	1.62388e+06	5.74523e+06	39229.2	455579	142791	1.63407e+07	1.63241e+07	33143.8	874976	75687.9	155785	780194	130566	3.25759e+06	47244.2	35477.8	454.178	1.66493e+06
118	Neg_118	strength	post	18.4	264	B	2	1.23779e+06	821506	342548	550795	993669	1.71223e+06	108256	14378.1	14525.1	21547.8	90016.3	13524.6	2.68977e+06	260161	358403	296595	51808.8	479843	1.80487e+06	7641.01	1.11093e+06	26796	31867.3	384224	1.10207e+06	5.31721e+06	47567.9	305655	95459.8	1.68315e+07	1.79741e+07	26806.6	1.07546e+06	88004.8	30974.5	517301	129324	3.37677e+06	63452.3	56476	493.706	1.50256e+06
119	Neg_119	strength	1h	20.7	261	B	2	1.2037e+06	787518	325201	508465	863105	1.53741e+06	55150.3	14058.3	13989.4	38264.1	98491.1	14536.3	1.42886e+06	290602	378605	322548	55461.5	505731	2.22907e+06	9698.97	813139	22944.7	32359.6	384306	1.23153e+06	4.50946e+06	30912.2	628453	114244	1.12606e+07	1.23114e+07	27204.5	792104	90551.6	67805.5	558502	113442	2.99344e+06	54546.3	35272.1	335.828	1.47644e+06
120	Neg_120	strength	3h	19.8	258	B	2	1.46649e+06	934542	389272	633957	1.11528e+06	1.84534e+06	60349.2	7213	7217.45	25295.4	83656.9	17686.6	409035	301183	401037	341937	57347.3	516385	3.30389e+06	11761.4	872333	27574.7	40555.3	462557	1.37752e+06	4.46364e+06	28586.4	790429	133396	1.35858e+07	1.08654e+07	40147	874056	112885	107447	569877	134053	2.68586e+06	63305.4	41087.4	447.05	1.28054e+06
121	Neg_121	control	pre	21.1	274	B	2	1.19583e+06	768070	327673	532059	764391	1.77507e+06	47099.4	9668.86	9668.86	18867.2	80959.8	1593.67	136000	200764	339928	111552	63155.5	1.12271e+06	1.96011e+06	6501.19	1.08049e+06	24808.8	44045.7	465332	2.44544e+06	4.53843e+06	21061.6	793686	210302	1.84485e+07	1.39653e+07	14151.9	641621	112163	109394	721622	89028.1	3.74103e+06	54006.3	13326.4	434.263	1.93269e+06
122	Neg_122	control	post	20.8	278	B	2	1.23893e+06	816641	348568	554861	864359	1.86486e+06	96753.9	18376.4	18562.4	18247.8	118026	18886.5	1.16156e+06	424291	304532	92000.1	58862.8	952142	1.53209e+06	10587.1	1.1611e+06	26223	32038.3	413470	1.99582e+06	4.46143e+06	36486.3	535939	145555	1.91101e+07	1.40363e+07	10372.5	956299	115895	53090.9	708938	104732	3.80239e+06	72612.4	19967.1	479.195	1.84103e+06
123	Neg_123	control	1h	19	279	B	2	1.30027e+06	814794	371008	573309	865970	2.14172e+06	65663.2	17309.5	17119.1	18583.6	107736	16832.5	630117	421526	310120	97828.9	56871.3	920039	2.22366e+06	9502.38	1.06793e+06	25944.5	36245.5	454094	2.33258e+06	4.27521e+06	27825.3	929914	200182	1.78379e+07	1.10405e+07	10806.7	798782	119797	91992.6	808192	92249.9	3.48816e+06	69970.3	13239.5	368.576	1.79316e+06
124	Neg_124	control	3h	20.8	275	B	2	1.226e+06	780909	326187	516036	798606	1.62278e+06	50785.6	5245.3	5229.19	11964.3	120765	20541.2	164448	270288	303021	96159.3	56096.6	872305	2.86365e+06	10385.4	981029	27396	33409.4	411293	2.08413e+06	3.48953e+06	25843.1	716027	162522	1.59846e+07	9.87533e+06	10534.4	706617	129998	104301	567952	87495.2	2.80226e+06	73809.5	16090.2	233.995	1.48992e+06
125	Neg_125	control	pre	18	281	B	2	1.18537e+06	819233	352737	527026	851611	2.24569e+06	65050.7	9621.44	9545.21	12359.7	71477.3	1158.69	99300.6	281245	273484	70545.6	54278.3	653464	1.45954e+06	6601.09	1.23607e+06	21298.5	69554.2	486671	1.13093e+06	5.33105e+06	26704.8	548184	1.1072e+06	1.97284e+07	1.73637e+07	5014.95	638267	98248.9	61303.5	973065	93264.1	3.65536e+06	52612.7	7215.37		2.11795e+06
126	Neg_126	control	post	18.2	276	B	2	1.23134e+06	809868	340474	549887	881302	1.9431e+06	85332	8749.82	8646.38	15242.2	92629.2	8950.31	2.38564e+06	396058	277907	72103.3	62302.4	613503	1.98514e+06	5568.24	1.16863e+06	20685.1	70767.7	422832	1.28022e+06	5.09171e+06	35204.2	363952	903639	1.84314e+07	1.58534e+07	4725.01	766060	103952	40135.9	823521	91914.1	3.74333e+06	59499.9	9139.97	771.801	2.29095e+06
127	Neg_127	control	1h	20.8	280	B	2	1.211e+06	776125	332885	514546	847152	1.93204e+06	56102.4	9156.98	9053.96	20071.3	91625.4	9100.94	1.31831e+06	443110	267736	72465.9	55158.9	548229	1.84478e+06	8401.13	1.02235e+06	20077.2	70167.6	471589	1.54789e+06	4.18924e+06	27539.1	659510	1.05968e+06	1.56885e+07	1.08146e+07	5943.21	570582	111138	65145.2	1.03089e+06	84193.9	3.69504e+06	59851.5	7866.13	288.526	2.44163e+06
128	Neg_128	control	3h	20.3	277	B	2	1.25018e+06	830682	349424	570915	819909	1.84385e+06	75444.8	6031.84	5988.67	6019.33	87018.8	10247.8	328301	644859	248000	70075.2	55653.4	497372	2.71048e+06	6936.26	929323	26640.3	63896.8	429150	1.37139e+06	4.02996e+06	34315.9	541195	909444	1.54918e+07	1.04356e+07	3751.67	734172	92078.6	111376	576845	84062.7	2.64676e+06	52660.3	8835.46	640.457	1.79575e+06
129	Neg_129	endurance	pre	18	31	A	2	1.29404e+06	740275	343364	523470	885744	2.61543e+06	86113.2	9104.65	9104.65	9836.84	55507.5	1649.64	334253	144148	84840.9	46990.9	22134.2	73171.8	3.03674e+06	11082.3	1.06197e+06	37323.3	35417.4	414569	1.80813e+06	5.05985e+06	34014.9	573877	186172	1.52707e+07	1.21911e+07	22502.7	1.05745e+06	67122.9	174129	792043	116016	2.95211e+06	54547	15888.3	175.63	1.88014e+06
130	Neg_130	endurance	post	18.9	29	A	2	1.26464e+06	743119	344461	523609	900584	2.00318e+06	99617.6	37104.9	36974.1	17251.1	83126.1	12234.6	1.14461e+06	259476	81691	45663.5	21774.7	69768.7	2.80494e+06	18563.7	965752	31995.3	29456.9	365850	1.63134e+06	4.99702e+06	41496.5	596372	135297	1.29082e+07	1.30016e+07	15999.6	1.19469e+06	65006.7	77408.3	711429	126711	3.6723e+06	62055.5	21437.3	146.368	2.14266e+06
131	Neg_131	endurance	1h	18.3	28	A	2	1.30418e+06	721568	342267	493125	857662	2.09349e+06	111205	24101.9	24206.4	10218.6	72298.9	12169.9	448574	211387	61077.4	43752.3	18039.5	52635.5	2.53898e+06	7250.84	914698	43739.7	27328.1	394326	1.61315e+06	4.36475e+06	40526.3	583250	139722	1.28377e+07	1.01363e+07	13226.4	1.41035e+06	62187.4	168133	541475	125563	2.72972e+06	67002.5	22129.6	267.26	1.82658e+06
132	Neg_132	endurance	3h	18.8	35	A	2	1.32181e+06	752816	346636	536279	851688	2.40009e+06	111241	26581	26348.3	14969.2	62698.3	8373.25	369577	338259	54975.1	35137.1	19570.4	38477.7	2.19028e+06	13624.3	747300	45124.8	34086.9	373350	1.5851e+06	4.71455e+06	34357.4	574651	150871	1.11333e+07	1.07153e+07	15001.8	1.28762e+06	56033.4	199732	458705	117616	2.60572e+06	60032.5	21919.6	404.752	1.4716e+06
133	Neg_133	endurance	pre	19.8	30	A	2	1.29862e+06	751590	367639	562461	843607	2.46834e+06	77592.3	7788.72	7902.09	39348.5	57689.5	2132.64	344572	184716	56444.4	140612	15382.4	68467.4	2.91717e+06	9425.53	1.00843e+06	34059.3	29012.3	431873	2.20185e+06	6.03616e+06	30954.5	656251	181603	1.53127e+07	1.47664e+07	39098.4	929762	78932.1	155976	980984	103529	3.4487e+06	63902.2	7667.27	350.426	2.455e+06
134	Neg_134	endurance	post	20.6	32	A	2	1.27804e+06	766539	345236	517229	774336	1.98147e+06	80275.7	12433.4	12335.3	13478.6	72985.2	2875.42	632558	243424	56374.2	139464	17135	61519.3	2.383e+06	9301.17	983299	33931.2	26277.3	388608	1.9714e+06	5.80045e+06	40339.5	587692	157411	1.39407e+07	1.43943e+07	26597.8	1.06209e+06	71310.5	108195	901863	115086	3.45618e+06	63143.3	10831	494.847	2.46024e+06
135	Neg_135	endurance	1h	19.5	33	A	2	1.37638e+06	790081	349156	533908	1.00866e+06	3.18864e+06	128678	7581.74	7504.64	54051	59480.9	5044.53	530399	190959	36226.6	95248	12480.8	43768.3	2.12614e+06	6755.29	876256	40457	27565.1	408979	1.83695e+06	4.4113e+06	38003.9	496468	149787	1.2305e+07	7.61459e+06	20953.1	1.09267e+06	53996.1	179561	646246	92892.5	2.03444e+06	67571.2	17043.9	134.846	1.65732e+06
136	Neg_136	endurance	3h	18.7	34	A	2	1.3096e+06	733448	340328	515426	850534	2.4658e+06	76424.4	26889.4	26677.3	14296.3	57382.5	2951.63	195149	151354	37597.3	94907.9	10994.2	40928.2	2.59202e+06	9507.04	1.03589e+06	32788.3	28526.8	430770	1.64148e+06	4.48098e+06	27260.5	549636	163968	1.62833e+07	8.23414e+06	27674.7	924874	58284.8	157120	614582	105841	2.11787e+06	54223.3	11086.7	227.35	1.47692e+06
137	Neg_137	control	pre	18	299	B	2	1.34799e+06	834315	389776	604448	826121	2.36046e+06	62667.9	7447.5	7358.08	11251	64272.9	2157.7	127306	180368	80746	41042.4	13912.5	105891	2.83625e+06	7388.58	1.16973e+06	28776	53024.1	524928	2.22376e+06	5.23291e+06	32605.8	689688	156057	1.81096e+07	1.56972e+07	26920.6	859321	99813	106416	887635	116922	3.46224e+06	62039.2	23908.2	146491	1.99546e+06
138	Neg_138	control	post	19	305	B	2	1.07832e+06	715391	300358	486925	791546	1.68386e+06	73616.9	8677.7	8603.22	9510.18	60379.5	6838.29	1.83817e+06	189441	64004.6	33594.5	11431.2	78976.2	1.86988e+06	11136.3	965772	20733.1	35943.1	380903	1.52465e+06	4.0987e+06	32819.6	346614	78979	1.4254e+07	1.30885e+07	14310.2	843453	74159.2	21045.6	471116	86786.1	2.84587e+06	51647.9	21687	115956	1.75931e+06
139	Neg_139	control	1h	19.4	302	B	2	1.15341e+06	758508	328244	509203	835510	2.11717e+06	66274.1	7241.25	7172.88	13136	65748.9	6261.49	855075	226159	56215.1	30602.5	10587.9	77445.1	2.02605e+06	7191.28	878986	24186.2	40204	437601	2.03603e+06	4.13658e+06	28574.4	610669	118408	1.33618e+07	1.07136e+07	18206.7	830285	79023.2	65286.8	637571	87237.1	2.52749e+06	53752.6	16368.6	118584	1.81317e+06
140	Neg_140	control	3h	19.8	300	B	2	1.28678e+06	846387	300901	476260	954862	2.12002e+06	52618.2	6551.05	6273.25	11547.1	67791.6	10220.7	513198	166984	66402.9	37365.4	13184.3	80337.3	2.71178e+06	9061.48	1.02421e+06	19316.8	53891.1	532989	2.39532e+06	4.17422e+06	27546.9	799787	146769	1.66737e+07	8.26836e+06	27362.8	713662	87870.3	61571.4	527047	110327	2.21568e+06	46059.8	18094.4	132760	1.75291e+06
141	Neg_141	control	pre	21.4	303	B	2	1.04317e+06	692775	305352	467402	558895	1.82094e+06	58488.5	5512.19	5483.12	29954.5	52908.7	1434.04	249884	220722	120347	112590	22155.2	115072	2.44611e+06	13580.5	1.02579e+06	31391.9	58989.5	418248	2.01872e+06	5.21802e+06	44888.9	509999	128782	1.64915e+07	1.36728e+07	13852.2	744270	81029.4	112591	869167	76673.1	3.00964e+06	54105.4	16060.2	122578	1.9023e+06
142	Neg_142	control	post	19.4	306	B	2	1.09407e+06	703558	310171	466873	630877	1.54516e+06	74812.7	8353.78	8325.05	8552.34	63540.6	10438.8	864656	238014	111931	108798	20565.5	94848.3	3.49614e+06	11489.1	1.07516e+06	26698.1	40851	384555	1.66672e+06	4.7482e+06	44340.4	562099	91858.6	1.74469e+07	1.36198e+07	15347.2	955624	90435.6	37080.6	692852	89112.9	3.13828e+06	64709.3	33556	117803	1.78944e+06
143	Neg_143	control	1h	18.8	304	B	2	1.06707e+06	691094	298738	453122	779712	1.87972e+06	62126.6	10299	10198	17763.5	57593.5	9920.25	497056	229583	91214.7	87820.5	15724.6	71571.6	1.9766e+06	8041.98	905539	24283.1	39597.6	401623	1.74005e+06	4.01383e+06	36006.6	760031	91995.8	1.41182e+07	1.04002e+07	13980.4	832641	103599	80746	686928	84600.3	2.61928e+06	76460.7	16391.3	100404	1.76472e+06
144	Neg_144	control	3h	20.1	301	B	2	1.06884e+06	698398	307203	491117	606313	1.7294e+06	53723.7	4276.73	4106.37	17691.8	52614	7997.88	356269	200341	85408.8	90467.5	16921.3	70734.8	3.14571e+06	23880.5	1.03947e+06	26558.5	43915.1	411478	1.98516e+06	4.42314e+06	36347.4	698476	109345	1.76095e+07	1.18105e+07	18051.1	758946	99276.6	82501.6	794463	81119.6	2.8634e+06	67805.6	26094.4	104661	1.66018e+06
145	Neg_145	control	pre	21.6	50	A	2	1.28339e+06	783288	371577	578851	899392	1.94711e+06	47416.1	9731.91	9632.19	4510.54	65696	2369.48	97904.8	183162	118874	45338.2	23398.5	108389	2.89937e+06	8363.49	1.1634e+06	20458.1	57785.4	512831	2.12119e+06	6.30825e+06	22273.4	754619	225237	1.94597e+07	1.13614e+07	11705.6	596559	71726.3	74296.6	707842	127062	2.75472e+06	31419.6	2574.75	178.234	1.56512e+06
146	Neg_146	control	post	19.4	49	A	2	1.25813e+06	795533	358530	561434	1.01149e+06	2.07099e+06	88391.4	15159.2	15233.4	11325.9	75319.7	5297.31	1.55877e+06	258976	86276	36352.7	21533.8	73829.2	2.43622e+06	11940.5	1.02502e+06	24380.2	44013.5	440626	1.71393e+06	5.02952e+06	27386	515817	128590	1.57623e+07	9.9438e+06	6032.75	788383	56898.7	48350.1	544921	110675	2.74887e+06	33158.4	6080.68	523.975	1.33745e+06
147	Neg_147	control	1h	19.7	52	A	2	1.25945e+06	781052	373696	565586	983941	2.20848e+06	58435.9	10178.1	10292.8	10953.2	68302.4	4750.07	286000	34972	72438.5	32267.9	16957.2	61759	2.32033e+06	17561.6	1.03425e+06	24519.3	45746.1	478871	1.93089e+06	4.22804e+06	21001	865748	185303	1.67869e+07	6.77336e+06	8433.97	710820	70374.9	99425.5	603911	106320	2.3285e+06	36825.7	3096.97	384.597	1.17125e+06
148	Neg_148	control	3h	18	47	A	2	1.29606e+06	770407	340830	537992	807267	2.55672e+06	84954.5	6496.23	6295.23	20082.9	63060.8	3995.5	261852	189760	46296	24398.2	13354.8	40342.4	1.88599e+06	8949.51	952207	30416	49964.5	494402	1.91787e+06	4.31587e+06	26506	471461	166030	1.51499e+07	8.37179e+06	7958.96	865242	64106.9	140348	554226	115586	2.15811e+06	34652.3	3213.84	717.354	1.09455e+06
149	Neg_149	control	pre	21.9	46	A	2	1.26665e+06	752848	348725	514881	704381	2.13207e+06	70851.2	10443.9	10236.9	17901.2	73453.8	2112.63	323695	432193	176384	59081.2	28319	106004	3.02529e+06	10417.2	1.1378e+06	31411	49886.2	488887	1.74729e+06	6.42884e+06	30293.8	542391	190152	1.87138e+07	1.43834e+07	9054.96	798134	78067.8	157320	846964	129471	3.27224e+06	54834.8	3229.93	433.666	1.59409e+06
150	Neg_150	control	post	19.7	48	A	2	1.20833e+06	764566	326873	533732	1.05333e+06	4.56795e+06	215870	37614.8	37546.2	352645	39331.1	4963.78	3.22097e+06	894818	113888	44474.6	22386.6	69445.5	1.35168e+06	8710.63	696434	35931.5	46644.1	296925	1.26456e+06	5.46779e+06	38393.8	223887	128482	1.04509e+07	1.09682e+07	2892.52	425878	37104.2	239366	653210	45211.9	2.89796e+06	30910.5	7485.15	748.99	1.47817e+06
151	Neg_151	control	1h	18.7	51	A	2	1.27107e+06	772195	364452	550994	1.0663e+06	2.25448e+06	93087.8	17556.2	17453.1	8645.06	85391.6	10399.4	197902	295524	96712.6	40952.1	18549.2	55175.3	2.12372e+06	9876.05	988851	30958.7	43299.2	465485	1.59746e+06	4.82458e+06	38233.5	635687	146001	1.55402e+07	1.06051e+07	5358.2	877662	73399.5	145216	716015	127445	2.76432e+06	61293.4	3331.39	167.304	1.37093e+06
152	Neg_152	control	3h	20.3	45	A	2	1.29539e+06	796947	368945	565549	1.00852e+06	2.02708e+06	74506.5	6374.17	6343.26	14927	73134.9	9475.42	96005.3	239719	81253.9	38071.6	16711	45978.8	1.99826e+06	30363.7	924912	28936.4	42243.7	494128	1.59478e+06	4.26654e+06	29703.9	611050	140824	1.57205e+07	9.64339e+06	6912.5	747044	68189.7	150402	527190	131325	2.42878e+06	52679.4	5101.26	366.126	1.14944e+06
153	Neg_153	strength	pre	18.7	21	A	2	1.97752e+06	1.19669e+06	566703	891828	1.45127e+06	3.88461e+06	101002	15202.1	15208.5	29131.7	80551.8	3068.26	400218	239270	142.204	377.192	306.816	400.025	5.13403e+06	14449.1	1.66528e+06	41926.5	67904.6	762997	3.68818e+06	9.47367e+06	50452.5	844654	258071	2.11542e+07	2.15261e+07	26700.3	933407	150159	211459	1.98376e+06	203814	6.43935e+06	81541.1	25473.6	769.478	3.60272e+06
154	Neg_154	strength	post	20.8	20	A	2	1.66677e+06	980408	537867	836882	1.34771e+06	2.58607e+06	107356	58369.7	58298.9	24046.4	98348.3	10524.3	2.80999e+06	246807	323.285	980.928	384.838	1017.64	2.41436e+06	19786.8	1.38151e+06	30559.7	51173.4	529212	2.30475e+06	7.28073e+06	48689.9	440031	128500	1.59952e+07	1.89507e+07	13016	991122	110565	90954.9	1.04668e+06	158583	5.3333e+06	69487.4	18861.9	965.724	2.80958e+06
155	Neg_155	strength	1h	19.3	22	A	2	1.60048e+06	1.13825e+06	480136	730408	1.68831e+06	3.35852e+06	118626	86795.6	87140.9	30958.6	98541.7	12784.3	2.72782e+06	491775	448.269	1106.68	148.724	865.508	5.80587e+06	26129.8	1.34558e+06	42817.9	62538.1	686750	3.24542e+06	6.27924e+06	57120.6	651401	213239	1.57242e+07	1.18929e+07	21069.1	1.1432e+06	119848	154692	1.41134e+06	200032	4.50279e+06	72012.2	37845.2	985.597	2.81755e+06
156	Neg_156	strength	3h	20.9	26	A	2	1.42263e+06	866361	364098	558716	1.17996e+06	3.10695e+06	106190	37011.9	37011.9	7783.88	63860.5	8981.49	1.13167e+06	500896	314.582	733.973	240.226	894.54	2.80738e+06	9709.33	934573	30662.6	49451.5	491515	2.29749e+06	5.44128e+06	31395.5	686836	179581	1.31537e+07	1.17186e+07	13576.8	759242	61831.3	133154	877116	127781	4.18218e+06	35653.7	25049.9	520.146	2.02835e+06
157	Neg_157	strength	pre	20.9	24	A	2	1.68337e+06	1.1991e+06	424625	650721	896699	2.59956e+06	68722.5	11885.6	12001.6	52358	77195.7	2785.28	377012	210200	1199.91	34775.6	247.826	1656.55	3.65842e+06	12402.2	1.37457e+06	31064.4	72098.7	593170	2.67578e+06	9.00849e+06	41789.2	592624	238545	1.92757e+07	2.36209e+07	30609.4	697243	94877.6	147530	2.12315e+06	174145	7.0592e+06	42460.6	17575.2	909.561	3.80453e+06
158	Neg_158	strength	post	20.6	25	A	2	1.39999e+06	844906	402476	612248	998725	2.46431e+06	94155.2	35788.7	35669.2	30633.4	107370	11102.9	927034	362659	1066.94	23005.2	196.529	645.583	3.18444e+06	21451.5	1.38012e+06	34530.5	80187.9	469070	2.58073e+06	7.69367e+06	53015.9	524704	177224	1.75472e+07	1.80069e+07	15136.6	746497	59754.7	159908	1.79199e+06	132986	5.69699e+06	34186.4	8054.87	749.189	3.33745e+06
159	Neg_159	strength	1h	18.6	27	A	2	1.24219e+06	752630	350061	513451	909343	1.85501e+06	74575.3	53557.3	53521.7	13696.9	76736.1	13587.1	891464	254720	664.483	19683.5	378.016	642.767	2.80194e+06	10372.2	942481	29656.6	42194.4	433472	1.71247e+06	4.49659e+06	38484.5	548445	126135	1.36066e+07	1.052e+07	14119.6	768731	77754.6	152052	996660	135641	4.47381e+06	46181.8	17855.1	274.193	2.70305e+06
160	Neg_160	strength	3h	18.8	23	A	2	1.52353e+06	886177	445583	654892	1.24397e+06	2.61542e+06	104163	19133.5	18878.1	14252.6	76515.4	17425.7	357463	309261	920.555	17150.5	293.11	1426.33	3.24787e+06	21873.4	1.01238e+06	38843.6	65655.9	498799	1.84229e+06	5.61485e+06	39953.3	677057	149183	1.58615e+07	1.60213e+07	19322.8	965628	77391.9	208985	990250	158564	4.06126e+06	55682.2	24113.3	410.851	2.14991e+06
161	Neg_161	control	pre	21.6	112	A	2	1.19787e+06	804920	354936	552325	880488	2.13892e+06	54525.6	11249.3	11203.4	9955.78	77066.4	2031.11	224820	196074	77245.8	444635	15338.1	130014	2.19581e+06	10176.9	911764	25354.9	31986.6	458711	2.30307e+06	5.28143e+06	32465.2	969256	168230	1.34307e+07	1.3883e+07	36350.7	668804	87160	100079	863747	71698.5	2.83327e+06	62012.1	22671.4	619.13	1.84301e+06
162	Neg_162	control	post	19.4	113	A	2	1.25085e+06	847969	369967	580454	917458	1.98642e+06	88657	31514.8	31711.7	25493	109883	16773.9	2.66943e+06	306993	70524.9	401617	11818.3	108474	2.00144e+06	8099.09	843157	27163.5	26801.2	378522	1.78087e+06	5.21323e+06	43930	706357	119034	1.2385e+07	1.32392e+07	24496.2	899576	72581.1	47488.5	684244	67736.1	2.72227e+06	59269.8	27684.4	511.853	1.73099e+06
163	Neg_163	control	1h	19.6	110	A	2	1.22859e+06	837964	347168	561388	932353	2.24621e+06	65739.5	19306	19363.3	19167.6	124153	16855.9	890454	317181	62710.2	382120	12496.4	98825.1	1.37135e+06	6037.93	648272	24707.9	31386.3	476469	2.406e+06	4.30187e+06	33642.5	697318	138824	8.56186e+06	9.52353e+06	29958.4	793048	83495.7	63593.7	718017	76867.9	2.13196e+06	64531.8	31770.5	620.915	1.44967e+06
164	Neg_164	control	3h	21.6	108	A	2	1.28697e+06	869354	353898	585546	959014	1.98827e+06	85651.4	9843.71	9770.3	12739.4	109681	12600.9	574388	403265	60738.1	373563	11704.6	93705.5	2.09173e+06	17382	691724	28761.1	30933.4	385710	1.85e+06	3.74719e+06	38717.2	844508	126810	9.78818e+06	6.97035e+06	23068.4	825209	68340	106027	324487	65324.1	1.85561e+06	50081	23245.2	250.345	1.12051e+06
165	Neg_165	control	pre	19.1	115	A	2	1.22348e+06	812729	359238	571972	700089	2.14667e+06	50950.2	9654.58	9494.34	27023.2	92230.2	1727.97	100816	99019	60315.9	503586	13205.7	107664	1.92675e+06	14283.5	831594	23461.7	30927.1	462812	2.23597e+06	6.11145e+06	27832.7	607172	188343	1.29349e+07	1.57806e+07	38199.1	629073	77157.5	103738	922786	66864	3.15721e+06	37708	19826.6	285.768	2.02728e+06
166	Neg_166	control	post	21.2	114	A	2	1.20297e+06	831535	355208	548532	1.00214e+06	2.22698e+06	109664	31592.3	31446.7	18940.3	84108.8	14834	1.17099e+06	196539	60575.6	442104	11813.6	99565.9	2.31586e+06	7023.68	857120	22827.4	31191.3	417976	1.93438e+06	6.49507e+06	43564.3	534618	153346	1.23268e+07	1.6209e+07	31010	760438	54155.2	41031.7	693749	86863.3	3.15167e+06	41683.1	27840.6	298.852	1.80286e+06
167	Neg_167	control	1h	20.4	111	A	2	1.22105e+06	835100	368453	578485	914840	1.73396e+06	63897.4	29456	29672.9	19812.1	104772	20092.5	376137	241010	58486.8	476220	12331.4	98186.8	2.37378e+06	5761.96	784519	23310.2	29091	445753	2.01579e+06	5.40588e+06	30481.6	1.08328e+06	144045	1.17182e+07	1.43777e+07	27724.8	761323	81327.9	81384.6	759717	73299.5	3.02418e+06	50129.7	32532.6	806.904	1.97503e+06
168	Neg_168	control	3h	21.3	109	A	2	1.20567e+06	807476	356876	554353	857033	1.75672e+06	49133.3	8950.58	8906.94	12292.1	98112.6	23448.2	166937	163270	51214.6	419352	11273.6	81335.1	2.58768e+06	7657.45	781521	23093.1	37515.2	436231	2.13362e+06	5.01549e+06	25031.6	1.04097e+06	163805	1.17519e+07	1.12327e+07	41057.2	672045	78244.5	88242.8	558670	72206.1	2.41725e+06	42125.2	26271.2	381.294	1.4605e+06
169	Neg_169	control	pre	21.8	15	A	2	1.67373e+06	962376	469736	690747	1.29066e+06	2.80065e+06	73227.1	21969.8	21671.1	13034.9	69443.2	1671.96	388900	626788	51982.8	16685.4	8780.92	62122.5	5.67572e+06	17424.8	1.22926e+06	23948.4	59385.9	560976	2.52047e+06	7.09455e+06	26976.6	753838	244051	1.83832e+07	2.19238e+07	61725.4	723649	85676.9	67911.9	1.50086e+06	124001	5.46619e+06	60331.3	26082.8	495.765	3.09643e+06
170	Neg_170	control	post	19.2	13	A	2	1.71904e+06	961264	460141	708398	1.36825e+06	2.51248e+06	111648	18075.4	18031.3	21071.9	76697	8662.48	2.52302e+06	671545	42057.7	16114.6	7771.56	50052.6	4.48995e+06	16443.3	1.21605e+06	26571	51608.7	528740	2.23337e+06	6.17897e+06	39751.3	601359	169306	1.64943e+07	1.93222e+07	47138	1.01657e+06	82174.9	45671.3	1.10033e+06	145627	4.93465e+06	69104.9	23401.6	527.977	2.74844e+06
171	Neg_171	control	1h	21.6	17	A	2	1.63801e+06	929969	456613	693806	1.09712e+06	2.58933e+06	80688.3	14526.8	14289.5	48365	88919.4	10791.4	2.63826e+06	722391	39779	15698.8	6104.23	47378.9	4.52038e+06	15826.3	1.23499e+06	27997.5	46282.6	519784	2.34752e+06	5.21098e+06	28294.6	767838	199123	1.89598e+07	1.34709e+07	37497.3	901256	95281	88408.3	1.09769e+06	112874	4.51627e+06	72929.9	22753.7	207.781	2.65411e+06
172	Neg_172	control	3h	21.5	19	A	2	1.63274e+06	911557	438830	686200	995398	2.32891e+06	83870.1	6543.75	6489.23	45291.4	83701.3	9667.57	631259	549837	31767	12655.9	5454.48	39061.7	5.33507e+06	23935.8	1.15597e+06	29832.5	49560.1	521143	2.0086e+06	4.3932e+06	27573.5	599824	177886	1.76394e+07	1.12638e+07	41739	935278	77332.7	113713	737737	138298	3.33656e+06	60536.1	21044.6	920.871	2.03877e+06
173	Neg_173	control	pre	22	14	A	2	1.79846e+06	1.00899e+06	489015	744332	1.17185e+06	2.82364e+06	86152	11890.5	11764.6	95079.5	71910.5	3296.09	1.17223e+06	700797	71130.5	120019	13521.8	132629	5.34563e+06	26708.3	1.38148e+06	33118.1	80336	531767	2.43458e+06	7.80306e+06	35326	868137	261415	2.02539e+07	2.07392e+07	44744	832821	109219	138209	1.38181e+06	123477	4.82512e+06	73724.3	22850.8	735.161	3.12903e+06
174	Neg_174	control	post	19.4	16	A	2	1.63366e+06	910897	457693	682377	1.12184e+06	2.14173e+06	119513	35386.4	35242.4	25348.6	100791	18126.7	2.02626e+06	737863	62548.2	96059.5	11525.6	99584.7	3.94285e+06	22226.6	1.37506e+06	33836.1	66692.1	488050	2.05824e+06	6.66027e+06	49784.5	698692	166194	1.97679e+07	2.03036e+07	23758.3	1.17389e+06	90376.2	55883	1.04898e+06	139983	4.90406e+06	76576.1	22809.2	97.6064	2.90156e+06
175	Neg_175	control	1h	21.6	18	A	2	1.64604e+06	927247	479312	721351	907653	2.22982e+06	83383.2	31688.8	31892.5	60844	86175.7	14688.2	1.68175e+06	688793	60071.2	97233.3	9083.52	99661.7	4.90385e+06	17204.5	1.40526e+06	35749.9	66183.5	522117	2.13499e+06	6.83209e+06	41384.3	514919	207243	1.94547e+07	1.96717e+07	29096	888493	89130	146789	1.29053e+06	125799	4.98784e+06	64774.5	22178.3	858.639	3.07949e+06
176	Neg_176	control	3h	21.5	12	A	2	1.72495e+06	915301	470585	704046	1.26952e+06	2.25148e+06	71901	9112.55	9112.55	43657.2	62825.8	18557.7	492931	527675	51885.1	87326.3	11301.8	80839.8	4.75618e+06	24091.6	1.14327e+06	32859	62184.4	532303	2.02176e+06	5.18206e+06	27065.8	1.30811e+06	196428	1.8256e+07	1.4692e+07	39565.8	825005	115570	152557	862664	100063	3.9792e+06	67832.7	20082	1105.23	2.40089e+06
177	Neg_177	control	pre	18.8	351	B	2	1.16902e+06	777829	315807	479892	876859	2.18725e+06	66646.3	8263.08	8186.47	5338.51	52608.6	3137.51	44003.7	126752	154701	73543.8	32660.9	244979	2.22279e+06	6285.2	1.16032e+06	32767.5	44686.6	463716	1.25749e+06	3.80187e+06	38326.4	831631	114161	1.77109e+07	8.28572e+06	22550.4	848631	92351.3	130161	549254	109289	1.92551e+06	83409.6	20085.7	457.24	1.00762e+06
178	Neg_178	control	post	19.7	353	B	2	1.12807e+06	766139	309072	486804	767483	1.84401e+06	63975.7	36441.4	36441.4	27541	72877.2	8868.94	662639	272962	182016	82493.7	38544.3	270063	1.52235e+06	14064.4	1.09112e+06	26333.5	43412.1	438016	1.33479e+06	4.26656e+06	41809.9	654880	101207	1.41365e+07	1.07276e+07	19157.5	851609	111849	48710.3	597875	110586	2.6528e+06	90821.9	26526.4	692.168	1.1891e+06
179	Neg_179	control	1h	19.4	349	B	2	1.14549e+06	772314	311237	483130	898975	1.8696e+06	70250.2	40980	40761.3	22633	64297.8	8163.57	410836	30674.9	146554	73420.7	30835	222210	1.8789e+06	3790.32	962731	30624.3	38829.1	443090	1.21501e+06	3.59797e+06	39775.8	786660	92143.8	1.34393e+07	9.52915e+06	16054.9	915778	89747.6	86254.8	492166	105067	2.26419e+06	79797.9	20217.1	493.533	1.10294e+06
180	Neg_180	control	3h	21	355	B	2	1.09002e+06	758415	303373	479058	706964	2.06917e+06	76023.8	26635.4	26457.9	9259.83	52506	9550.11	532059	1809.28	160850	78558.7	35809	232728	2.00001e+06	4097.36	938121	27413.7	39394.7	390651	1.14446e+06	3.89277e+06	37161.3	797079	110823	1.46763e+07	9.89127e+06	18791.2	798888	79734.8	95667.2	450978	91059.2	2.54403e+06	68606.8	33349.9	785.234	949928
181	Neg_181	control	pre	18.8	354	B	2	1.1313e+06	756224	308657	506358	812538	2.25288e+06	76864.8	6540.78	6723.5	43389.6	49367.6	1842.83	196008	188888	115157	49856.9	23395.1	175542	2.14047e+06	6882.88	1.10031e+06	34701.6	39029.8	430107	1.67171e+06	3.92166e+06	37354.7	688990	131450	1.62308e+07	9.31726e+06	20707.4	925903	81081.3	154138	641993	108503	2.16315e+06	86009	13441.8	427.924	1.0958e+06
182	Neg_182	control	post	19.3	356	B	2	1.06312e+06	705566	290637	467866	970200	2.2939e+06	113674	13307.8	13140.5	8949.55	46848.4	2428.33	474315	149842	81122.1	41577.1	18532.1	121833	1.40483e+06	5929.1	1.03573e+06	32792	30023.7	434140	1.41608e+06	3.02758e+06	47299.5	485616	77271.8	1.2731e+07	6.85046e+06	12565.7	1.21499e+06	70459	70405.7	408934	122399	1.59295e+06	92941	32083	376.502	812298
183	Neg_183	control	1h	18.2	350	B	2	1.1279e+06	772751	300099	488834	890811	2.42136e+06	100220	14541.9	14510.7	50113	57540.9	2659.66	583500	142347	86403.9	41459.6	20072.2	123898	1.93358e+06	6868.25	1.12245e+06	38652.6	30734.2	438261	1.43929e+06	2.93891e+06	39957.6	611262	102542	1.56569e+07	5.71515e+06	17125	1.08321e+06	69760	127734	430876	112094	1.52114e+06	80808.9	30748.3	247.019	805222
184	Neg_184	control	3h	20.7	352	B	2	1.14405e+06	745977	319644	499621	766131	1.99404e+06	61601.5	8744.95	8831.89	12828.4	50856.4	2766.7	243169	142740	88824.7	46049.2	22699.2	128163	2.44484e+06	9789.23	1.04739e+06	31364.6	37838.3	437319	1.4583e+06	3.21947e+06	31480	686405	107605	1.529e+07	7.69303e+06	18970.3	884325	73981.4	125795	461173	104986	1.78692e+06	76877.7	25994.9	267.939	800723
185	Neg_185	control	pre	19.2	75	A	2	1.23214e+06	841114	358056	572959	936124	2.22791e+06	56640.9	9298.95	9361.07	10849.9	63808.2	1221.15	95169.8	77621.3	157296	128540	26309.1	129123	2.64093e+06	3922.38	1.05529e+06	24545.9	34483.6	476574	1.8873e+06	4.43367e+06	23022.1	848381	226779	1.70892e+07	9.91955e+06	17505.8	827530	52720	89321.5	777730	117850	2.82593e+06	47726.4	27535	555.574	1.489e+06
186	Neg_186	control	post	21.1	80	A	2	1.19059e+06	807947	347575	555299	963390	1.84556e+06	73667.6	8506.26	8562.06	19602.8	105221	6649.95	570703	299994	144508	119406	25455.1	108602	2.23072e+06	10448.5	808580	26261.7	31356.6	430728	1.73333e+06	4.34498e+06	28180.8	791804	163974	1.18353e+07	1.06473e+07	11110.4	962933	47507.2	76457.4	725687	111263	3.11346e+06	45025.2	29976	269.734	1.56425e+06
187	Neg_187	control	1h	18.8	78	A	2	1.16168e+06	779160	336302	552272	903263	1.8848e+06	75556.6	5555.56	5496.22	11974.4	71532.6	3906.94	596624	203487	113911	104682	20245	87522.3	2.85007e+06	6530.94	925611	31016.8	34296.8	461944	1.65517e+06	3.58485e+06	29013.2	699843	149285	1.41363e+07	8.02311e+06	11694.6	981835	47378.3	113012	587419	133384	2.43877e+06	51974.3	28757.3	222.758	1.30081e+06
188	Neg_188	control	3h	20.9	74	A	2	1.18767e+06	788539	352326	544118	982937	1.92822e+06	57477.5	4133.11	4073.15	11263.8	71801.4	7934.33	182368	181035	96579	92172.4	17998.7	64711.2	2.52551e+06	8617.06	921872	29120.9	37942.1	471129	1.75815e+06	3.91858e+06	24703	903094	194984	1.60415e+07	9.77807e+06	12658.9	873626	50669.8	129449	579794	111225	2.45623e+06	47451.4	15943.8	285.886	1.12555e+06
189	Neg_189	control	pre	21.3	81	A	2	1.24757e+06	834131	357421	573163	897690	2.29304e+06	63337.6	6440.13	6340.69	13118.6	68066.3	1541.42	153619	232615	130910	64848	25152.6	111589	2.98986e+06	6438.13	1.06605e+06	27761.8	39879	460138	1.52345e+06	4.89727e+06	22995.9	803804	193187	1.73183e+07	1.07625e+07	10567	746957	47551.9	119546	771542	108587	2.79008e+06	36504.5	18221.1	136.195	1.40615e+06
190	Neg_190	control	post	20.8	77	A	2	1.18545e+06	821280	351806	540551	1.04239e+06	2.04099e+06	68479.2	6732.03	6596.09	25869.1	62356.6	2329.07	155971	203433	107640	56048.2	20204.7	84311.8	1.98717e+06	7855.58	927068	29237.9	42869.5	451458	1.43979e+06	4.38093e+06	28988.4	705904	155175	1.3121e+07	1.0139e+07	12493.3	914140	57220.3	75715.3	667826	129651	2.66025e+06	52076.1	21628.2	373.822	1.31361e+06
191	Neg_191	control	1h	19.6	76	A	2	1.20478e+06	783417	341879	544397	1.00224e+06	2.38493e+06	89516	5019.17	4829.66	8708.31	52537.3	1930.65	322944	268404	87771.4	50022.2	18057.6	71007.3	2.64558e+06	8799.32	927057	31937.3	34208.9	458041	1.31212e+06	4.15563e+06	29362	611996	166473	1.38902e+07	7.83553e+06	7365.09	924072	41936.4	135841	632560	110347	2.23295e+06	43444.7	28563.1	469.851	1.15632e+06
192	Neg_192	control	3h	18.8	79	A	2	1.25968e+06	776601	365278	570602	766582	2.40231e+06	79126.3	4443.01	4411.53	14384.2	56406.7	1482.4	111088	185842	72285.7	43621.7	16861.6	52771.5	2.47946e+06	7986.36	992435	33535.3	38896	450325	1.30296e+06	4.23764e+06	28455.4	461606	190390	1.63317e+07	8.46418e+06	9423.66	812051	43740.4	160998	639219	109633	2.20478e+06	34285.3	9081.9	87.797	970896
QC1	Neg_QC1	Pooled QC-extract			11	A	2	1.75117e+06	934381	470328	705797	1.19213e+06	2.61265e+06	102802	19891.9	19843.7	34915.8	111343	11088.3	1.06406e+06	416682	164209	142071	35408.8	225201	3.60295e+06	105223	1.27545e+06	43796.6	49913.5	522657	2.21729e+06	6.61558e+06	46086.7	975213	246486	1.83387e+07	1.73833e+07	27150.6	1.12096e+06	106486	168612	1.11963e+06	127728	4.31397e+06	66573.2	24803.7	27071.6	2.43444e+06
QC2	Neg_QC2	Pooled QC-extract			44	A	2	1.33162e+06	825245	377343	584455	899223	2.0086e+06	72267.6	13857.5	13749.4	25905.7	106019	7530.66	796012	279104	127781	107637	23792.5	192802	2.76969e+06	71799.3	1.01042e+06	27935.1	37391.5	431762	1.72529e+06	5.14508e+06	28863.9	949902	189351	1.54835e+07	1.32906e+07	22045.6	817314	82018.7	120280	846070	99319.4	3.24679e+06	52583.4	19046.9	17951.6	1.82939e+06
QC3	Neg_QC3	Pooled QC-extract			82	A	2	1.25576e+06	889783	371802	580570	815347	2.03075e+06	70757.9	15915.7	15814.9	23205.7	127441	7807.88	774010	1148.65	130901	113934	25508.8	203962	2.70954e+06	43884.1	1.00517e+06	29931.1	37534.5	431770	1.72977e+06	5.15295e+06	31076.4	1.00616e+06	190016	1.59872e+07	1.30259e+07	23110.4	775862	78737.8	114417	777739	96422.7	3.12483e+06	51921.3	17712.9	19850	1.70755e+06
QC4	Neg_QC4	Pooled QC-extract			116	A	2	1.26587e+06	884074	353504	557454	781523	1.98135e+06	68732	15617	15511.2	22074.7	131688	7857.97	768979	251.879	127352	111799	23432.8	207883	2.73238e+06	44038.5	986879	26608.1	36751.3	437488	1.69611e+06	5.19512e+06	30515.4	1.05746e+06	191431	1.54365e+07	1.27632e+07	23664.2	755788	74001.2	112342	762932	93488.4	3.10039e+06	46559.1	17097.4	19901.5	1.67038e+06
QC5	Neg_QC5	Pooled QC-extract			257	B	2	1.54094e+06	985031	407773	650557	999848	2.08671e+06	78559.5	16558.8	16582	27898.4	115749	8981.3	832171	286005	151544	127198	29109.5	238659	2.85302e+06	78903.1	1.16046e+06	30834.8	44226.5	417167	1.83887e+06	5.24857e+06	34799.4	761568	206261	1.73141e+07	1.53947e+07	23641.4	883248	88264.1	129467	802803	103736	3.7935e+06	58849.4	22002.9	21499.9	2.06873e+06
QC6	Neg_QC6	Pooled QC-extract			282	B	2	1.3436e+06	879979	396499	642100	843881	1.98005e+06	72760.5	16510.5	16371.2	24142.9	109844	8808.46	730123	70230.8	132899	112212	26254.5	209887	2.56579e+06	60829.9	1.19748e+06	29007.7	47967.1	433268	1.7752e+06	4.89502e+06	34811.6	720425	197769	1.80293e+07	1.35798e+07	24816.6	837399	85208.5	120753	722075	110057	3.32801e+06	58681.6	19893.3	17704.2	1.79505e+06
QC7	Neg_QC7	Pooled QC-extract			307	B	2	1.1821e+06	785512	330234	517843	853926	2.03488e+06	67892.5	13610	13396.4	20576.8	103920	8482.76	788294	239653	124110	97208.5	23070.2	180346	2.79897e+06	56533	1.24996e+06	30446	47652.9	457722	1.87514e+06	4.95959e+06	36056.7	830712	196780	1.96028e+07	1.24158e+07	24418.2	805144	90987.6	111515	760070	105556	2.93136e+06	58837	18459.4	15643.2	1.70111e+06
QC8	Neg_QC8	Pooled QC-extract			332	B	2	1.17872e+06	796340	332790	530396	731577	1.77677e+06	59432.9	12878.4	12745.3	21441.7	103093	8164.25	693041	195213	117816	95394.2	23069	179215	2.41106e+06	54568.1	1.0433e+06	21935.4	41302.4	418010	1.58228e+06	4.35495e+06	27987.2	762134	182416	1.71626e+07	1.19231e+07	19769.3	694985	73760.1	103274	657480	96283.6	2.95431e+06	47736	12105.9	16081.6	1.57226e+06
QC9	Neg_QC9	Pooled QC-extract			357	B	2	1.13961e+06	782430	321159	508702	694866	1.76809e+06	60586.3	12636.6	12586.2	21753.9	105260	7753.9	651108	1015.29	116597	94657.7	22099.7	176274	2.34384e+06	46430.7	1.01722e+06	24709	38683.9	422712	1.57646e+06	4.39721e+06	29219.4	763531	173420	1.67852e+07	1.1516e+07	21210.4	693116	70898.6	96346.2	639066	89570.1	2.7886e+06	46307.8	11606.5	15654.4	1.47462e+06
Blank_A1	Neg_Blank_1	Extraction blank			6	A	2	1.97418e+06	1.37651e+06	437292	646637	4.50947e+06	1.53837e+07	6.33453e+06	2416.3	2282.97	160.574	440.734	81.3918	6822.17	773.176	1226.47	1347.36	372.575	3229.07	2554.93	64361.6	38404.8	5225.06	4926.21	11604	34608.6	1.83028e+06	17231.1	99278	6341.85	11466.1	333961	1963.78	7399.33	4181.48	8465.58	10188.1	81766.5	55692.8	8230.99	17612.1	324.239	51922.2
Blank_A2	Neg_Blank_2	Extraction blank			61	A	2	1.45933e+06	1.03912e+06	356649	579384	3.45566e+06	1.36557e+07	4.51419e+06	1594.74	1441.26	1233.01	526.285	210.816	5215.05	753.684	749.112	754.316	120.408	1758.36	20921.8	24631.3	33473.1	3599.91	3651.56	271081	31051.4	1.42215e+06	11128.5	73882.5	4231.76	50236.6	202404	1772.81	9571.66	3237.5	6539.11	6944.68	53797.5	40977.3	5999.34	10435.4	361.528	35201.2
Blank_B1	Neg_Blank_1_B2	Extraction blank			255	B	2	1.69812e+06	1.24256e+06	384282	624328	4.08755e+06	1.48583e+07	4.8328e+06	1643.61	1532.72	749.204	328.451	197.696	4630.35	928.771	1190.94	1620.73	389.724	3638.94	6496.32	25956.4	28400.6	2710.06	4322.89	150504	26769.9	1.47866e+06	11977.5	78018	3404.33	55907.2	189185	1855.78	10308.1	3178.53	5899.87	6001.76	55467.1	47538.1	6713.66	12144.7	685.067	33348.6
QC_Dil_25	Neg_QC_Dil_25	QC_dilution			62	A	2	217230	155506	56157.5	100893	320093	1.51376e+06	182511	3822.98	3685.62	5360.83	25828	1231.62	191263	60213.5	20331.1	19018.6	4897.98	35907.2	575645	19512.5	997670	78552.7	36672.1	422618	1.21875e+06	1.94357e+06	101569	74216.7	53692.3	1.05989e+07	2.30719e+06	6710.42	2.5819e+06	54458.6	297226	170104	212336	475715	79865.3	31705.2	5902.91	302881
QC_Dil_50	Neg_QC_Dil_50	QC_dilution			63	A	2	405864	303435	106663	189476	458443	1.81538e+06	152947	5609.86	5609.98	8208.33	47957.9	2529.99	277444	11998.8	39357	36489.8	7499.28	69266.7	949009	23517.9	1.02597e+06	60586.4	41481.1	436000	1.45279e+06	2.72443e+06	72373.1	149595	83293.5	1.22398e+07	4.21827e+06	9264.05	1.97471e+06	65734	235061	299303	169236	907654	75266.6	29854.1	8712.65	572352
QC_Dil_100	Neg_QC_Dil_100	QC_dilution			64	A	2	769795	523764	219210	374781	667214	2.00604e+06	114844	8667.03	8637.85	14661.6	74063.8	4666.54	497233	163337	75962.8	61887.3	13265.1	121050	1.64255e+06	44932.8	1.01309e+06	41739.2	36348.7	437504	1.65684e+06	3.98601e+06	54531.8	345602	137105	1.39067e+07	7.82646e+06	13225.1	1.34673e+06	72635.5	181744	523549	125369	1.80319e+06	66481.8	25406.9	13779.2	1.08346e+06
QC_Dil_200	Neg_QC_Dil_200	QC_dilution			65	A	2	1.31175e+06	852759	382042	598582	874623	1.96577e+06	68487.8	14105.6	14124.3	23792.9	109971	6863.28	792874	2758.68	127525	109012	24728.4	201727	2.72042e+06	57196.5	988824	29895.1	38967.5	421986	1.69802e+06	5.01367e+06	31016.8	984161	192581	1.53822e+07	1.30396e+07	21854.8	797199	85029.4	120197	809250	94077.9	3.2144e+06	51818.4	18245.9	19935.9	1.73116e+06
LIMA_A	Neg_LIMA	SMC_standard_plasma			5	A	2	1.08947e+06	928470	290388	321939	872695	1.23796e+06	33008.6	125077	124948	981.485	8387.36	26143.1	614750	5.77003e+06	1.64105e+06	652550	316099	2.19065e+06	99331.6	233144	95689	14162.4	62591.1	344646	1.57198e+06	1.17418e+07	26947.1	712049	553402	281084	4.44146e+07	5900.96	84036.7	24759.5	17322.1	2.65104e+06	12142	1.2134e+07	27339.2	21850.1	1.09331e+06	7.21362e+06
LIMA_B	Neg_LIMA_B2	SMC_standard_plasma			254	B	2	1.02489e+06	867386	354613	557484	829354	1.28378e+06	31210.3	206096	205920	1410.27	16897.9	25269	499729	4.29682e+06	1.62127e+06	636957	299071	2.09157e+06	78202.1	151221	117718	12032.7	69809.6	558803	1.67154e+06	1.07299e+07	23953	775873	433445	331644	4.30987e+07	11592.8	75113	27020.2	15414.3	1.95187e+06	12680.3	1.18435e+07	27614.6	20595.2	1.00395e+06	6.76547e+06
[truncated: 219 more columns]
