# Supplementary material for: Molecular profiling of high-level athlete skeletal muscle after acute endurance or resistance exercise – A systems biology approach
Source: Mol Metab. 2023 Dec 21;79:101857. doi: 10.1016/j.molmet.2023.101857 (PMC10805945; doi:10.1016/j.molmet.2023.101857)
Supplement: Multimedia component 4 [file mmc4.xlsx]

## Sheet: RAW GCMS P0681
	weight (mg)	Sampling Order	timepoint	group	Run Order	Injection Standard MS	Internal Standard IS02	Internal Standard IS03	Internal Standard IS09	Pyruvic acid	Lactic acid	beta-Hydroxybutyric acid (3-HBA)	alpha-Methylalanine	Valine	Glycerol	Isoleucine	Proline	Glycine	Succinic acid	Fumaric acid	Serine	Threonine	Glutaric acid	beta-Alanine	Glutamine	Niacinamide	Malic acid	Adipic acid	Erythritol	Pyroglutamic acid	Glutamic acid	Creatinine	RI 1554 M/z 292 Threonic acid	Oxoglutaric acid	Hypotaurine	Dodecanoic acid	beta-Glycerophosphoric acid	Glycerol 3-phosphate	Citric acid	Dehydroascorbic acid (DHAA)	Myristic acid	1,5-Anhydrosorbitol (1,5-AG)	Fructose	Glucose	Sorbitol	Pantothenic acid	scyllo-Inositol	Palmitic acid	myo-Inositol
HMDB					Analytical	Octadecanoic acid methyl ester, n-	Succinic acid-D4	Salicylic acid-D4	Hexadecanoic acid-13C4	HMDB0000243	HMDB0000190	HMDB0000011	HMDB0001906	HMDB0000883	HMDB0000131	HMDB0000172	HMDB0000162	HMDB0000123	HMDB0000254	HMDB0000134	HMDB0000187	HMDB0000167	HMDB0000661	HMDB0000056	HMDB0000641	HMDB0001406	HMDB0000156	HMDB0000448	HMDB0002994	HMDB0000267	HMDB0003339	HMDB0000562		HMDB0000208	HMDB0000965	HMDB0000638	HMDB0002520	HMDB0000126	HMDB0000094	HMDB0001264	HMDB0000806	HMDB0002712	HMDB0000660	HMDB0000122	HMDB0000247	HMDB0000210	HMDB0006088	HMDB0000220	HMDB0000211
KEGG										C00022	C00186	C01089	C03665	C00183	C00116	C00407	C00148	C00037	C00042	C00122	C00065	C00188	C00489	C00099	C00064	C00153	C00149	C06104	C00503	C01879	C00217	C00791		C00026	C00519	C02679	C02979	C00093	C00158	C00425	C06424	C07326	C02336	C00221	C00794	C00864	C06153	C00249	C00137
PubChem										1060	107689	92135	6119	6287	753	6306	145742	750	1110	444972	5951	6288	743	239	5961	936	222656	196	222285	7405	23327	588	151152	51	107812	3893	2526	439162	311	210328	11005	64960	439709	5793	5780	6613	8409	985	3437
RI (resolved)						2124	1316	1503	2042	1083	1093	1179	1186	1224	1283	1297	1299	1308	1317	1354	1363	1387	1406	1427	1471	1483	1486	1503	1505	1518	1529	1549	1557	1572	1594	1650	1719	1757	1812	1840	1845	1846	1866	1891	1930	1985	2022	2042	2084
M/z (unique)						299	266	271	332	174	219	233	130	144	293	232	244	276	247	247	280	292	261	290	257	179	336	277	308	260	174	332	294	198	188	257	299	447	465	173	285	349	103	364	321	291	319	328	433
RSD (%)						7.5	8.9	10	9.8	57.3	99.2	99	52.7	28	93.3	42.2	45.2	27.4	40.4	78.1	45.5	35.1	44.7	48	55.4	29.3	76.6	168.1	220.3	26.8	51.5	43.6	35.4	78.6	63.2	32.4	46.1	65.1	89.4	74.9	24.6	23.7	137.5	150.6	131.9	67.9	45.8	22.2	44.9
Corr. Runorder						-0.84	-0.51	-0.37	-0.36	-0.03	0.04	-0.04	-0.61	-0.2	0.07	-0.38	-0.39	-0.03	-0.36	0.28	-0.84	-0.48	-0.16	-0.21	0.13	-0.52	0	0.51	-0.07	0.01	-0.13	-0.32	-0.21	0.08	0.06	-0.11	-0.32	-0.28	-0.29	-0.12	0.49	-0.38	0.06	0.04	0.05	-0.15	-0.18	0.51	-0.21
1	18.3	0	pre	control	2670.44	75.5559	79.1035	70.9628	75.1727	19.3152	6.9315	7.1273	34.3038	54.215	7.3248	39.3721	32.6629	52.5285	29.3739	20.3383	19.529	34.4964	32.0884	30.0346	42.9364	46.0634	11.5514	2.3444	1.9418	70.626	43.5019	40.1445	25.4106	6.6691	17.3016	24.1517	66.7697	52.2839	2.6756	12.996	68.0975	50.0282	3.8863	4.826	0.1664	10.5854	92.3524	59.6677	75.946
2	20.7	0	post	control	2627.38	73.9027	80.1032	72.2021	74.7949	33.3737	18.7964	15.3381	32.2067	46.4633	8.6904	24.5768	28.0929	43.0987	31.9	62.9336	17.8813	34.68	25.8261	27.5538	26.8386	46.8278	46.0867	2.5427	3.1038	57.5564	24.5075	33.0077	21.0761	24.5862	22.1649	26.0872	55.3209	38.4483	35.3162	23.3129	72.0322	53.1459	12.3434	12.9038	11.968	9.4664	77.005	62.0392	61.4798
3	20.5	0	1h	control	2570.1	76.038	80.3685	73.1387	75.194	13.2046	5.6714	12.4365	34.689	43.0309	7.4896	23.5648	36.9615	53.5057	25.6927	29.1808	20.2977	36.9108	27.7037	26.3163	58.5664	49.9289	10.042	2.8404	3.2846	73.1988	32.3872	39.1052	21.8815	6.5622	17.3199	29.8682	53.1244	36.897	6.9805	12.8896	78.4029	52.9715	43.1133	5.4879	26.6483	9.6535	84.1504	58.3258	64.3609
4	20.6	0	3h	control	2598.53	75.8781	78.8374	69.6934	72.629	22.821	4.8956	18.4563	35.7165	46.6488	7.679	32.5039	31.6497	52.7365	26.2735	42.6439	16.808	36.0432	30.2131	30.7101	36.3183	49.5477	7.0013	2.6871	3.0597	79.8516	45.9691	38.4455	27.477	5.428	17.7402	27.5961	60.2112	44.8042	4.5495	12.1635	69.2606	42.902	2.0653	1.0323	4.9266	10.8558	93.8496	60.9192	81.0657
5	20.8	51	pre	control	2613.16	75.7522	81.3604	72.3928	75.6644	36.0174	12.0995	3.7811	46.4366	54.018	9.6174	35.4863	34.7001	74.7573	32.7718	22.8565	22.0153	50.977	20.2282	40.0644	24.4739	58.9548	12.6101	2.6864	1.6223	73.6335	59.5701	41.7454	40.6188	10.0783	40.8641	27.4788	38.2021	23.993	3.2503	21.2472	84.4092	58.6088	2.0345	2.9104	0.3854	11.2356	81.3588	67.0406	61.0185
6	19.2	51	post	control	2656.22	74.5737	81.0472	73.8483	76.7685	43.6119	76.363	17.8729	30.0763	53.4367	10.349	37.1562	25.629	50.9931	22.5982	63.502	14.5843	33.2742	24.6529	23.8863	27.4992	43.604	84.9984	2.6981	2.7664	56.0586	10.9507	37.7927	17.667	15.535	21.8022	20.5429	63.2296	55.0695	23.862	17.9079	55.8036	59.8896	30.7087	67.446	39.6018	12.6163	72.5585	55.3457	55.0752
7	20.8	51	1h	control	2584.31	73.1455	78.6555	70.4284	73.8293	26.2838	10.3865	10.9089	28.9029	41.8693	6.8549	21.065	26.5603	53.6368	21.8797	35.1367	15.2059	32.1338	21.7338	27.8007	16.9266	54.4876	9.3177	2.4863	5.4613	43.6953	24.3616	24.1274	44.9523	7.2428	25.3445	23.7762	25.9988	15.9203	6.0365	14.1868	61.8254	56.5255	36.2541	40.2478	43.0541	8.826	61.4381	57.8241	48.6113
8	19.5	51	3h	control	2642	77.0833	79.7521	71.2628	74.8769	27.8527	9.4043	26.1882	26.6538	33.4683	7.1262	13.7869	22.1448	51.6552	27.4181	36.1967	16.6128	27.5589	25.2763	24.8503	36.9866	54.2759	12.0951	2.3128	2.8244	61.02	28.4113	34.9716	22.9448	8.6046	18.3897	24.6774	45.766	33.9121	4.7929	12.4509	65.6512	44.9963	10.6027	1.8108	20.6122	10.6184	75.3262	58.6316	61.298
9	19.7	1	pre	endurance	1176.27	84.985	89.0881	83.8193	85.1759	30.9608	12.7023	12.2663	27.9111	56.6285	8.5939	46.6276	32.7737	52.0195	57.5721	37.7871	51.1189	57.5342	28.0757	40.1024	63.7696	62.3195	31.7085	6.1613	3.655	66.2644	77.0095	38.1711	31.5849	45.0049	53.7786	43.7207	50.3455	31.3659	6.3379	20.8678	81.7979	68.3281	3.3633	1.069	0.2793	43.6017	24.8566	73.4974	24.3901
10	19.1	1	post	endurance	1219.32	85.3342	88.4613	83.1234	82.0297	22.8565	11.7253	38.7955	20.593	46.8031	8.2174	34.3289	27.6974	49.2456	44.4718	67.6975	47.0922	49.5153	29.0389	41.0546	35.5698	56.3583	35.4944	5.6147	3.2886	58.1562	45.4603	30.8931	25.8399	35.1644	44.285	24.5851	43.2813	23.9033	37.6259	7.4832	69.6395	67.3003	6.3165	4.106	2.5851	36.7114	22.8188	60.9912	22.8783
11	19.8	1	1h	endurance	1248.12	84.8624	88.5026	84.8846	85.4475	39.0965	17.5177	14.4825	16.7011	33.4197	7.188	21.3472	22.9198	35.9832	26.7345	57.9826	35.3313	33.8413	23.6913	26.309	32.759	46.9058	23.6808	5.7195	3.8849	43.0847	48.1121	25.2495	20.031	44.7636	37.4541	36.568	34.8447	20.513	11.791	17.141	75.6548	49.8791	2.7107	1.5188	3.7672	31.899	18.5425	68.7066	17.4023
12	21.8	1	3h	endurance	1276.54	86.4014	88.058	84.0872	84.6206	12.3234	7.9786	36.0794	27.3436	47.8318	7.8849	47.3949	23.0717	45.2203	65.8455	44.5031	41.1771	39.2021	26.8099	30.9711	35.8191	49.792	27.5977	5.3393	3.2991	63.1063	85.313	32.428	25.145	25.2263	60.8607	26.0801	52.1819	35.9191	6.7291	19.1742	74.6484	62.1366	1.9354	1.7865	0.2163	38.2672	27.371	66.7098	28.1187
13	19.3	73	pre	endurance	1262.33	91.8309	90.3385	85.9413	85.4227	50.1361	25.5492	16.0503	33.282	53.5809	9.4401	37.0199	26.2201	49.5468	30.7463	48.2289	43.8782	50.136	28.2854	36.8083	40.5929	60.3083	35.5647	5.7709	2.2422	75.576	68.5748	39.7735	36.4633	58.8025	61.9904	30.6511	46.1735	28.8145	4.2604	25.0844	76.6525	72.4129	3.2788	2.5497	0.1986	43.7223	27.1472	63.6916	31.4949
14	18.2	73	post	endurance	1233.53	85.185	86.7954	81.6981	82.9661	31.8514	29.412	14.3086	31.6968	48.5588	14.3573	33.097	23.5021	46.0894	28.5174	59.1825	50.1662	49.2967	23.0565	32.3069	30.3213	40.7733	41.4996	5.7813	3.3722	48.4308	30.4955	24.6472	38.8282	34.7854	59.5432	24.0586	60.0891	47.6113	31.7367	32.8697	67.0151	71.4814	27.1609	24.2412	12.4785	38.3563	26.5419	58.3648	28.4863
15	20.1	73	1h	endurance	1190.48	86.4371	87.5354	82.6907	84.4424	23.0837	8.6779	13.2675	30.8367	42.1262	8.4557	26.2621	25.045	44.1282	26.2753	51.2335	53.2564	52.9546	25.714	34.2467	60.3435	54.2784	16.8362	5.7142	4.6361	58.4389	49.8149	27.3352	32.3733	25.8957	59.1866	28.4109	39.8974	23.0422	7.8936	18.4923	77.2532	66.8933	5.6783	1.7559	4.6844	41.6338	28.7418	76.9518	32.4736
16	20.5	73	3h	endurance	1205.11	84.4078	87.9359	83.0668	84.5276	23.1552	6.6168	20.1483	40.6163	45.9256	8.1348	36.5458	23.4257	45.0307	37.4622	35.8376	50.7969	46.0261	25.0832	34.2843	50.683	48.8266	19.4995	5.9422	3.3916	68.7975	59.4577	28.0674	34.0104	47.8166	53.5795	26.0638	43.7617	23.8664	9.4373	11.5814	75.6034	67.184	0.9331	0.9295	0.6456	41.6844	28.6152	67.3972	31.9457
17	21	35	pre	strength	401.46	86.6	86.5297	82.86	81.7137	22.3281	9.1101	3.3876	55.63	66.036	6.7873	58.0237	56.7481	59.3086	58.3049	8.4214	71.6562	77.071	33.2884	15.3784	38.537	58.5495	15.7157	7.2962	5.1344	61.3182	39.0199	57.1355	31.808	9.9143	18.8175	30.4825	61.1291	48.5788	5.2775	16.5416	50.5994	61.7784	0.7776	1.0978	0.1815	13.7959	50.318	36.0912	79.1386
18	19.5	35	post	strength	373.03	86.8102	87.3647	81.8485	81.9245	33.7355	16.6839	11.1179	42.0917	51.8558	7.4774	40.579	44.9739	49.9531	45.2302	30.0432	61.7672	60.0213	31.0846	13.6822	24.7799	40.2049	36.0346	7.3293	5.3803	40.5367	13.8655	43.2088	23.8199	9.9064	15.0437	24.4231	48.4434	34.5275	35.0353	14.433	47.5164	56.5766	12.2609	7.8671	15.5037	10.8207	29.7911	35.554	46.534
19	19.5	35	1h	strength	358.4	89.0959	90.4564	88.2034	88.4433	27.4048	8.5272	15.6682	61.2021	62.869	7.8356	53.8628	74.4595	76.0618	47.4484	23.7185	85.1625	88.1744	39.9162	21.3459	32.4352	77.9117	17.1453	9.6801	4.4658	79.2991	43.9442	68.9997	33.9773	14.5015	21.6408	33.2963	72.0558	57.0691	18.3794	15.0369	59.428	79.2449	2.9725	1.6362	12.6587	18.0383	43.4381	47.1043	68.0268
20	19.2	35	3h	strength	387.24	82.4964	86.3943	76.7492	79.5695	10.4106	4.3178	6.4675	26.1462	23.4031	3.7829	24.3194	20.2189	28.1393	36.5057	13.6843	32.8048	26.856	27.021	11.3562	17.691	21.4318	7.3374	7.0968	1.7316	21.8549	18.7317	15.793	9.3451	7.4946	7.2761	21.7337	19.852	11.3523	4.4777	3.6861	41.1635	29.6019	0.2924	1.6936	0.7899	5.6315	14.6904	27.2505	24.439
21	18.7	79	pre	strength	430.25	89.0624	91.2163	86.386	86.5031	42.7484	17.2537	5.3448	100	73.306	8.014	64.8453	61.3718	90.5788	69.5795	12.9081	86.2748	81.0969	30.8946	28.2309	24.0717	86.8027	23.1909	7.4707	3.5738	63.0584	48.965	75.1528	51.9114	10.2127	29.7771	24.713	58.4695	43.4359	5.4872	29.5333	50.2897	85.2146	1.1221	2.7837	0.124	18.644	43.056	40.0845	58.6685
22	18.1	79	post	strength	444.45	89.2318	91.3643	86.7834	86.0687	57.7444	59.9155	12.8864	79.1458	64.1957	11.0895	54.002	51.4623	73.5918	53.1283	30.5181	74.7346	74.5957	27.4208	20.1871	29.8493	67.8437	69.6662	6.6384	6.2506	38.1319	12.2164	52.0388	41.9573	15.5	29.6743	26.3941	60.9289	51.9542	37.8824	41.1413	52.2803	90.5145	35.7338	39.8265	38.0136	14.4617	31.3605	42.2716	43.8445
23	19.7	79	1h	strength	459.06	88.5994	87.4296	80.1521	84.9727	46.3469	13.0518	15.0203	52.14	47.9113	7.8034	32.5877	41.9361	60.6581	39.3157	41.6141	58.8882	51.9	31.3351	21.7098	26.6819	57.8024	16.5825	6.3076	4.5609	46.2626	18.561	52.3055	38.1993	10.2578	15.3233	45.6732	58.4651	45.5046	17.2804	8.968	75.2117	85.4143	30.2037	14.4473	34.7275	14.0474	40.7077	54.1394	64.1088
24	21.1	79	3h	strength	416.05	90.3455	88.2861	85.4211	84.4199	24.5192	10.9136	42.506	87.9529	50.3527	8.6121	36.9053	61.8258	74.3569	43.3987	30.4676	69.9152	66.5856	33.916	21.5279	31.1562	94.6676	14.0772	7.6035	6.2597	60.342	45.8704	71.0153	36.6512	11.9317	22.27	23.5575	77.8139	62.8965	6.2861	19.1294	49.4256	74.2339	1.7937	1.8131	8.3523	19.4332	47.9247	38.7036	74.9814
25	19.5	29	pre	endurance	2067.09	75.6891	80.5319	73.28	78.0028	21.2619	11.8462	5.7801	16.0836	53.0595	6.5593	32.1173	26.6776	28.9979	34.4567	20.2358	17.5614	25.3311	25.5559	45.3924	18.6553	42.1919	18.4836	15.9665	5.3536	46.646	33.0699	40.0687	24.7202	13.6892	26.4161	31.2017	21.9593	11.2576	4.1054	9.7661	74.2437	86.5806	2.8153	28.4032	0.6403	16.7572	16.5569	59.1691	12.6006
26	21.8	29	post	endurance	2038.23	79.8454	81.6573	79.746	79.8739	22.2487	13.7382	17.9096	23.7545	57.0947	9.7242	40.8368	50.8035	41.6986	21.9736	35.8748	32.1788	58.9664	32.7396	15.3692	88.8742	53.8703	28.0655	22.2541	2.5059	73.0635	53.9784	49.4501	30.9257	36.275	59.3246	30.9863	53.3704	35.7878	34.4446	25.4166	81.4179	89.9309	7.702	3.7939	15.8547	30.9983	33.0955	62.8722	26.2297
27	20.3	29	1h	endurance	2095.53	77.2487	82.2367	79.356	78.9041	35.0902	9.0952	9.5129	20.6362	53.5285	7.9052	30.7342	47.0872	46.3853	29.1314	27.8175	32.858	53.4242	34.1088	16.9592	98.2707	57.3938	20.4214	19.4012	3.9035	89.5012	66.9566	69.0822	27.9233	38.6242	51.8806	31.5332	47.0909	26.3489	11.2665	15.842	79.1793	84.7574	3.0235	1.4505	8.1085	33.91	24.1868	61.4996	18.2503
28	18.3	29	3h	endurance	1995.15	73.0636	77.8516	74.1934	75.5703	5.8569	2.0028	3.1847	9.5804	20.0086	4.9155	15.9361	14.2829	17.5912	18.5826	9.2807	13.6688	14.6594	27.7396	8.7553	31.9989	24.6947	7.2608	19.2877	1.4367	29.2345	23.4333	22.3027	8.923	11.2332	16.2137	31.7467	12.6335	4.826	4.5383	4.4176	62.8682	33.9916	0.6851	0.8927	2.0401	9.2672	6.6866	53.8667	5.2913
29	21.2	78	pre	endurance	2009.37	80.779	81.2761	79.2461	79.5685	27.2852	8.6792	7.6255	35.7491	63.1582	8.2118	45.6427	58.3775	49.1094	30.1841	22.3021	36.1925	61.3212	31.3696	16.6343	82.0134	67.7309	21.7165	26.6709	3.146	99.7598	76.6977	73.3759	52.4532	17.5871	71.6644	28.7846	41.0088	24.9069	5.9258	21.5504	72.0309	100	1.9442	7.1947	0.2314	30.2977	31.1499	56.9886	21.3311
30	21	78	post	endurance	2023.99	80.0804	80.398	80.0742	78.9933	26.3686	7.6287	5.8558	25.3944	49.3298	8.5336	30.9372	45.1161	42.2026	35.747	20.7819	31.5989	52.05	39.5007	16.6744	98.6792	69.8635	22.0872	24.3262	2.6647	95.9088	56.66	64.5111	32.7307	22.8973	56.4483	31.7621	45.416	26.9926	6.471	15.3937	77.522	94.0197	10.3392	4.4386	12.2689	31.3347	31.2875	63.9438	20.3385
31	18	78	1h	endurance	2081.31	77.3277	82.9769	78.5528	80.5308	45.0359	28.9045	7.5549	22.0781	46.7735	12.8254	29.9489	35.531	41.36	23.7576	23.5271	27.2912	43.1461	28.3257	14.7277	37.5658	35.9853	23.2595	18.2202	2.0469	63.3762	28.1408	38.7864	32.7804	42.8822	51.885	30.6764	42.9973	29.8726	35.8178	24.7696	76.7131	79.9821	19.6655	26.9124	9.8321	21.0649	22.0913	56.876	15.3806
32	18.4	78	3h	endurance	2052.46	77.979	80.4486	79.3268	77.4246	8.2976	2.6891	2.9735	23.5898	39.3338	7.6887	23.7726	31.4564	38.1705	35.9289	8.5569	26.7886	42.1213	32.2969	13.3098	87.6135	46.2744	9.7512	20.0783	3.9279	84.9164	64.2754	51.4808	26.825	14.3292	53.6115	27.2338	42.402	21.0969	4.4571	20.4696	74.1201	69.4115	2.5569	1.5449	4.1014	27.3544	23.6459	63.0536	15.8824
33	18.5	80	pre	strength	2713.52	82.8347	81.0649	85.7002	94.3174	28.3728	23.6978	5.2711	23.1078	53.4898	8.3567	41.3726	21.2463	54.5661	80.2345	44.3036	15.0328	21.5324	49.0789	24.4969	4.6065	44.1351	35.056	74.6612	3.1711	43.4786	32.3674	33.3275	39.4254	18.2538	13.9792	28.3848	35.9899	23.2109	7.2588	15.8757	65.6145	59.0113	19.2917	6.8571	0.084	18.995	31.3132	100	53.2184
34	18	80	post	strength	2785.32	78.1182	79.582	86.1223	91.6601	40.4262	100	16.1908	23.9643	48.7001	13.3278	31.4125	24.2011	47.4993	27.3336	90.513	15.8934	21.5709	48.7393	18.9121	12.2916	53.0333	79.1484	91.5396	3.5649	32.9454	5.8993	32.1708	22.5121	13.2969	12.309	29.5406	47.3434	38.1696	20.6717	24.7659	73.8276	63.7041	97.2471	66.6359	32.2882	18.4582	21.3002	98.0717	22.6071
35	18.2	80	1h	strength	2742.36	76.7544	79.1923	81.8855	87.3269	33.106	16.6707	8.4855	15.8519	30.5459	7.517	15.5037	19.4798	41.6635	30.6998	72.351	15.0387	14.6122	48.0006	18.5151	7.7141	36.236	20.6013	84.0034	2.7672	30.5602	17.1658	17.9398	25.2757	15.7517	12.0494	20.8694	34.1811	19.8887	11.7778	17.7738	54.9626	52.4145	46.4454	6.9518	22.8103	15.128	20.5354	56.4607	26.683
36	21.9	80	3h	strength	2756.57	77.9932	78.56	84.3641	89.5434	31.9701	11.304	19.5812	28.9986	38.8227	8.7239	23.5092	31.1239	59.9552	42.8761	60.9962	18.2849	26.0661	54.7849	24.6131	26.5908	61.625	15.8649	94.4357	7.3268	64.4535	44.2297	38.3294	32.5893	23.8587	13.2064	28.8315	47.9551	33.6226	7.0174	22.749	68.3763	68.3472	3.556	2.1985	8.0249	24.2291	28.3022	77.7745	33.133
37	19.9	126	pre	strength	2828.39	77.4271	74.528	79.8492	80.0651	48.8729	21.1662	4.455	22.3506	66.2463	7.0114	74.0386	25.2913	77.9929	72.0473	30.6205	26.0695	34.2153	46.3318	100	3.3741	30.1218	30.7003	95.5039	3.3919	24.0728	34.0884	32.4085	51.9395	11.4307	57.1054	28.981	21.1054	11.3171	4.6492	25.751	59.3813	62.7894	5.2852	9.5142	0.3303	14.4407	49.7674	64.6765	47.3385
38	18	126	post	strength	2728.14	77.528	77.8192	81.5462	87.0196	46.4319	33.921	17.0101	16.6118	44.4879	9.534	28.8846	27.6787	44.4906	37.7528	85.164	15.2544	20.3811	58.0341	19.8121	9.9655	52.1875	39.9335	76.2884	3.5541	37.9369	15.6202	24.8283	23.5025	14.0774	8.9353	24.2189	32.2757	21.1711	20.1016	14.928	57.7149	56.2832	10.5968	10.6766	7.1721	16.0971	19.3003	62.075	19.9393
39	19.3	126	1h	strength	2799.55	78.0059	78.1918	84.2373	87.9672	27.6201	11.0995	12.2917	26.0301	53.968	8.2088	39.4772	45.25	57.3092	40.7835	63.7824	26.0016	37.8019	53.4006	22.1604	27.9658	60.7458	20.1001	100	3.9759	56.5932	44.379	41.406	33.3424	14.0875	12.1078	25.7717	42.4976	28.3933	9.2398	26.9239	68.5443	61.6724	2.7496	0.6697	1.8753	22.7925	32.207	65.5129	35.1733
40	18.7	126	3h	strength	2771.11	79.7848	78.9103	82.8161	88.2626	70.5965	37.0488	31.0606	23.7516	51.9161	8.2269	41.8654	35.6002	53.4808	38.1477	93.9427	20.8959	27.0924	54.8185	22.9353	10.9858	61.6494	32.001	86.5521	4.751	57.209	47.29	37.4394	32.0705	48.1307	12.1251	32.6493	48.2936	37.4397	5.6275	13.4526	73.8631	62.2151	3.1467	4.4275	1.6484	20.3238	27.8284	72.2935	30.6878
41	20.9	77	pre	endurance	2541.27	76.0871	78.4084	71.449	72.9685	19.8423	7.191	10.4055	16.2836	45.663	11.1072	24.5057	26.9422	44.7063	32.3292	54.0861	19.1455	27.0555	22.7641	15.0407	22.0159	49.0917	31.4466	2.8484	3.1234	70.1269	82.4448	35.0312	44.4986	24.1088	43.2056	40.5074	43.1173	27.4833	9.5744	10.7402	85.3953	40.7175	2.6391	2.3705	0.2373	25.4393	36.5774	64.9265	40.7252
42	19.2	77	post	endurance	2555.48	72.9514	78.2274	70.303	71.8862	29.4208	30.1564	13.0111	12.8125	42.8667	10.4027	22.4918	22.0719	50.0299	41.0727	62.7639	15.8795	20.8108	24.8559	18.2385	11.6207	45.3684	55.2414	2.3847	1.7832	48.0365	25.1506	36.7387	31.7394	24.5665	29.7488	33.5025	27.9409	18.4361	22.6507	7.2021	82.3686	40.734	22.0954	11.8908	26.3882	17.9429	20.9923	60.7006	23.9304
43	20.6	77	1h	endurance	2498.19	72.0144	78.7381	68.7033	72.1725	22.0833	10.8424	13.2723	12.5049	32.5485	7.4358	13.7196	17.9284	42.1802	33.0005	63.1406	18.0565	18.469	22.6771	16.9859	10.5286	37.5086	21.2848	2.5982	3.8831	46.6635	42.1951	28.9137	32.7317	44.3617	29.0036	35.8173	28.5671	16.8738	15.5333	7.2099	79.2533	38.242	4.0521	2.9372	11.9324	17.3547	32.0761	58.9705	37.1535
44	18.3	77	3h	endurance	2527.03	75.1839	79.1055	70.0187	72.9061	64.7131	28.3241	27.6063	14.2456	36.6325	7.49	21.0859	17.8703	46.9069	36.9328	77.0038	18.7732	15.0776	21.3581	26.9511	12.4453	49.1505	25.9345	2.6762	3.9331	55.6691	58.8336	35.0278	31.0957	100	26.4698	37.6184	32.5098	20.5881	9.117	7.0368	85.2067	35.8463	3.7708	8.9814	2.8371	17.9401	22.5597	65.0296	25.0645
45	20.4	140	pre	endurance	2469.34	73.2719	76.8205	67.8524	70.5816	28.5584	21.1243	2.7591	12.4778	41.5396	7.3472	28.5537	21.934	58.4458	43.4529	20.5372	15.3513	15.7932	22.5412	15.6413	18.6316	51.5484	23.8239	3.1653	0.8139	48.2829	38.587	41.3508	27.1396	11.7891	16.4181	34.1762	28.1567	17.6169	3.1934	13.6271	70.7337	29.4848	2.5206	4.1041	0.3387	17.2092	21.9528	58.5173	23.4809
46	18	140	post	endurance	2455.12	72.8084	77.6679	69.2498	71.3016	26.476	52.6747	8.0579	16.4366	44.2898	13.5179	30.1394	30.8395	78.356	35.5396	34.4315	19.8146	23.3222	17.748	17.0399	17.5191	38.1738	41.1642	3.0584	3.5452	32.5101	17.7094	26.1167	36.6429	15.8231	19.1507	26.0057	35.7049	29.3266	16.8086	59.8572	62.0091	32.5648	77.9905	54.4566	27.7771	13.7579	25.5069	48.5348	25.635
47	18.5	140	1h	endurance	2483.56	72.3484	78.688	69.0832	72.6717	36.1471	10.1303	5.2111	11.9946	40.2048	7.1386	25.8314	27.7881	61.7159	23.5687	44.2415	27.6271	20.8598	22.9908	21.2628	27.1999	41.9702	16.0507	2.9335	3.6417	46.2892	29.0184	24.6925	32.8711	47.6431	15.2149	30.1641	26.9763	14.6315	13.538	16.3795	67.5175	36.7694	66.8953	18.4757	38.6216	17.5952	22.1159	55.0123	23.12
48	20.7	140	3h	endurance	2512.4	75.3745	79.5808	71.6793	73.9072	21.316	7.4649	6.6823	18.3773	34.9521	8.2945	17.1257	30.4941	69.9738	35.8712	43.0543	22.0744	22.4833	20.9354	24.6901	46.2917	50.7753	23.0412	2.6082	4.1318	64.5368	49.2813	26.5331	39.0106	25.3402	24.5666	41.2569	42.6706	24.5227	7.7513	25.9106	88.1139	38.7213	7.3139	3.8929	7.3389	25.0574	39.5091	68.1047	41.6083
49	20.6	38	pre	endurance	1722.22	80.3797	79.7216	73.1909	75.8219	13.5841	8.3194	3.3583	13.1905	41.7792	7.3909	30.918	23.4	35.7225	38.8822	7.1338	27.0758	37.6296	20.2305	17.5464	38.5251	54.7312	21.5134	2.5132	3.0183	50.9909	66.9072	75.1844	24.0388	31.9476	31.6087	26.511	22.8489	8.4541	9.2492	10.9449	54.8555	46.1435	2.3721	0.8867	0	19.5769	26.4825	60.7818	22.1905
50	18	38	post	endurance	1664.49	80.0914	83.9357	76.9942	79.5641	53.9162	14.7537	6.2831	14.9486	47.3115	9.0789	35.911	24.2519	40.6514	35.8726	12.2931	34.2964	48.6892	22.8172	23.5047	36.3279	57.282	37.6348	3.4363	3.5942	47.0462	46.0553	77.182	32.2785	38.8938	27.6457	31.3148	25.7982	10.7321	36.2304	19.4681	62.8623	54.3544	5.7034	6.0955	2.6611	23.1955	29.5275	64.5112	26.8232
51	19.9	38	1h	endurance	1736.43	75.1662	79.816	66.6893	74.413	10.8862	3.4925	9.0707	9.4	37.3766	4.6315	24.1598	12.0416	24.138	17.2892	2.3041	19.5919	20.4649	15.9655	35.8997	15.2908	16.7678	6.2547	2.0696	2.8705	18.9685	24.1305	20.0074	19.2378	10.3094	14.3794	28.8764	9.0468	2.3913	9.1325	3.1334	51.5305	61.9573	4.4649	44.5242	1.7367	7.4425	12.9825	53.8319	11.5219
52	20.5	38	3h	endurance	1679.11	81.9803	83.5775	78.8036	82.2575	35.3647	19.0477	4.9989	24.761	44.1657	7.9157	31.3712	25.0031	42.1992	79.5737	15.895	37.2422	48.4969	24.986	21.1869	50.4132	72.2078	50.0219	3.4615	2.2605	60.9192	79.3051	92.4119	32.7318	81.1532	32.0129	44.4695	36.1505	20.0282	18.9849	20.9069	71.4162	57.3727	2.6691	2.4699	0.3681	24.7456	40.8745	74.3301	37.5052
53	21	91	pre	endurance	1693.35	81.5527	82.9302	78.1571	79.744	29.9435	10.5167	7.2018	28.573	56.2851	8.0641	47.5018	28.6437	41.4303	50.8908	11.3057	36.4401	47.9311	23.4822	25.9818	47.5476	61.5058	31.0565	3.6138	5.1541	67.4611	90.208	75.5219	45.9111	37.9821	39.1646	30.7611	26.9246	10.884	12.5069	19.5494	62.7436	57.6075	2.007	5.515	0.2835	22.0188	45.7389	65.5286	44.1482
54	19.5	91	post	endurance	1636.05	83.9661	80.2819	76.3799	76.3261	53.8606	30.9474	28.6561	22.6326	50.3936	10.5835	41.9907	26.431	41.0827	58.4347	14.8121	32.9437	41.4687	20.2851	30.2578	29.056	56.8383	50.3604	3.6161	3.5452	52.3307	29.235	89.9383	34.7294	19.6376	30.6924	24.789	33.7792	18.3236	60.6933	23.9494	51.8483	57.7007	12.9663	19.2017	11.1118	18.7136	28.1146	57.7323	24.6743
55	21.5	91	1h	endurance	1708	82.0586	83.2896	77.021	79.6151	24.3707	12.1629	15.9649	19.5142	46.6228	9.365	31.2356	27.6317	35.9874	28.4218	12.5487	34.4282	40.5172	21.4439	27.5608	37.5802	55.7136	23.4616	3.5818	3.5913	57.7911	49.8031	69.1359	37.2409	34.1398	37.0324	32.4211	24.4726	9.5431	26.6264	11.9055	65.2238	57.0075	5.2169	3.6835	8.6171	20.1925	28.4385	65.2868	23.1511
56	21.9	91	3h	endurance	1650.28	81.8651	83.6192	77.1438	81.2621	23.0154	14.0184	92.3274	33.8861	46.7929	8.4432	39.0206	31.8128	39.1558	63.162	9.5213	35.9151	45.6617	25.4821	23.7485	53.3871	69.4557	22.3997	3.8401	3.6516	73.725	100	100	37.131	64.628	52.3335	34.5182	30.4217	14.9134	14.3404	13.2848	70.5311	62.2733	2.8998	3.9032	1.1154	25.4894	40.5562	65.7174	38.3755
57	21.2	37	pre	endurance	774.37	89.4996	89.4972	88.4273	87.3447	28.4071	7.289	7.5759	55.5309	61.2387	8.1715	48.6543	32.0457	40.0408	28.8682	21.998	66.3178	47.5714	24.5327	26.2837	59.608	70.0749	19.5032	9.4214	2.2954	77.4643	57.2941	66.28	32.7785	18.9992	33.2903	29.3726	46.8017	28.7515	9.2308	13.3971	55.8472	75.4313	1.5968	1.777	0.3721	23.5599	34.2386	53.4951	28.9541
58	20.5	37	post	endurance	717.15	88.9996	88.6857	86.8137	88.5714	15.8563	38.1736	10.8404	43.6491	52.9651	13.9232	41.8204	26.0457	33.7052	45.3677	27.4707	58.1216	42.5659	25.0369	17.8442	36.9492	46.1319	48.6437	8.9206	3.4553	59.3457	22.9879	47.5334	21.4723	22.3148	24.878	22.3717	60.2212	48.9513	50.3969	14.9133	47.4109	71.919	44.931	53.2124	28.9516	18.208	36.7516	52.396	29.7509
59	20.7	37	1h	endurance	745.54	86.678	88.5301	85.3358	84.8393	8.5382	4.1029	6.5878	34.2605	34.6298	7.2173	19.7748	21.0183	28.4705	26.4342	13.4282	50.7878	35.6791	22.5977	19.2869	47.5753	46.2695	12.9259	9.0996	3.1685	55.3797	30.1989	37.4386	20.056	10.0777	24.9813	21.9847	33.563	18.4616	11.6073	7.9068	48.6015	56.6307	16.4185	4.0344	18.1483	16.5715	28.9266	52.0417	25.1821
60	21.9	37	3h	endurance	702.52	86.5316	88.3683	81.4695	86.9693	18.5275	4.226	25.5223	33.9895	37.7819	6.5903	30.3791	14.5049	24.5873	24.8877	25.4411	44.9007	27.3927	22.9986	26.1867	27.7429	39.4662	8.7198	6.7368	3.3271	45.5307	35.6511	27.094	23.3479	20.9412	17.5026	30.5729	31.2566	16.7558	14.5373	5.5204	52.2256	60.6085	2.015	13.7054	8.5969	13.7715	29.2507	55.7531	26.5604
61	19.9	105	pre	endurance	731.34	90.1707	88.3018	84.8104	86.8095	23.305	8.3738	8.2423	59.8365	58.2807	7.2319	35.7239	38.9561	39.8655	37.4148	13.588	58.0403	53.6569	23.2334	21.466	76.2704	56.6174	12.8769	10.1995	2.5182	75.0045	59.7637	51.6975	40.4742	15.098	39.7572	46.6263	29.0126	16.1646	7.3007	13.2948	66.9027	70.1682	1.4537	3.2006	0	15.0363	35.9086	66.2518	31.5777
62	19.3	105	post	endurance	788.48	89.4189	88.9579	86.9914	87.0114	26.9924	56.9598	24.7413	45.5752	68.7298	14.9895	54.5555	33.1891	36.7282	45.2605	58.7825	56.0657	51.8723	25.0524	20.3754	60.0345	51.1701	89.5394	8.3711	5.2288	52.9961	12.9727	39.8124	30.7735	10.7917	34.8002	21.4775	68.6574	57.7724	63.3654	21.2287	52.1051	83.6098	26.0522	55.285	52.4362	17.9357	40.412	55.5602	33.7315
63	21.2	105	1h	endurance	803.11	85.8467	87.589	84.6657	83.9986	20.0115	8.7934	21.1463	32.0515	46.7383	7.2074	25.7405	27.3057	29.0858	31.0721	23.7101	49.323	43.6715	24.7033	32.0941	47.7943	42.8755	15.1501	7.3729	2.8831	48.844	29.3414	34.8415	33.5836	10.6793	26.8326	23.3439	32.9757	19.5256	22.2399	8.3933	50.0083	70.2276	10.3105	14.2657	29.5944	14.8238	37.4336	47.7193	35.4195
64	18.2	105	3h	endurance	760.16	87.3124	90.2646	90.373	87.0334	35.7088	16.773	86.8275	51.9146	51.4692	8.5673	41.1046	39.0291	37.1142	35.4503	66.2738	64.1593	55.1724	25.2876	26.748	69.8102	70.8047	15.9863	9.9761	6.7156	74.7192	55.1411	47.9979	35.1965	69.9265	36.3473	28.2096	60.9353	40.0214	11.728	14.4429	54.8799	72.0881	2.4205	2.097	19.0252	22.1097	51.2493	52.7124	46.2159
65	20	63	pre	strength	1075.54	90.3801	88.837	84.6794	85.9182	35.9486	11.1343	8.3705	38.3703	71.786	9.0139	44.6261	59.7076	60.2022	35.9156	63.412	39.6101	61.546	23.2871	70.8907	51.0111	56.4678	12.0183	6.709	4.8233	63.4163	41.9067	24.5634	39.9144	10.9339	49.7934	28.6303	76.761	61.7587	6.4386	19.8535	63.948	71.6088	2.5056	1.3893	16.9052	12.2015	27.6821	67.6007	34.4538
66	20.7	63	post	strength	1133.21	89.8524	90.2533	83.8828	85.8702	74.9341	44.7504	22.1497	29.1218	71.9279	8.8793	53.869	45.8235	57.2861	50.8413	74.2299	29.3491	45.6329	23.8241	53.2977	45.4042	45.0335	63.1656	6.3105	5.5483	44.4957	17.2799	19.2134	39.2675	7.0475	53.2173	32.4459	56.9366	43.0897	30.4881	12.2695	64.7209	82.3107	12.3557	17.7961	28.1709	10.1466	32.6825	65.2181	64.6723
67	18.5	63	1h	strength	1162.05	89.2623	88.606	82.5392	85.647	14.7216	4.2852	28.8843	33.3842	67.5186	8.2316	43.1856	58.3002	60.4963	18.8446	55.1256	35.5497	51.5674	25.4277	72.6622	77.1389	53.1164	8.3594	6.0219	5.503	49.0194	23.4943	19.9584	33.0396	5.3681	52.2552	27.6321	71.1026	58.0344	11.5395	9.1944	61.5037	85.5585	30.0436	1.923	26.236	11.6972	24.5981	63.4894	30.0001
68	21.9	63	3h	strength	1119	85.6485	87.9038	83.4938	84.4264	21.1463	8.0558	78.68	52.2683	82.3144	8.1619	63.5075	66.8781	69.5717	39.8507	79.315	43.4448	63.605	31.8011	89.5719	78.7474	70.3996	8.0879	7.4434	3.7009	72.6791	38.4101	29.2946	41.7224	7.7155	49.9456	24.9942	99.8146	84.9922	5.4921	16.6911	62.4216	86.9853	1.7826	0.8274	8.6162	14.2633	31.7231	61.776	38.5183
69	20	209	pre	strength	1061.33	85.8829	87.0734	80.3475	84.0642	63.9506	21.8978	7.4795	34.9296	73.6203	9.0139	67.8416	55.6834	91.7205	60.4816	24.3565	40.8973	60.693	21.8713	40.5335	24.2147	63.7616	14.0177	17.8741	87.6048	42.4134	68.8843	33.9022	82.6464	13.8353	100	34.6918	30.9012	19.0979	9.7701	72.8012	67.9702	69.3662	1.2128	7.8991	0.3625	9.5612	64.7571	72.8754	35.0245
70	20.4	209	post	strength	1104.37	89.0627	88.6115	87.0976	87.8785	14.7132	88.5645	22.1043	24.5725	63.0701	11.0029	58.9044	43.1451	53.7799	40.3058	51.7646	33.4932	39.8212	21.991	43.2782	36.1064	62.1881	100	19.9657	100	43.6055	9.1622	54.3089	28.2238	6.4542	32.9583	26.8619	97.9394	93.8451	15.7929	44.4196	58.4222	74.0998	62.255	74.3959	36.3864	13.4388	47.83	61.3245	39.7368
71	18.4	209	1h	strength	1090.15	85.067	85.8266	82.694	84.7734	24.3942	8.4328	10.9584	18.4942	44.8059	7.3771	33.6928	34.726	43.5667	23.8914	32.5005	34.0574	30.6548	23.0767	46.9496	38.0531	41.9182	9.253	17.0905	74.4214	43.1854	21.8819	30.0412	26.4503	11.1572	27.3461	23.9703	53.7328	36.4227	8.9803	12.548	54.7906	61.0315	54.7924	10.0258	55.4212	11.4179	35.2247	57.296	29.4708
72	21	209	3h	strength	1147.43	88.1512	89.6472	85.8958	86.8961	45.7159	19.9387	8.2489	40.5363	82.2349	7.8503	69.5363	74.3604	100	66.4791	27.7295	50.4731	72.6811	25.9682	57.993	44.6728	67.6511	9.6879	16.3678	75.8759	53.6463	63.5639	37.939	100	11.0426	93.796	25.9856	55.1162	39.294	5.2944	91.7567	66.6912	72.4467	3.354	3.9222	5.0388	12.256	100	65.3487	59.7887
73	19.5	129	pre	strength	1966.38	79.7556	83.3999	83.1081	84.3775	14.8615	4.1472	6.6262	52.3495	81.0472	7.0394	92.9292	68.4118	66.0997	33.179	7.1521	38.5241	76.3947	32.0657	17.9745	65.8981	55.1746	12.0353	27.25	4.5179	72.2238	41.9278	56.5517	32.2061	5.7689	15.7547	34.956	43.3008	25.0172	4.4442	14.6275	76.9074	46.1675	0.9867	2.3776	0.2294	22.3787	31.7595	65.1179	36.637
74	20.5	129	post	strength	1909.09	78.5976	83.2842	82.5387	83.58	13.9171	9.5806	28.001	45.1645	77.6338	7.8865	76.5867	73.3415	61.2462	31.9131	11.7322	42.4409	81.3234	33.1428	18.3684	66.3821	53.6445	19.598	29.0702	2.5885	60.1267	35.639	51.2781	25.8565	12.6823	15.3819	50.1272	46.7826	28.1711	29.1708	16.6794	95.1034	50.5776	7.9462	2.8878	4.0428	20.5095	31.5413	75.8049	36.8205
75	21.2	129	1h	strength	1894.46	81.1696	83.639	83.773	84.9194	15.2383	5.1904	29.5446	53.4791	86.0939	7.8216	79.8194	100	77.0727	27.0056	11.4933	45.4062	98.0544	37.9953	21.3771	100	60.3316	6.935	32.8068	2.7203	79.8435	64.9376	53.0338	34.7032	16.3349	19.0809	41.5922	56.4866	33.5045	10.9934	19.2419	82.9806	51.6281	1.9674	0.8736	2.6314	25.2557	39.1753	71.3151	46.1351
76	20.7	129	3h	strength	1923.3	80.0545	81.8508	80.1618	82.9053	9.9067	4.4018	72.2386	41.9949	73.5095	7.6687	71.2319	68.0178	60.3197	34.1108	9.8645	38.1456	75.4343	31.2145	20.5674	61.3053	56.0909	7.4625	27.6295	3.044	78.0813	71.6995	59.7215	32.0566	10.88	17.8514	38.0825	48.744	31.5314	4.8028	13.9338	84.0396	44.6062	1.1329	1.8605	0.8117	21.2382	33.6794	63.7343	40.5048
77	22	174	pre	strength	1937.53	80.0338	82.6266	80.737	83.424	23.7777	7.2998	10.6106	24.5571	82.7833	7.6371	76.3975	67.3728	61.3136	40.0412	5.3829	35.9346	64.1279	27.194	19.151	20.0429	42.5412	14.2304	27.0887	2.7824	54.2201	28.0356	53.4098	45.6702	9.0834	14.3156	37.6862	36.3712	19.522	7.3217	27.9154	79.7829	46.3863	1.4082	2.0953	0.2667	26.6917	35.2186	65.1462	37.9726
78	20.6	174	post	strength	1952.16	77.8471	80.0025	77.6517	80.1637	55.7319	29.8666	19.2562	18.4713	60.0853	8.5526	39.2684	66.8862	48.9926	24.6126	12.885	37.1125	58.1206	29.0855	19.2132	35.7147	29.5725	28.34	26.0209	3.952	30.1836	15.3938	28.844	34.4565	15.2215	14.7052	30.4856	40.8915	30.08	36.0315	14.0663	66.7855	47.1483	33.0914	46.5046	19.9896	17.9238	29.1313	56.9579	31.8463
79	21.6	174	1h	strength	1866.01	82.6778	81.6971	81.5781	90.0461	21.5924	7.8642	16.0747	26.7937	63.7904	8.6006	34.2397	85.7989	66.8663	27.9557	5.8693	32.9649	71.7922	37.2715	17.9595	20.7553	51.1842	8.9218	28.4119	5.7164	62.8095	26.8912	56.8656	43.7684	20.6589	15.1663	42.2114	42.4737	22.0094	13.0555	19.7827	75.3404	51.9809	20.1748	2.3199	21.4681	30.7265	39.5965	80.7701	41.0928
80	19.7	174	3h	strength	1880.23	78.6564	81.411	82.0063	84.2267	20.8336	8.6805	11.3165	27.0182	54.2977	7.3072	36.1961	89.3496	58.6618	42.9739	9.9616	33.4234	64.7867	36.2163	27.0352	43.6465	46.3679	13.5492	33.5663	4.1156	56.9574	55.5619	50.4323	41.4722	16.3671	26.3872	34.9674	38.0282	21.7678	6.0629	12.5357	70.2135	41.7192	1.6713	2.285	2.5828	24.3884	36.4717	64.0675	39.1023
81	20.7	70	pre	strength	2225.14	75.9037	80.235	72.2336	73.7635	27.6811	14.2539	9.7142	19.1854	86.4842	8.4875	54.8112	38.1584	46.266	52.886	7.4487	22.4597	38.6057	22.353	35.8866	26.7129	47.4141	10.9627	7.4289	2.7407	47.85	21.0953	56.4301	25.0992	6.8279	13.0855	22.0251	54.534	40.2732	3.5384	4.9567	59.4162	56.2885	3.9111	2.914	0	14.3266	33.7193	49.4552	40.8617
82	20.8	70	post	strength	2325.49	77.8339	80.106	74.1025	77.7699	29.3893	92.4858	29.318	20.1293	90.2643	15.7682	53.6102	39.7692	42.3511	21.6007	19.4243	18.9606	37.6849	22.6364	26.6243	26.8962	32.9396	31.3957	5.1298	3.6637	35.6365	4.7759	58.0032	17.763	5.9207	15.0979	21.131	96.3975	100	14.0973	19.5729	59.4983	72.8554	71.6677	81.584	40.093	14.148	34.8347	59.2196	38.2246
83	20.5	70	1h	strength	2297.05	77.6323	79.8179	71.8381	76.728	37.9795	13.8941	18.7989	18.139	68.9341	7.6969	33.6303	36.298	41.2608	22.4415	18.6585	17.2899	32.8561	24.4387	30.4907	26.6008	37.1663	9.2227	4.4537	4.25	40.2738	12.7664	46.2307	22.6996	7.6692	9.7507	28.7067	45.5154	32.8058	7.1562	10.7303	63.3277	65.4358	81.9245	47.173	67.4818	13.2751	37.77	54.3205	45.5097
84	18	70	3h	strength	2282.43	74.4328	80.2286	71.8506	74.3962	28.5996	9.1093	24.6767	18.4983	46.6018	7.1401	23.0025	28.9937	36.2692	22.5508	17.5509	19.3511	23.2164	23.3778	24.1877	20.0484	34.9725	9.528	5.1733	3.6542	37.5938	18.927	39.84	19.1706	13.7468	11.231	21.9458	44.4211	31.5028	5.8549	9.0944	54.67	55.0206	7.534	1.9117	19.2056	12.1113	32.6574	49.9019	41.1749
85	20.7	143	pre	strength	2268.21	78.0823	80.5025	72.7611	74.8858	24.2941	8.9441	9.8384	50.7382	100	7.7672	68.0275	54.1121	63.5072	52.747	5.427	28.82	56.2408	19.8564	29.6639	31.248	52.051	9.049	5.7276	3.2506	51.3848	21.2242	70.8291	29.3414	5.1208	12.5395	24.6792	34.0131	20.4766	3.5769	13.284	59.5257	65.2352	2.9526	1.7458	0	14.4617	41.5396	54.2183	43.0486
86	21.2	143	post	strength	2311.27	76.1168	80.6064	72.5108	76.1541	36.798	29.4665	21.6961	41.323	88.6033	9.7836	47.7433	44.139	52.3743	38.7205	18.831	22.9306	43.4903	22.472	27.8204	28.109	37.2303	26.2255	4.8524	2.9646	43.4966	13.2516	53.294	21.8736	7.7659	13.321	28.1077	54.2199	40.1814	13.5388	8.9539	61.9387	69.2069	27.5415	34.3183	30.0093	15.2908	49.9595	59.1148	56.8895
87	19.6	143	1h	strength	2239.36	76.8768	79.5665	73.8422	74.9041	31.4135	16.2206	27.0233	36.7006	73.6661	7.761	38.1492	44.1483	52.0457	39.4848	17.4411	28.8321	41.2016	21.8414	28.9041	27.608	49.1998	14.605	6.7811	3.947	48.3741	18.7982	61.7133	24.0323	6.8592	12.8445	24.7187	61.4905	42.6131	9.0926	11.1994	62.6181	61.5015	44.1599	2.851	33.1797	15.0509	44.8544	52.0664	51.2357
88	19.1	143	3h	strength	2253.57	74.7838	79.67	70.3705	73.1214	45.3364	12.9309	93.0507	34.6487	57.5713	6.3933	30.8967	31.5996	43.6146	27.823	11.7367	22.9696	28.5621	21.8956	25.0512	20.6949	38.2077	9.7439	5.4439	2.4052	41.8685	27.2498	51.0848	20.9894	11.0221	9.7182	22.8842	34.4922	21.0167	4.5334	5.4732	58.9729	56.3764	2.5777	2.9253	3.0939	10.2625	35.0453	52.505	39.4977
89	18.3	171	pre	endurance	1018.27	87.6317	88.4007	83.4715	83.8474	10.486	5.9028	6.1915	25.955	49.5817	7.7009	35.3677	25.8291	44.6425	75.5559	28.3435	38.462	44.8033	28.4347	21.3743	42.8852	40.3053	21.0138	6.1592	4.3067	58.7411	73.3508	28.7604	41.4621	13.2415	22.0777	23.8651	47.0363	27.6068	12.8808	24.6265	57.7637	79.0909	1.7773	1.1674	0.2877	34.5237	36.4401	59.4088	34.8683
90	18.3	171	post	endurance	946.41	90.8657	86.2865	83.0204	84.8413	22.9295	28.9383	11.4713	23.5255	50.0641	100	35.578	22.958	45.764	41.3356	29.6754	38.6165	47.2447	28.2095	20.7114	37.3618	42.9493	41.9536	6.4305	4.2485	47.4606	32.5732	36.2789	35.8889	12.5264	16.284	21.8861	66.7773	54.8716	48.3783	36.8855	50.5857	89.7365	46.1198	33.5557	19.5144	30.1717	27.8329	53.9222	24.9389
91	18.5	171	1h	endurance	1047.1	86.3086	85.5222	81.3045	84.2584	17.7089	11.7617	10.2223	22.6824	40.8577	7.7756	23.7105	21.1712	42.3165	48.3157	38.4789	38.2697	41.5033	31.252	23.412	55.0351	42.5346	21.5274	6.7264	3.0645	52.0253	50.6148	31.0019	36.0667	18.4104	16.7114	48.9522	46.2292	27.6153	22.4842	19.4593	80.098	81.5074	9.2491	4.4582	11.3746	28.6045	39.2664	78.5427	36.1932
92	19.8	171	3h	endurance	1004.05	87.9766	87.0818	84.8682	84.3461	22.7113	9.5613	17.7838	30.5869	45.0331	8.3726	32.8972	23.4272	49.3511	71.6021	42.6209	44.8936	46.8326	27.0923	23.9895	37.3748	52.0302	16.1536	6.637	3.8346	74.6233	70.5484	40.3428	53.6349	18.1868	22.8114	25.4025	52.8895	33.6134	11.9472	22.9205	73.9003	86.0178	2.4575	3.604	3.102	36.6247	37.0026	63.7576	37.4317
93	21.1	217	pre	endurance	1032.49	87.3507	85.4229	83.5092	83.9126	13.0572	7.2086	5.1869	16.5387	65.3128	9.6376	38.0198	33.1173	38.0513	66.7732	22.5116	34.8985	51.124	29.6711	19.8762	56.5868	48.49	24.0161	5.8091	1.7932	67.9846	97.0228	36.6417	41.5609	19.4625	32.0375	28.128	32.8536	18.581	10.4921	30.1291	67.1559	74.2885	1.5489	2.7895	0	27.747	32.65	65.0177	27.0827
94	18.6	217	post	endurance	961.02	86.397	86.9975	82.6684	83.155	28.5793	26.687	18.1795	14.1362	61.3368	9.3819	39.5261	23.8446	47.2456	74.1092	63.1212	36.5231	48.153	25.4138	26.9531	22.265	38.256	56.3507	5.5739	1.9373	36.0206	40.1044	27.0319	55.2186	12.2539	23.449	26.5229	29.3196	17.4455	62.2593	28.154	58.7724	74.948	8.4381	25.0299	5.8206	17.7954	55.2735	55.5416	69.4707
95	19.6	217	1h	endurance	989.44	87.9041	85.6511	81.9717	83.327	13.0221	6.4965	6.9911	13.8247	52.8279	7.4763	26.8352	25.0539	39.6038	45.8388	19.4936	39.1876	51.7682	32.6891	19.6881	41.0232	35.0034	17.7891	6.4298	4.6558	62.949	59.0804	32.8651	31.541	12.3934	23.2134	29.3453	34.2584	18.1891	19.4099	15.1139	68.5721	68.9322	2.2189	3.1985	4.7721	23.6133	31.6368	60.4831	23.1371
96	18.2	217	3h	endurance	975.24	86.0344	84.9762	79.3102	80.6461	19.7089	15.2925	8.9905	18.0749	60.6446	7.3617	51.5343	23.6037	68.1754	82.2836	31.6224	44.7016	60.3768	21.062	55.5492	20.0691	37.3224	28.1586	5.7211	2.8676	39.2626	79.4704	27.9772	65.0219	27.9008	39.1679	21.447	33.3249	20.7974	17.4058	71.1941	52.5111	74.529	1.0414	4.2296	0.579	19.2174	86.5442	54.0194	65.2431
97	19.5	252	pre	endurance	2426.28	53.4412	1.2904	0.4091	0.4692	2.4008	0.3808	1.271	0.6445	0.0695	1.1042	2.2042	0.7329	1.4919	3.2292	0.4956	2.1915	0.1009	12.2713	2.534	2.6206	0.7964	0.8397	1.9399	1.5709	0.2882	0.0624	0	1.2656	0.3582	0.1759	11.6505	1.2538	0.1835	1.3088	1.1452	27.5448	6.6713	0.3391	0.0514	0.2283	0.7079	0.1278	16.2284	0.0413
98	19.2	252	post	endurance	2412.06	73.9568	78.2694	70.0091	71.775	16.8945	15.669	8.2863	9.4649	37.0412	9.638	21.8176	24.1619	33.9343	23.6395	30.4704	19.6471	27.2765	21.5706	15.2942	20.001	35.9686	20.5927	3.2007	0.9612	52.8324	29.8361	31.1872	18.3206	16.3508	28.8836	24.8675	21.6437	10.474	28.0561	7.1462	67.73	48.0816	18.1022	16.6368	4.9924	16.1952	16.925	58.1519	14.6113
99	21.2	252	1h	endurance	2397.42	77.8966	79.1361	73.9867	73.2677	9.6889	4.8229	7.8001	13.4464	39.3233	7.6491	19.3972	36.0916	37.195	35.0122	13.1451	28.2138	39.2938	24.1635	15.7938	54.5433	44.8753	12.6906	3.6015	3.3575	77.2889	47.8155	47.0899	25.005	9.9661	38.9972	29.3108	30.6858	13.5057	6.006	8.4212	73.3652	55.5003	7.8602	2.0338	6.5941	20.0235	26.9295	58.8184	25.228
100	19.9	252	3h	endurance	2383.19	76.4045	75.6227	69.8737	69.1164	8.8913	6.896	5.7899	15.9144	34.6994	6.9538	17.778	31.33	32.0895	56.3524	15.1492	26.3579	32.2881	19.5508	14.9537	56.1016	44.0489	22.5081	3.8679	3.0943	64.8724	52.5283	42.6664	23.0478	15.2592	32.0986	28.9075	25.6575	11.7265	8.7217	7.0396	70.832	48.1216	1.1822	0.7097	1.0573	17.8681	20.8322	57.4775	19.523
101	19.8	286	pre	endurance	2354.35	74.6867	79.6963	72.1593	73.8773	16.0602	7.0788	7.4875	17.5518	47.9353	6.8054	29.3256	33.0438	45.6868	34.0415	14.3251	24.6615	37.1778	20.7495	19.0477	38.9816	39.553	16.0505	4.1104	1.5211	60.7901	58.6102	33.1133	29.9116	17.7534	44.1681	33.6878	21.9235	10.6483	7.3739	14.2795	71.8343	52.0315	1.2385	2.7823	0.2949	14.8842	22.8822	65.6448	26.8039
102	20.6	286	post	endurance	2340.13	74.2326	79.6211	72.9413	73.2604	15.8154	24.921	25.2789	18.6408	46.8745	10.6729	27.3433	36.4265	51.517	91.7292	34.2717	29.5453	47.8565	24.2596	25.7405	35.1377	41.5931	73.0338	4.03	4.9911	51.044	26.7094	36.5214	29.4065	9.9739	48.946	29.2981	28.6729	14.9396	55.7858	19.4777	62.824	62.1131	12.9281	21.9662	10.2991	16.8912	20.2505	54.8952	22.3448
103	19.8	286	1h	endurance	2440.49	72.9568	80.9198	72.024	68.6541	22.3659	15.4233	11.3379	16.4018	42.7422	7.9243	18.9663	45.4887	62.7146	52.492	23.8547	26.8894	43.6905	18.9769	18.0247	17.1667	50.6897	28.0347	3.7155	2.5428	58.7542	42.2072	37.3051	49.8764	13.4143	45.1891	22.8934	21.5591	12.524	9.8662	28.0341	59.6908	62.5835	8.7083	1.8624	10.7551	14.9254	22.1849	42.6771	27.522
104	19.5	286	3h	endurance	2368.57	75.7058	79.7607	70.6839	73.1921	7.9529	2.881	9.4585	15.596	37.9292	7.3901	27.4479	26.1263	35.0246	36.6047	19.4233	20.4324	31.0299	23.7531	14.9408	37.0444	35.8213	8.7495	3.4088	2.3557	66.9791	74.1109	39.6385	23.0481	11.7534	36.3786	36.2069	29.6535	14.3003	4.9721	11.2704	76.7207	47.5784	1.3034	1.7426	1.0578	18.3531	21.453	61.3032	23.8678
105	20.7	181	pre	strength	616.46	91.9271	87.0526	82.3215	83.7387	22.419	16.0652	3.2824	52.7774	91.6345	9.4079	92.056	84.7451	61.0249	71.5417	8.8483	51.6283	73.0707	37.6949	26.3128	19.1742	67.9972	12.6705	3.5081	3.2645	61.8398	56.1335	60.0538	33.3398	7.7214	11.8619	26.2174	75.5133	58.6041	5.6344	11.0951	56.3425	77.4395	2.7609	4.8572	0	27.9481	45.7742	52.9957	56.4795
106	18.6	181	post	strength	602.24	89.3527	87.635	80.9076	83.9731	18.8821	73.2401	11.5878	41.8139	76.7461	14.3256	71.562	63.8931	50.6232	38.7632	30.6351	47.2136	59.9761	30.4645	20.9796	17.6024	43.0626	56.734	3.6036	3.033	33.1675	11.7175	53.0142	22.6941	7.5762	10.7705	24.2588	80.7224	79.3783	31.5571	23.484	53.9933	74.8792	94.5132	73.1281	37.16	21.2167	40.3505	49.3376	47.7251
107	21.6	181	1h	strength	1607.19	100	96.6817	91.808	94.2905	0	17.8468	9.1314	36.9985	86.8641	9.229	45.8534	53.5411	75.3121	55.8242	52.0133	23.0697	48.2392	31.7222	34.9838	11.8775	47.1585	17.7725	4.8268	5.3696	69.0075	34.0341	33.6084	36.7553	11.6853	26.3264	27.1926	91.3026	69.5358	8.4301	13.4389	58.0944	98.4782	75.4115	8.4588	63.2639	31.6227	57.3724	68.3888	73.6908
108	18.4	181	3h	strength	588.04	89.5165	86.6295	80.0968	82.4726	14.2827	7.0371	6.0493	37.9698	62.5921	7.7409	47.6004	64.2402	54.6557	41.0321	25.827	43.4144	57.9671	31.9263	24.9327	21.0373	47.2364	8.7259	3.9282	5.174	47.7301	27.8145	35.3221	30.8756	5.5399	11.4843	25.703	62.2059	45.5073	7.3327	4.5584	59.4786	68.2576	2.9492	4.2195	12.7512	21.5788	44.0563	52.097	58.5495
109	18.3	220	pre	strength	631.06	87.4814	90.1474	82.0014	83.9189	16.0307	10.3967	3.669	55.2225	64.276	7.5107	81.0133	33.7356	70.5633	70.9001	10.7519	60.423	54.1362	28.6227	40.6509	31.8977	52.9699	20.5084	2.6998	1.7877	61.9611	75.1954	50.0746	41.8648	9.1744	22.8369	24.3084	58.3361	43.635	7.3669	27.6499	47.3921	76.9438	2.5832	7.5137	0	24.7825	53.0582	49.8965	73.4531
110	19.2	220	post	strength	688.31	88.7542	87.076	84.1632	83.8602	27.1595	15.1085	16.9286	48.7253	56.8449	8.6768	53.4854	33.7211	69.353	58.2629	46.5411	58.9949	55.3369	36.0994	31.9943	23.119	52.1235	34.8217	7.8433	6.2327	59.7628	37.7874	38.8332	38.6707	11.2025	20.1997	22.4695	57.3296	38.405	48.5141	28.189	46.4666	82.1607	8.3536	5.0721	3.2084	24.607	45.7153	47.4653	62.476
111	21.6	220	1h	strength	659.52	92.4219	86.5769	82.225	83.2586	19.022	7.8436	9.8711	60.2302	66.0429	8.0885	65.955	42.9892	78.7489	43.435	36.0917	75.7613	70.3348	28.0419	33.0385	38.6585	62.3182	11.7695	3.5691	2.7646	100	82.0758	53.9857	42.7964	14.4226	21.0953	22.8619	100	77.3999	11.894	23.4854	42.3088	90.6556	2.1363	1.2832	2.3041	34.6642	61.6756	50.8609	88.28
112	19.5	220	3h	strength	645.3	88.4271	89.4343	82.544	84.8284	19.0365	6.6342	9.1062	51.0332	52.5611	7.1803	48.2381	31.2999	58.4567	41.7252	26.7555	55.7658	51.1689	26.2314	32.4076	35.9465	50.4831	13.3503	2.7651	3.3056	69.9328	87.3923	39.457	39.6143	13.7131	23.259	22.7979	73.3722	55.2651	8.4709	11.9547	42.9037	72.3765	1.3351	4.6687	0.7588	29.8913	51.6295	50.2849	76.3466
113	19.1	182	pre	strength	1434.5	85.1241	86.3964	79.9866	80.2056	30.4405	9.7743	5.1456	29.9095	77.1747	7.7467	83.8128	51.2352	67.5842	33.894	46.9244	35.6259	48.8571	22.8063	31.6601	46.6859	50.3634	13.3489	4.5506	4.4309	58.0061	49.319	20.9237	30.7882	14.7136	11.3547	31.8579	21.6007	9.769	3.9259	13.2857	61.7272	64.4737	2.0313	3.0025	0	83.2632	16.3242	63.5019	18.5858
114	21.6	182	post	strength	1463.36	85.0626	86.4439	83.5197	82.6012	65.689	52.3845	25.4609	34.7792	98.6036	14.9947	100	64.8575	83.6197	70.5537	96.123	41.5865	63.3667	26.3499	33.033	55.7528	54.643	70.8173	5.1772	4.0768	52.9461	11.4829	27.2433	33.3233	9.6863	13.3306	25.1028	31.6016	17.0735	31.9815	33.6218	56.229	96.6231	34.9385	100	74.7589	100	22.088	63.2781	20.8556
115	18.2	182	1h	strength	1420.28	84.0561	87.3669	79.4719	79.1011	22.7933	10.4672	10.1128	26.4921	67.0204	7.6564	57.7813	48.8293	67.8167	31.2999	54.0804	38.5814	48.8017	21.6437	27.0103	39.7289	47.2769	15.4858	4.8485	2.9989	50.2216	28.2818	20.4115	29.0462	11.2024	17.4002	22.266	22.1619	10.1125	11.018	16.7218	50.8857	65.2991	30.0193	2.5217	40.128	81.5227	16.7185	53.6167	17.9844
116	19.3	182	3h	strength	1477.57	84.3845	86.1484	79.3547	80.3557	9.5996	4.0112	10.6731	31.0891	60.3527	7.8383	56.1992	45.1554	70.729	27.3427	49.2202	37.5063	51.1906	29.5596	28.0246	52.1895	43.9193	8.2924	4.3881	2.4393	63.619	54.7282	19.5823	29.5002	11.2529	14.7908	25.2642	19.6265	8.2593	6.0004	12.8161	54.0159	62.0594	2.4672	2.1553	7.8164	86.3172	22.7581	62.4361	24.9942
117	21.2	218	pre	strength	1506.42	83.0178	85.3612	80.8284	80.3735	36.7053	18.8105	4.1365	25.7704	65.5251	7.1295	53.1251	26.0089	66.8708	49.4439	56.5628	24.7324	37.0304	23.1831	32.1587	19.9562	52.7376	30.8929	5.963	5.1363	44.136	45.8563	16.5374	44.3922	25.8813	9.0564	22.9793	20.1046	9.9664	8.3683	26.0532	49.3937	65.8739	2.6775	5.5274	0.4951	66.2135	16.7941	55.9283	25.0373
118	18.4	218	post	strength	1492.2	82.6346	84.9489	80.6452	80.8818	24.6022	75.6661	19.4399	21.2682	68.2432	13.2269	55.5429	25.1072	58.125	40.96	100	21.9692	33.6886	21.4525	22.4313	14.7034	36.0972	67.1556	5.1841	5.0569	32.1926	4.7372	15.0295	21.3627	8.5051	8.1723	19.988	34.6593	25.4974	34.2282	36.6852	44.2204	68.3335	71.8648	84.5938	46.1861	64.6964	16.0667	54.5372	15.6908
119	20.7	218	1h	strength	1449.12	85.0999	84.569	78.4128	80.4779	30.3935	13.0121	10.508	28.8971	67.1566	9.7365	40.872	32.2723	74.5723	30.5484	77.4225	29.4372	52.2506	22.1072	32.17	48.9356	55.397	16.7695	4.3868	3.6118	61.8646	27.7905	20.0205	31.6373	18.9471	12.0312	25.2529	24.0627	12.2897	17.9604	20.9391	58.0818	77.5518	61.1341	10.7064	44.6743	94.3135	19.7459	63.7702	22.1402
120	19.8	218	3h	strength	1406.05	85.7614	82.8585	77.2972	77.2206	23.6206	9.6833	6.5461	28.8101	50.0152	7.7942	25.5707	26.5424	69.6133	39.304	58.6155	25.7056	41.2181	23.4197	28.7742	51.8384	61.2865	15.3436	5.4301	4.7709	63.9783	39.7989	22.8138	33.307	23.7853	10.1874	24.5471	27.9066	14.6484	8.8403	23.5518	48.5938	74.5579	3.9193	2.173	8.8541	83.7587	20.4429	52.8514	23.1734
121	21.1	194	pre	control	1751.07	81.113	82.291	74.2131	80.7844	29.0737	9.0488	5.4651	32.0978	58.5707	27.4677	53.758	78.1448	58.8843	46.3283	3.5754	41.8447	51.9487	23.457	16.8072	54.5311	55.3501	7.3309	5.0057	4.773	82.3129	63.724	88.2562	39.2624	10.7847	12.9741	70.47	63.4584	42.3296	5.6425	13.7414	79.5364	58.1565	3.7078	3.1744	0.5273	19.9938	61.8229	75.3334	33.9064
122	20.8	194	post	control	1808.3	77.9109	79.7059	74.2621	75.301	28.7539	42.1219	17.2337	19.1253	50.719	18.4841	42.2574	49.0846	48.9426	60.2987	16.7089	31.6541	37.6241	18.8834	13.6029	41.6364	39.6398	75.8257	3.4739	2.4372	43.2116	11.9889	63.2304	26.8048	11.2494	9.3445	26.8549	47.1384	31.9212	34.5305	13.7685	52.2261	51.8891	16.306	29.2574	32.3092	14.9649	46.0801	55.7149	24.2105
123	19	194	1h	control	1822.52	78.7557	79.2762	70.192	74.4747	24.5628	8.4735	11.7164	18.3042	42.2824	7.3959	33.0497	51.2743	49.5184	33.3989	6.714	32.2024	38.0541	22.2752	17.0027	44.5182	47.9391	15.2304	3.4222	3.2582	59.3441	32.8323	63.636	34.4302	12.2038	11.6638	32.9068	49.3708	31.0858	14.556	14.5928	59.4085	53.4073	36.5355	3.8947	43.8768	17.8333	52.3401	55.4091	28.8008
124	20.8	194	3h	control	1765.3	81.7667	80.0757	74.6975	77.7633	61.7064	18.2933	14.4733	31.4007	48.2031	10.0085	42.4492	73.0167	69.2618	46.7572	6.6992	57.5375	57.5993	24.4337	17.4075	76.8296	71.188	18.2891	5.4454	3.5124	73.2146	55.9265	77.5788	44.689	18.3785	15.607	41.4649	67.7933	44.3184	9.0153	17.8794	61.6216	57.5512	5.2358	1.3732	12.8288	22.8389	69.5134	60.8938	39.295
125	18	266	pre	control	1851.38	81.6954	80.3504	74.5545	82.353	13.7351	5.3271	39.8523	45.91	56.5291	7.2977	57.9278	15.0696	55.1573	44.9468	5.1675	32.0139	28.2462	28.9591	18.2697	15.7532	35.464	14.6893	12.2123	1.4482	43.4457	19.6999	68.5077	34.7703	10.0302	10.8998	38.8604	48.9555	30.9228	8.898	8.4922	59.9467	49.7104	1.5453	2.9237	0.2757	16.8671	50.1815	61.641	29.5406
126	18.2	266	post	control	1779.45	80.7687	80.8072	74.021	77.4179	48.2864	45.41	41.3189	51.475	60.4246	8.5467	52.1329	28.3617	58.4068	52.4837	14.9538	42.3674	44.2236	20.1633	14.4222	36.9768	49.6512	60.3686	4.6426	4.8844	38.4795	9.6217	67.1701	35.7326	15.5761	11.8227	33.689	49.3917	30.1568	34.2454	58.2201	56.0607	57.3071	27.1984	37.1231	32.1838	17.5367	51.2527	56.4697	30.2357
127	20.8	266	1h	control	1837.16	81.4432	83.6173	75.5012	79.589	24.5791	8.9482	31.9444	49.2992	50.3181	8.2874	38.2334	37.458	61.4253	27.1357	6.9848	45.1418	49.8077	20.9763	21.0243	44.9285	50.5902	12.1406	3.596	5.471	44.5825	27.0557	64.283	36.7575	13.106	14.5091	32.8465	64.9231	44.1577	11.4629	20.7676	56.9456	63.2039	44.5904	4.6892	34.9629	18.6302	60.4324	57.1178	36.5938
128	20.3	266	3h	control	1794.08	79.021	81.3527	74.1798	77.1187	24.7689	9.1997	100	52.4327	47.8428	7.7175	32.6746	30.9294	56.9804	41.1861	10.0888	35.4466	41.0486	19.9173	23.1458	33.9209	54.2966	10.1242	4.3843	4.4094	49.2685	35.4094	66.3435	45.546	11.6635	12.2903	33.229	54.5613	35.6232	9.6715	16.5658	57.1481	56.869	7.6367	3.0568	10.6513	17.7661	51.9717	55.6954	32.5936
129	18	183	pre	endurance	286.55	90.6759	83.0161	77.8373	79.8848	31.889	13.1409	5.542	34.8801	47.7994	11.6528	42.1953	37.692	53.7931	64.8031	8.3199	54.0239	48.8269	31.4497	19.0593	26.2309	66.4897	20.1062	3.9344	2.5586	58.7337	53.1572	50.9675	25.4333	16.8127	13.0039	47.5019	25.9985	12.1667	12.7469	10.4155	69.1069	52.9147	2.743	1.276	0.1035	21.3245	28.6261	61.212	15.0722
130	18.9	183	post	endurance	258.13	86.9783	82.1813	77.2847	77.7336	59.1508	26.1303	23.1632	35.1987	57.3606	9.7995	47.7496	46.1295	59.5737	51.4767	17.7304	57.9281	56.3258	30.1765	17.9341	14.9592	67.8245	45.4771	1.3354	2.6542	56.1452	19.9336	50.6913	26.5651	12.6555	12.0674	20.6047	31.74	17.7724	100	11.9692	36.2288	65.4048	14.3939	13.0888	14.9354	19.6781	24.492	32.04	12.8547
131	18.3	183	1h	endurance	243.99	85.7692	82.7128	77.3223	77.6802	36.273	13.2861	13.1064	30.9914	45.9125	6.5789	28.2123	42.6633	49.5049	44.0777	13.1756	51.215	46.9596	32.2393	17.0251	15.7493	60.3804	13.7966	1.2728	0	57.3112	42.7838	45.6438	26.3461	26.7117	13.3169	25.4304	23.4374	11.5274	33.4234	10.6701	34.328	56.1496	3.7361	1.2893	7.5327	19.7044	30.0338	34.0178	16.0746
132	18.8	183	3h	endurance	344.19	87.3015	85.4753	81.3755	82.3273	28.6878	7.4702	26.7704	34.8109	44.2737	6.5455	27.2149	33.8555	44.6711	45.5687	14.5374	42.1685	37.0579	34.028	23.4596	28.1309	51.7076	13.6225	9.5294	4.9229	54.7373	52.0453	38.3857	26.2303	15.7875	15.7753	37.7614	22.0639	8.8297	25.9166	4.9083	63.9549	55.7884	2.7323	5.2733	1.3816	17.4417	24.227	52.1079	12.1685
133	19.8	253	pre	endurance	272.33	88.6837	87.4174	82.5794	89.7766	28.0059	10.778	6.4418	29.0752	65.577	8.1373	63.2389	58.0792	59.1549	54.3201	6.942	64.487	61.7394	35.2031	19.1561	33.573	66.48	17.3986	5.7759	4.1373	63.5078	56.4208	60.3765	39.4997	11.7866	15.3129	100	22.0862	7.8501	13.4011	7.7495	100	66.7207	0.544	1.8533	0	19.7041	37.4711	80.8824	23.0064
134	20.6	253	post	endurance	301.17	89.8437	86.0505	81.5792	84.352	30.2351	12.2631	11.2831	30.2713	66.2952	22.4061	57.1747	60.2591	54.7522	45.734	12.5695	71.5209	68.692	32.4939	16.7836	28.5391	61.6269	20.0159	3.782	4.2915	57.6575	36.2549	56.1723	39.7073	10.0288	20.1334	55.5465	23.4964	8.8002	63.2586	22.8828	75.6043	73.2757	13.5428	11.9529	4.9365	21.5791	32.4312	61.1903	17.2742
135	19.5	253	1h	endurance	315.37	90.3543	85.7082	81.183	89.1001	26.2579	6.7528	5.0208	17.0863	32.492	8.9977	16.325	4.6392	24.6708	36.991	8.5622	21.9367	15.5602	32.7893	10.6618	6.4184	41.0277	16.737	5.5543	2.909	38.3477	15.0075	35.833	25.7444	0	8.3932	66.0591	17.4358	6.7249	17.1274	6.2977	83.5696	49.6394	1.7724	2.9304	3.7651	15.9114	36.2087	73.2594	24.8079
136	18.7	253	3h	endurance	330	87.1247	86.2763	83.634	84.3551	18.4798	6.4998	3.5293	30.0324	42.5665	7.323	29.301	35.31	43.0162	43.5416	7.6483	49.3951	46.0648	36.4406	21.0465	26.6685	64.0524	17.5622	10.6665	2.4162	58.6527	54.1093	58.4171	34.6656	11.082	19.9904	52.1604	23.8679	10.1026	6.9306	11.5385	74.8427	58.4459	0.8933	2.8551	0.8426	21.9388	31.3793	58.1679	15.5572
137	18	190	pre	control	2110.16	80.5737	82.2152	75.6701	76.5614	18.4461	7.6869	2.7311	26.6051	52.7195	7.5361	42.8562	40.4966	75.7512	44.7759	6.4939	29.8534	44.6207	26.2462	24.1277	61.0474	47.539	8.3505	16.0456	3.1476	63.8089	39.3801	49.1295	25.035	8.5498	30.0922	27.8444	22.8315	10.3885	2.8399	5.4289	72.4018	59.021	1.4122	1.241	0.1992	10.2204	16.2083	57.0217	44.2357
138	19	190	post	control	2196.32	78.5008	79.2903	72.1021	74.6286	46.1636	61.6182	11.4098	19.5179	52.6584	10.4156	40.1003	32.5091	66.0065	34.3116	48.0707	20.5748	36.5136	22.5919	20.6906	39.4065	36.542	80.4863	7.9412	3.7898	47.8774	5.4736	31.0972	20.9019	9.1963	34.4573	26.0777	36.9762	25.6671	31.8414	17.9388	66.8301	69.6343	33.2843	50.1115	31.3484	9.5179	16.1982	50.7652	41.754
139	19.4	190	1h	control	2153.24	77.5886	77.1986	71.1139	69.5824	25.086	7.9844	6.8865	20.7201	44.3982	6.4396	29.6478	36.4264	64.8493	27.6419	9.7703	24.0857	35.5778	23.9697	20.0868	45.9807	37.4948	8.7266	10.0004	3.659	56.643	20.7697	38.7035	22.7174	7.7634	26.0518	24.1149	18.4804	7.8049	8.007	4.3804	59.9829	63.8949	24.1048	3.9583	26.7783	9.6782	16.4267	47.0951	46.4595
140	19.8	190	3h	control	2124.37	77.3026	79.9133	76.6967	74.8738	15.8349	6.4177	6.1278	24.3563	41.3804	7.5824	21.6113	46.4397	75.1485	41.4124	18.6748	30.8044	41.4532	31.1867	27.6484	52.2582	46.689	7.5893	16.2924	2.5224	69.2654	23.846	39.6878	33.1094	5.5969	40.6149	27.6273	30.0773	15.5114	5.5085	13.4407	85.0161	68.6779	3.7524	0.8227	13.3146	13.1013	17.338	56.2633	47.533
141	21.4	258	pre	control	2167.47	77.1175	80.179	74.4056	76.3977	25.2424	9.8241	4.19	42.022	66.6817	9.0668	47.769	51.4372	95.1274	40.6723	6.8668	33.6326	75.6209	29.6746	21.2577	38.9276	51.8793	6.9459	10.1511	2.6519	65.9235	45.4648	54.1452	51.6522	8.6458	43.8612	38.4588	21.6407	9.913	3.4626	28.4679	91.8437	73.7417	2.4111	3.919	0.2085	11.1605	22.1529	62.2268	55.4805
142	19.4	258	post	control	2210.53	78.3675	79.9678	73.5724	72.2322	47.6827	43.1118	13.2922	30.0832	64.0158	8.3805	42.0378	44.2715	75.6738	46.8461	35.4227	23.7811	51.2394	26.1256	14.7679	38.5901	64.0503	48.0898	7.1957	4.0768	57.4507	9.8092	50.124	28.3739	5.482	27.914	24.8666	26.7987	15.186	15.1489	13.021	62.3833	76.8807	9.8563	6.5018	8.4205	9.7773	16.3381	50.7892	43.7061
143	18.8	258	1h	control	2182.11	78.9391	79.7545	73.0138	73.4699	16.9525	6.6453	13.7511	20.7019	47.7015	6.3625	33.7082	33.3929	63.1459	27.4311	16.1686	26.5635	45.924	28.785	19.6491	46.989	40.4534	10.9648	8.8354	3.4113	64.4761	29.7155	42.1801	22.1469	8.0957	22.3123	26.9586	23.69	12.2252	9.493	4.7102	73.5529	60.8717	6.3676	1.8937	6.4915	9.9049	18.3164	49.229	52.4586
144	20.1	258	3h	control	2139	77.2007	79.4332	75.0355	73.4665	18.9084	10.0681	6.4847	31.8054	55.0815	7.364	38.7315	47.2943	76.8249	36.373	9.2859	30.0543	59.65	25.0888	16.1481	50.1133	64.1359	7.0706	12.3538	1.7313	75.1383	37.3202	58.5278	42.4462	5.2303	30.8866	23.7679	30.7529	17.5592	3.2671	16.5187	66.1254	63.8355	1.1227	1.2247	1.9003	8.8662	18.8978	50.767	56.7162
145	21.6	196	pre	control	545.11	89.4351	91.8936	85.9816	87.1242	32.2642	9.141	10.6095	81.5217	74.8868	9.4528	42.0724	68.4589	56.4847	58.4477	6.9928	55.0296	58.2389	27.7715	40.7969	33.2992	68.4489	15.1256	5.7032	5.7588	66.4084	41.5915	88.197	28.046	7.6281	15.5961	37.0897	40.766	24.3471	9.6386	6.184	61.2783	49.864	8.4475	3.1743	0.1832	16.8834	44.6462	51.6465	28.4833
146	19.4	196	post	control	530.49	93.147	89.7133	84.6964	86.9742	37.7885	46.3285	13.2731	50.6541	57.5216	9.1253	35.4505	44.9003	37.163	42.979	24.3297	45.8124	43.2775	24.0353	28.7428	23.4777	53.3627	62.2578	5.7549	3.9654	46.9253	12.6309	61.5716	23.7447	10.7242	15.5025	26.9578	35.2268	22.8513	43.2367	6.9719	57.3743	49.6075	48.4785	61.5121	20.517	14.6867	38.5299	47.2273	26.0321
147	19.7	196	1h	control	573.43	87.9271	91.5879	86.3694	87.2313	8.7267	4.9607	9.701	47.9519	44.7118	7.7639	21.7628	50.1057	41.4825	35.1712	18.1574	49.9068	45.7053	25.5434	30.1718	31.736	51.1933	10.9727	4.667	4.7305	66.8055	37.1592	60.0418	20.4519	7.4662	14.6609	32.5052	42.4642	26.0102	9.0282	6.1446	58.6034	46.2159	12.9431	2.1769	8.7209	15.7722	44.6073	50.2745	31.3158
148	18	196	3h	control	502.06	87.5647	90.8522	86.0067	85.8578	21.3444	7.2011	6.7449	48.4884	40.7135	6.6529	29.8189	39.0384	35.3251	32.3873	10.7115	45.8354	38.722	25.6707	29.3622	30.4538	43.4842	11.853	5.188	5.9882	48.8661	42.3623	51.5253	24.8141	17.563	17.6694	40.863	37.3095	21.4905	9.2295	7.8582	64.87	35.2321	1.9953	2.2462	5.1097	14.0863	37.6479	52.62	27.8299
149	21.9	260	pre	control	487.46	92.4067	88.8714	83.7118	85.2467	31.1632	8.9871	8.7272	64.5032	68.7853	8.1345	54.4384	44.6489	59.1106	62.6168	10.8911	50.4776	53.3935	32.5178	30.0022	28.2993	68.5088	17.6974	5.8607	3.7397	54.6351	58.8053	62.0069	39.376	8.7366	12.0997	30.6032	31.9131	15.5125	11.01	19.8032	57.3476	52.4145	11.5977	14.4431	0.4225	13.0549	39.1149	53.6219	37.2305
150	19.7	260	post	control	516.28	82.4505	85.2906	74.2939	78.9408	85.5116	46.3111	24.3889	20.4254	39.0342	6.6074	39.0877	11.9812	31.5287	31.4914	10.595	33.1998	17.7769	24.2121	24.1283	8.6083	14.6738	19.398	4.0479	4.2687	12.0475	20.8464	8.3103	40.4748	9.0556	5.1836	34.1029	7.717	3.1474	20.7503	8.0897	57.889	37.389	14.7998	38.3073	3.4586	2.3206	50.901	48.0721	100
151	18.7	260	1h	control	559.23	90.6528	90.5207	83.0912	86.2059	8.648	5.4901	14.0402	43.0858	51.5781	7.5722	42.3189	36.9883	43.9573	32.6586	15.3884	45.4537	50.995	24.8735	29.6449	29.0494	51.4738	14.3289	4.5519	3.9337	46.6533	41.0785	47.7581	23.4459	9.7604	15.0853	29.3833	26.7499	13.7701	23.525	9.9771	55.4651	43.3529	8.8261	5.1307	8.1983	12.9937	30.83	49.7748	27.5136
152	20.3	260	3h	control	473.27	92.052	88.2117	83.9935	85.37	8.7485	3.4466	15.233	49.4272	44.7573	7.1701	32.775	40.0645	53.3271	34.3635	22.221	45.8969	47.3019	30.9087	26.2359	20.404	48.3009	4.6291	5.8259	4.698	59.3937	48.9679	51.5998	24.9159	6.5259	9.7238	34.7337	32.4972	16.9709	8.5945	6.0664	70.0638	41.1485	1.8755	4.5446	3.707	13.4032	44.7669	54.2401	33.7875
153	18.7	246	pre	strength	143.32	86.9015	86.9688	80.8397	82.4474	26.2588	8.1386	7.8088	57.8944	63.9353	6.5679	58.4747	77.6659	49.873	48.1282	7.5795	70.3176	71.6031	47.5064	34.5495	9.4865	78.3125	24.8413	1.3884	1.1046	49.2825	60.4431	66.9395	30.2695	25.2071	21.5486	21.7369	45.7921	26.2319	10.6391	11.8287	28.0195	73.356	2.8794	1.2836	0.1743	22.5734	35.3295	27.8031	33.8764
154	20.8	246	post	strength	129.11	88.5879	80.1261	75.413	78.1067	36.0277	53.033	19.7258	47.2123	63.5525	11.1894	56.1998	62.421	42.295	37.4952	12.2029	66.8108	62.8154	48.9905	35.2652	7.8736	55.7102	44.0889	1.4912	3.6186	40.7531	20.3422	55.1168	24.4931	21.8836	16.2143	19.7156	69.6332	57.5149	68.9353	21.2331	25.9606	74.3865	53.1925	40.7814	20.4672	20.4677	36.5812	28.0986	34.0188
155	19.3	246	1h	strength	157.54	91.7175	85.7573	79.079	82.9566	38.2679	12.2405	29.2562	49.6696	46.9808	6.8285	34.5631	76.0052	45.8291	46.8175	5.5285	62.912	64.457	42.7652	40.841	12.0875	90.1272	21.5127	1.6094	3.1971	41.1344	34.1759	53.7408	28.2022	30.3115	29.4667	25.5721	39.4613	21.6028	34.629	9.8486	33.7251	76.2807	19.1453	1.1297	17.9109	19.142	32.9803	29.7977	31.3218
156	20.9	246	3h	strength	215.18	88.0066	86.0283	78.6736	83.2339	19.9697	7.9473	31.2237	45.0341	49.564	6.9835	36.8199	49.4112	37.7824	38.1864	5.4932	59.3784	47.658	32.4363	47.9845	10.8203	61.1074	15.2465	1.6919	5.5659	41.3691	34.978	50.302	26.1596	11.9377	12.7818	27.4267	37.8035	22.2654	17.5375	5.5631	36.584	81.8243	3.727	9.0692	4.4508	15.7537	29.4324	33.9128	25.6863
157	20.9	280	pre	strength	186.34	90.3825	88.1787	82.3601	83.6465	13.5293	5.0634	16.4392	83.4998	83.4017	8.1457	89.9703	78.5461	65.7587	50.2734	6.6506	94.7159	85.3179	41.4661	53.8486	11.0863	84.5326	19.0114	1.4174	1.8073	52.3513	62.4538	63.3241	54.6877	10.4723	25.772	19.1997	57.1445	36.7333	8.1559	43.0916	25.8291	83.2094	2.7831	1.1365	0.1919	24.0204	42.9833	28.699	44.9358
158	20.6	280	post	strength	200.56	91.9016	87.7552	83.586	83.3902	36.9599	29.8453	31.0485	90.978	80.5002	9.4559	66.5731	83.6072	82.5024	99.8885	15.7964	100	100	37.1712	94.0912	7.9084	81.8131	72.6124	1.445	2.0731	45.5792	49.9546	68.1992	81.3593	17.1587	49.7977	17.1578	45.1445	26.4919	43.9853	100	23.927	95.6072	5.1833	7.799	2.4356	18.7832	43.2284	29.9196	52.4508
159	18.6	280	1h	strength	229.39	92.3645	88.5382	84.0643	86.39	11.5834	4.0186	46.5933	59.0706	55.617	7.6847	39.9527	64.2356	57.3842	38.2654	11.2677	90.2135	76.4596	36.5099	55.0879	11.8591	81.8633	12.5645	1.1482	2.3308	57.4372	58.9149	72.5095	39.4369	12.6696	32.0082	20.2359	47.2778	30.0276	23.6218	16.664	33.0031	91.5841	3.1538	1.9454	2.5158	21.8302	49.2603	31.3477	53.77
160	18.8	280	3h	strength	172.14	87.386	85.9824	79.2039	82.9286	9.9249	3.6322	93.2052	70.0202	52.6433	6.638	59.7232	46.8867	43.876	43.941	6.5166	69.9894	55.6799	41.9043	41.225	11.656	71.2346	14.412	1.2876	2.9968	52.069	60.9533	59.1517	29.3988	12.0126	24.8112	24.6782	37.4976	20.005	15.4224	7.3585	32.2517	70.2875	1.751	2.5597	0.3421	16.2524	33.2541	31.3705	35.49
161	21.6	236	pre	control	1348.44	90.5267	86.3829	81.7512	81.7132	22.3933	7.9628	7.7038	23.9411	56.1577	7.7043	58.6858	57.0666	75.9073	34.497	39.1178	45.8322	62.5038	28.35	28.5289	55.832	45.4702	12.3535	4.9317	3.5229	62.2838	46.5399	22.8327	35.1333	11.1657	57.187	26.9951	75.3918	57.9197	7.0351	11.8412	50.7006	61.3595	7.6423	9.2781	0.7101	22.3813	27.3892	54.3363	47.1059
162	19.4	236	post	control	1363.05	84.3912	87.1034	80.5821	81.969	53.7562	44.3472	25.0907	18.9252	53.1759	12.0184	46.6924	42.041	60.8995	36.7181	70.9274	38.7607	48.8588	30.6413	24.6942	40.3062	36.5	39.4645	4.6964	9.5014	42.1042	10.9567	16.0082	24.2022	15.4169	50.6452	24.2558	60.5494	46.9028	34.5474	31.6538	49.1726	66.6989	38.1228	80.013	67.6225	18.5506	23.3557	52.8161	38.7996
163	19.6	236	1h	control	1320.01	87.0907	86.202	79.1829	82.6251	23.8444	7.5179	15.5979	18.7753	43.4262	7.1317	37.9686	49.9678	61.689	21.9524	36.1756	39.7457	51.1027	29.3598	24.3071	60.8265	29.9311	8.1425	4.9672	4.347	45.4503	20.9856	14.7347	24.7899	14.5155	44.174	24.7341	64.4409	46.4998	14.9243	19.5742	50.9859	55.0352	78.5812	48.1795	100	17.8517	25.9274	55.8007	40.8298
164	21.6	236	3h	control	1291.16	84.8346	86.9988	79.8491	83.1779	30.7674	8.1501	18.7888	21.0067	36.5249	6.9664	25.6182	44.71	55.5892	23.0634	94.4459	38.7164	42.977	30.1355	29.1454	46.4142	37.7948	9.2833	5.0591	6.7887	39.6762	28.6902	10.3418	35.4845	13.8068	45.084	37.6252	58.1888	44.1939	12.9035	14.3101	70.6373	63.2945	8.7862	13.766	28.6677	15.8215	24.0343	64.4206	42.2203
165	19.1	265	pre	control	1391.41	86.9857	87.4749	80.7554	82.037	15.4935	4.6657	7.1734	23.6647	65.9518	7.632	62.785	50.7378	55.4648	26.0961	46.0225	40.5171	48.5235	24.714	26.5326	32.4586	42.8375	8.5823	4.6899	8.0312	58.4708	49.5894	21.2619	40.1429	11.0467	62.9556	22.4041	61.9671	45.243	5.6612	30.955	46.6988	61.1744	4.0167	4.5283	0.5186	20.0722	28.9746	47.8906	49.27
166	21.2	265	post	control	1377.18	83.1894	87.9976	79.9088	79.6294	100	44.2823	23.8525	17.9298	68.9085	10.1649	57.9947	40.7122	49.5135	29.5084	70.6187	28.3027	33.4981	20.8129	27.9128	16.9567	37.7647	36.5321	4.4917	2.8933	27.2668	7.1565	15.233	27.0249	9.6135	34.3902	20.6227	39.0035	27.5106	20.9367	12.4177	43.2346	63.6362	26.3309	54.511	30.6129	11.6989	18.1796	46.6943	27.3306
167	20.4	265	1h	control	1334.23	87.1101	87.8582	81.6443	82.8471	22.0839	9.5069	29.8898	22.766	69.7547	8.7862	58.4188	59.9341	55.4196	34.7493	57.0645	37.7539	47.1473	29.686	26.5204	55.8026	49.3205	14.5539	5.6972	4.4141	51.9753	30.7003	22.0631	34.6849	10.9902	51.6654	27.1229	57.4214	43.5947	19.7098	34.4269	59.3226	69.332	54.0833	5.6368	44.6217	18.799	29.0716	57.6393	48.0349
168	21.3	265	3h	control	1305.4	86.0556	87.3521	83.663	83.557	22.3133	6.7498	25.4105	33.3564	62.173	8.024	47.0542	63.6581	55.9352	29.5805	69.8099	38.4112	51.9243	31.4592	32.9492	62.504	52.286	12.2695	5.4425	3.3997	61.9776	44.8936	21.4651	41.7183	8.4698	66.8845	30.6665	73.7103	57.108	9.339	18.7423	64.3748	66.7282	2.9995	4.1099	13.6367	18.5069	31.5323	59.8518	53.1891
169	21.8	219	pre	control	57.21	93.575	84.6186	77.8702	82.3932	54.4611	16.49	7.4295	58.8301	58.9438	8.479	79.6996	68.4039	58.164	85.208	5.8648	54.5519	47.0026	82.8384	29.0098	10.2959	89.6245	19.7124	1.8954	2.3258	48.0646	24.8091	60.3719	31.7937	9.3863	10.9612	26.9987	78.8267	65.0496	15.2197	3.8089	31.3109	69.9325	12.4201	8.9222	0.414	26.3862	60.652	30.363	57.7482
170	19.2	219	post	control	28.39	88.5436	84.0259	76.4261	82.6322	76.8809	52.3225	14.8249	52.8758	52.857	10.8839	62.9321	69.2275	57.0485	67.8844	9.7709	58.5966	49.2049	92.5143	19.961	12.0438	76.4797	39.5189	2.117	2.4902	40.172	8.2084	61.4943	20.9755	14.7425	9.8565	58.4231	68.1213	57.9236	57.0637	19.5558	38.8831	74.6701	100	66.3427	42.4327	22.995	47.0147	37.2832	43.2043
171	21.6	219	1h	control	86.05	87.5462	84.9251	79.2826	84.5118	62.4871	19.9163	11.4561	47.776	45.5649	8.1398	48.0534	69.6215	57.8605	70.5327	7.5716	61.2278	45.4957	70.8611	25.3912	11.3597	85.1206	23.3405	2.087	4.7832	55.0085	27.9681	73.9908	32.9895	19.1974	8.5266	34.3222	89.9024	78.1791	30.2967	19.5491	32.01	72.5678	15.2303	6.6412	21.075	25.2353	61.6932	31.775	61.3721
172	21.5	219	3h	control	114.48	89.1004	85.545	78.9559	85.3286	23.9254	11.4082	19.4376	56.3178	37.8941	7.7773	30.4591	61.5597	60.0289	64.6588	6.9115	58.2962	41.7886	55.6414	25.1527	11.6824	100	16.4819	1.2899	3.0841	55.5939	38.5411	70.2169	29.2142	14.0061	10.3384	25.4366	87.2575	68.8279	20.1454	27.8381	30.4964	66.5538	4.7183	4.2703	6.6473	27.3096	66.9352	36.5785	67.5691
173	22	278	pre	control	43	87.0252	84.7722	77.7646	82.6216	39.1379	16.8257	5.5544	85.705	63.8395	8.1044	68.1892	66.5864	71.9816	93.8376	4.2755	67.5246	60.2143	89.5049	34.7074	11.0325	86.9032	14.5478	2.2885	3.4052	60.3505	42.4585	73.3714	51.0985	10.778	12.0875	43.9422	72.4074	54.5138	12.2535	19.3926	37.9376	73.2957	13.8223	8.7868	0.2839	20.641	65.9001	36.9519	73.4504
174	19.4	278	post	control	71.43	85.7879	87.0632	79.4342	84.0044	81.9636	52.6811	21.0295	82.1835	67.7808	9.5401	73.1266	77.3922	69.8988	100	11.9283	71.8586	61.6003	70.4404	21.003	9.6398	75.2336	66.7414	1.6951	3.9088	38.5237	10.2704	80.0756	36.2142	8.6728	12.083	22.9852	54.4865	39.5461	62.4766	28.7838	25.1623	77.6113	32.5756	38.4012	33.6951	22.5437	54.2402	27.1216	51.8125
175	21.6	278	1h	control	100.27	89.4514	85.2167	80.4691	84.9835	43.4579	25.4899	14.6355	77.2992	64.5867	8.3674	69.5705	69.4385	81.9138	82.8392	9.073	72.6802	68.855	68.9839	55.1674	11.383	85.5237	30.8429	1.9195	4.2178	50.4842	49.3716	75.9292	46.0499	21.3642	23.2261	32.5995	82.1903	60.72	31.5912	50.811	34.1047	77.8198	14.9753	3.9598	10.1126	22.945	91.3697	36.8374	84.241
176	21.5	278	3h	control	14.18	85.3181	83.9526	72.7363	79.7856	17.408	6.6787	31.1708	70.432	46.249	6.5724	50.2512	70.1115	60.8509	77.0053	4.5498	61.774	54.2472	100	21.3956	18.8713	81.4058	11.0649	2.0136	2.6629	62.3398	52.5082	73.8496	21.293	13.803	9.5984	49.6885	83.7679	68.3131	11.5881	4.1994	35.2742	63.5754	6.7353	0.3829	0.3234	17.4211	62.8416	31.7811	68.6246
177	18.8	215	pre	control	2871.46	75.7988	78.2196	83.0449	82.0891	18.5146	10.1242	6.7976	22.6175	36.1344	60.9224	18.7356	18.3505	53.3696	57.8416	42.1603	17.7286	37.7596	55.6229	28.3371	26.2362	32.6244	16.4275	96.25	3.5769	54.0426	43.5077	15.6431	20.5528	10.512	22.4829	27.1697	13.1118	6.4816	6.2122	6.3854	56.0959	47.9654	1.3038	4.5091	0.1862	10.8421	31.8419	60.1194	22.839
178	19.7	215	post	control	2900.32	78.5943	80.1681	84.3477	88.1486	87.1123	35.9319	18.5577	26.5997	49.3638	15.1733	28.2811	21.984	65.2763	44.2549	60.0816	24.499	51.4199	67.6683	25.2839	20.6704	32.0118	57.7116	97.1232	2.3463	49.1837	13.5358	18.3123	25.5179	19.7559	14.0631	29.4216	21.3111	11.0898	40.9989	17.2967	62.4099	69.5743	25.0924	49.4601	37.5425	12.6224	41.34	67.4354	30.8788
179	19.4	215	1h	control	2843.02	76.3818	77.3772	82.6969	83.5652	26.1827	9.8087	16.8331	22.0534	40.1138	69.3226	25.9518	19.7316	56.9896	27.4166	50.5238	28.6679	47.0276	57.4411	25.9404	56.9411	33.5599	13.4325	97.9171	2.6744	53.543	27.1205	16.9735	20.9288	14.2436	20.3204	23.9846	16.5491	7.1715	23.0578	7.4035	55.279	56.3325	10.7836	5.5754	14.876	10.9847	33.437	57.1423	25.311
180	21	215	3h	control	2929.19	73.7853	76.9839	82.051	84.7043	26.0096	12.0837	80.011	21.9301	41.1043	7.1634	25.0023	16.7535	47.7955	40.0192	49.4161	16.12	31.996	56.9128	33.7662	31.1556	34.5472	16.1824	89.1761	5.6427	45.0076	27.2911	14.5104	20.1695	9.95	10.7253	32.3483	11.4569	5.2276	13.8395	5.4466	65.8027	62.9905	5.1381	23.3865	4.2098	8.6223	31.9745	65.727	23.1621
181	18.8	261	pre	control	2914.55	76.0762	78.1285	82.9197	83.9956	17.8494	6.9722	3.9025	19.1031	37.77	6.3544	24.1004	25.2241	66.8274	31.2536	17.9423	23.3129	37.8583	47.4508	21.2468	33.8857	34.8832	13.9635	90.2036	4.5166	55.0816	47.1103	17.8214	35.0235	9.6505	32.6001	32.1965	10.8552	4.1969	7.8387	34.9868	56.53	42.0938	5.614	5.1272	0.0978	7.3015	37.4699	62.562	31.0348
182	19.3	261	post	control	2943.41	73.4835	78.2293	81.7258	82.7587	64.5813	26.5424	7.5725	13.4996	29.8969	8.2352	20.6578	19.1159	48.4796	25.6971	44.8564	15.899	25.2729	47.8041	20.8526	28.6731	22.2438	30.8551	87.3338	4.3481	36.824	11.537	11.4224	14.8636	15.9651	15.1569	26.6003	12.4295	6.7093	24.4172	10.9883	51.5237	38.9037	43.8082	37.9721	10.3246	6.8038	29.0792	56.8896	21.1109
183	18.2	261	1h	control	2857.25	73.7476	80.546	85.1551	85.0308	11.563	6.5638	3.51	12.7463	26.3645	6.386	17.5629	19.4923	43.9963	29.8765	29.5387	21.4174	25.4848	49.8845	18.8847	30.812	29.1528	9.2514	92.3455	2.9966	45.5448	29.1205	15.6438	16.9091	8.3568	18.5001	28.0004	11.4671	4.7576	7.3491	8.1781	55.5194	41.9136	7.2008	4.0162	4.7795	7.0294	31.5745	56.5112	28.3527
184	20.7	261	3h	control	2886.07	74.553	76.8333	80.6629	81.3014	29.9498	15.2616	19.3529	18.0418	31.6897	6.8887	18.633	22.1718	58.1661	56.4436	37.5775	20.7583	34.3847	56.0188	31.6118	41.4225	39.6321	26.1866	98.3013	4.1743	59.4372	41.9383	19.5575	29.6238	24.9174	27.3734	26.4861	15.9047	8.3185	11.5867	10.1892	55.1892	45.0513	1.725	7.3894	1.1701	8.7725	47.4777	56.4369	33.8863
185	19.2	293	pre	control	831.53	87.0402	89.9758	86.9789	85.4409	10.793	4.721	7.8782	29.8748	44.2203	7.6963	33.9923	46.8927	50.7981	30.2889	7.9364	57.89	46.4187	30.3448	26.5616	50.1902	60.3895	8.6082	7.8817	3.5497	68.0162	38.3577	55.0997	32.2297	9.8954	17.0452	26.9108	29.4118	12.9127	6.3257	12.2197	56.6459	51.7302	3.3391	2.7194	0.2215	30.2194	61.419	50.9139	47.3531
186	21.1	293	post	control	903.38	86.1131	88.4181	84.4143	83.4109	45.9498	15.598	20.3483	31.1449	51.9937	8.7657	45.0335	50.8361	55.6869	26.5958	36.5239	57.0069	49.9392	26.3016	28.7049	55.167	51.9379	25.8527	6.2662	4.0018	54.5091	22.0582	39.3734	37.0193	20.5591	22.9225	21.5599	29.0299	14.347	43.8099	18.7811	40.502	68.6752	12.5606	8.1339	10.2138	27.9963	55.8218	45.5427	41.4463
187	18.8	293	1h	control	874.57	85.0421	86.8365	83.3485	81.9253	35.6102	14.4103	17.5323	27.9427	41.9578	7.2718	32.2951	43.8023	50.4215	30.7087	22.9267	53.782	44.8083	26.8518	29.0854	37.3814	62.6227	14.5383	7.3776	2.4592	65.1723	35.5715	49.6737	34.4742	27.7106	19.1252	21.953	25.6364	12.8742	20.0303	15.1001	45.8102	62.4543	2.1757	0.8611	4.2	28.1227	57.7021	45.9885	44.5381
188	20.9	293	3h	control	817.32	89.1752	86.9806	84.6766	84.4936	10.2896	5.7956	37.9144	33.8212	43.7164	7.5361	38.2157	46.6982	52.3145	38.5054	16.7605	65.0746	48.8959	26.9865	28.3348	50.085	64.0117	13.2637	8.774	2.3114	79.8429	52.4489	53.8606	40.4238	12.2091	21.1609	21.8398	36.2469	18.632	9.3351	14.9963	45.9361	57.6057	2.3528	2.0327	2.5277	30.3627	67.2906	49.8795	52.3907
189	21.3	314	pre	control	917.98	87.9449	88.554	83.6698	84.7516	24.1582	8.6765	6.6547	33.8168	49.1291	7.789	40.3199	32.6024	57.1378	34.6598	14.982	49.0432	37.8728	28.2748	45.61	41.8558	63.7821	12.5328	6.42	0	56.7025	45.5051	46.77	54.3493	14.9133	17.886	35.8803	27.2176	14.5454	6.9836	25.7861	60.925	61.2499	9.208	5.3727	0.3047	27.351	58.7491	54.3588	39.5454
190	20.8	314	post	control	860.35	87.2983	86.5285	83.9071	83.4213	24.3423	13.3294	11.3194	31.4984	48.4179	8.2677	40.5042	33.0421	50.1312	28.542	15.6142	60.691	45.0054	26.0136	32.5511	44.5464	48.9379	20.2738	7.6851	3.3895	63.8503	25.5071	46.8841	32.2211	17.3575	14.031	27.2076	24.1119	10.3645	30.6587	17.2498	48.5357	65.6036	28.5353	17.0232	10.8087	25.7045	57.9548	48.9002	40.7861
191	19.6	314	1h	control	846.14	87.9819	84.8019	80.3843	80.7512	33.8959	11.2628	7.6634	25.4948	39.2298	6.8155	28.1765	25.3307	44.0675	33.9848	15.8333	46.2357	32.9233	21.6958	40.6684	32.8236	51.3951	15.7991	6.9722	4.0021	46.7706	34.9032	36.8721	34.6368	13.0928	15.7061	22.036	27.6815	14.5207	12.798	20.7667	45.7844	62.3567	2.3734	4.1812	2.8788	23.5933	69.1807	50.0599	53.4432
192	18.8	314	3h	control	889.17	86.7145	86.6979	81.2963	80.8376	16.7226	5.2535	13.8004	30.4187	38.0786	7.1949	25.3097	23.1547	46.0762	29.5096	16.3077	45.2986	32.6301	21.4852	37.618	27.169	57.1815	11.6156	6.6446	2.4993	48.287	47.432	32.4945	48.4954	9.2433	23.7812	19.9243	26.6298	12.2437	4.8677	45.0599	41.0337	54.1729	1.0677	2.81	0.3527	27.4426	49.5448	43.8051	35.0636
QC1	19.89		QC	QC	0	80.5442	95.7108	82.9758	89.8197	33.8336	19.1521	19.2041	56.0161	64.4773	9.5462	61.7493	75.8604	56.991	93.8556	8.7906	70.5008	73.8952	86.9425	21.1628	16.2351	68.5406	25.557	2.3479	6.6954	58.5389	47.6123	64.6197	33.8712	17.4554	20.505	47.4084	46.7992	35.0522	30.6836	13.3122	32.1238	70.3541	17.5608	11.8955	9.6502	28.653	35.4719	34.6374	40.8767
QC2	19.89		QC	QC	932.18	89.001	100	96.9817	100	34.3358	19.4055	19.5112	37.4267	63.3902	10.482	54.0368	51.7765	66.508	47.4559	62.0174	52.1039	61.0481	27.8252	36.2504	47.0088	62.139	29.2782	6.8949	4.8013	64.7827	46.7764	45.6723	40.0261	21.1785	33.3368	28.1672	55.833	37.8469	16.5207	14.3072	56.2599	78.0462	16.7387	12.5255	11.3652	27.2214	48.5887	57.6773	47.3193
QC3	19.89		QC	QC	1980.51	81.4503	91.3823	90.1516	92.173	31.4056	18.318	17.4747	32.7824	58.4661	10.1483	41.9021	42.8688	58.3193	42.1424	13.5646	31.6825	48.1251	34.5908	32.0168	68.3593	57.5877	22.1374	26.3802	4.3334	59.8602	44.3011	48.2762	34.101	15.9942	27.4258	34.5727	46.3866	29.3619	13.5225	12.6866	77.2977	68.2394	15.0242	9.2602	7.8994	23.79	44.548	65.2568	43.1403
QC4	19.89		QC	QC	3073.12	82.6944	93.6765	100	99.4143	30.8077	18.6706	17.3709	25.4885	58.0731	9.8878	36.1932	34.1378	66.1105	45.7668	99.0166	21.6528	39.1642	54.8694	35.1235	28.812	45.0298	24.0037	87.6993	4.8823	61.5298	40.7233	18.1707	35.033	16.3933	49.4147	34.5035	39.2748	27.051	12.8637	18.3963	72.7991	69.1248	15.0639	11.4138	9.5954	22.3154	46.164	66.4104	44.6292
[truncated: 14 more columns]

## Sheet: Individ UV-scaled GCMS P0681
	weight (mg)	sampling date	Sampling Order	subject	timepoint	group	age	Run Order	Injection Standard MS	Internal Standard IS02	Internal Standard IS03	Internal Standard IS09	Pyruvic acid	Lactic acid	beta-Hydroxybutyric acid (3-HBA)	alpha-Methylalanine	Valine	Glycerol	Isoleucine	Proline	Glycine	Succinic acid	Fumaric acid	Serine	Threonine	Glutaric acid	beta-Alanine	Glutamine	Niacinamide	Malic acid	Adipic acid	Erythritol	Pyroglutamic acid	Glutamic acid	Creatinine	RI 1554 M/z 292 Threonic acid	Oxoglutaric acid	Hypotaurine	Dodecanoic acid	beta-Glycerophosphoric acid	Glycerol 3-phosphate	Citric acid	Dehydroascorbic acid (DHAA)	Myristic acid	1,5-Anhydrosorbitol (1,5-AG)	Fructose	Glucose	Sorbitol	Pantothenic acid
HMDB	Customer	Customer	Customer	Customer	Customer	Customer	Customer	Analytical	Octadecanoic acid methyl ester, n-	Succinic acid-D4	Salicylic acid-D4	Hexadecanoic acid-13C4	HMDB0000243	HMDB0000190	HMDB0000011	HMDB0001906	HMDB0000883	HMDB0000131	HMDB0000172	HMDB0000162	HMDB0000123	HMDB0000254	HMDB0000134	HMDB0000187	HMDB0000167	HMDB0000661	HMDB0000056	HMDB0000641	HMDB0001406	HMDB0000156	HMDB0000448	HMDB0002994	HMDB0000267	HMDB0003339	HMDB0000562		HMDB0000208	HMDB0000965	HMDB0000638	HMDB0002520	HMDB0000126	HMDB0000094	HMDB0001264	HMDB0000806	HMDB0002712	HMDB0000660	HMDB0000122	HMDB0000247	HMDB0000210
KEGG													C00022	C00186	C01089	C03665	C00183	C00116	C00407	C00148	C00037	C00042	C00122	C00065	C00188	C00489	C00099	C00064	C00153	C00149	C06104	C00503	C01879	C00217	C00791		C00026	C00519	C02679	C02979	C00093	C00158	C00425	C06424	C07326	C02336	C00221	C00794	C00864
PubChem													1060	107689	92135	6119	6287	753	6306	145742	750	1110	444972	5951	6288	743	239	5961	936	222656	196	222285	7405	23327	588	151152	51	107812	3893	2526	439162	311	210328	11005	64960	439709	5793	5780	6613
RI (resolved)									2124	1316	1503	2042	1083	1093	1179	1186	1224	1283	1297	1299	1308	1317	1354	1363	1387	1406	1427	1471	1483	1486	1503	1505	1518	1529	1549	1557	1572	1594	1650	1719	1757	1812	1840	1845	1846	1866	1891	1930	1985
M/z (unique)									299	266	271	332	174	219	233	130	144	293	232	244	276	247	247	280	292	261	290	257	179	336	277	308	260	174	332	294	198	188	257	299	447	465	173	285	349	103	364	321	291
RSD (%)									7.5	8.9	10	9.8	57.3	99.2	99	52.7	28	93.3	42.2	45.2	27.4	40.4	78.1	45.5	35.1	44.7	48	55.4	29.3	76.6	168.1	220.3	26.8	51.5	43.6	35.4	78.6	63.2	32.4	46.1	65.1	89.4	74.9	24.6	23.7	137.5	150.6	131.9	67.9
Corr. Runorder									-0.84	-0.51	-0.37	-0.36	-0.03	0.04	-0.04	-0.61	-0.2	0.07	-0.38	-0.39	-0.03	-0.36	0.28	-0.84	-0.48	-0.16	-0.21	0.13	-0.52	0	0.51	-0.07	0.01	-0.13	-0.32	-0.21	0.08	0.06	-0.11	-0.32	-0.28	-0.29	-0.12	0.49	-0.38	0.06	0.04	0.05	-0.15
1	18.3	2018-07-24	0	101	pre	control	50	2670.44	0.2162	-0.6694	-0.3582	0.5913	-0.3387	-0.3278	-1.2899	0.0507	1.4037	-0.7679	1.2634	0.088	0.418	0.3684	-0.9947	0.5704	-0.9018	1.1367	0.6683	0.1327	-1.0496	-0.3874	-1.2272	-1.4809	0.034	0.6917	0.774	0.4821	-0.4502	-0.5626	-1.1484	1.3079	1.3092	-0.6305	-0.4401	-0.8356	0.0556	-0.6021	-0.249	-0.9319	0.6513
2	20.7	2018-07-24	0	101	post	control	50	2627.38	-1.4683	0.6698	0.4692	0.2832	1.324	1.4876	0.415	-1.3718	-0.2386	1.4576	-0.732	-1.164	-1.4945	1.2432	1.3035	-0.4739	-0.742	-1.1371	-0.5323	-1.0731	-0.6541	1.492	-0.2887	0.4191	-1.3641	-1.2096	-1.4635	-0.9598	1.4972	1.4945	-0.3472	-0.5844	-0.6649	1.4901	1.4964	0.0182	0.7062	-0.158	1.3778	0.0901	-0.9861
3	20.5	2018-07-24	0	101	1h	control	50	2570.1	0.7075	1.0252	1.0945	0.6086	-1.0613	-0.5206	-0.1875	0.312	-0.9658	-0.4993	-0.8685	1.2655	0.6162	-0.9063	-0.5176	1.0575	1.1995	-0.4553	-1.1312	1.3035	0.9504	-0.4696	1.1202	0.7147	0.3092	-0.4208	0.4482	-0.6919	-0.4618	-0.5549	1.2181	-0.9475	-0.8862	-0.3508	-0.46	1.4005	0.6698	1.4579	-0.1157	1.3614	-0.7123
4	20.6	2018-07-24	0	101	3h	control	50	2598.53	0.5445	-1.0259	-1.2056	-1.4832	0.076	-0.6393	1.0624	1.009	-0.1993	-0.1907	0.3371	-0.1896	0.4602	-0.7052	0.2088	-1.1541	0.4444	0.4558	0.9952	-0.363	0.7532	-0.635	0.3947	0.347	1.0209	0.9387	0.2413	1.1695	-0.5851	-0.3771	0.2775	0.2239	0.242	-0.5088	-0.5963	-0.5832	-1.4316	-0.6978	-1.0131	-0.5196	1.047
5	20.8	2018-09-13	51	101	pre	control	50	2613.16	0.3655	0.929	0.2766	0.3055	0.3215	-0.455	-1.1378	1.4815	0.8414	0.6435	0.7604	1.4007	1.4927	1.3096	-0.9656	1.452	1.4562	-1.1464	1.4622	-0.2407	0.9395	-0.4652	0.7665	-0.9512	1.2133	1.3978	0.9384	0.6835	-0.0789	1.4373	1.1756	-0.3271	-0.4866	-0.646	1.2222	1.4168	0.5288	-1.101	-0.7939	-1.2977	0.2617
6	19.2	2018-09-13	51	101	post	control	50	2656.22	-0.3367	0.6774	1.2592	1.1942	1.2695	1.4991	0.3323	-0.3247	0.7826	1.0599	0.9078	-0.3067	-0.5943	-0.7076	1.4035	-0.7452	-0.2634	0.7017	-0.7053	0.1238	-1.4155	1.4988	0.8303	-0.2474	-0.2053	-0.9663	0.415	-1.0455	1.4219	-0.4835	-1.2511	1.2789	1.3506	1.4895	0.3717	-0.9009	0.7167	0.6661	1.2397	0.6958	1.1399
7	20.8	2018-09-13	51	101	1h	control	50	2584.31	-1.1876	-1.2436	-1.0496	-1.1715	-0.8935	-0.5071	-0.3942	-0.4542	-0.3872	-0.9289	-0.5128	-0.1314	-0.3622	-0.8501	-0.2498	-0.5614	-0.3742	-0.5175	-0.1808	-1.1499	0.2542	-0.5545	-0.3252	1.4104	-1.2032	-0.3142	-1.3948	1.0099	-0.8588	-0.1265	-0.1199	-1.1101	-0.9639	-0.3573	-0.5759	-0.413	0.2231	1.0079	0.3827	0.8713	-1.2708
8	19.5	2018-09-13	51	101	3h	control	50	2642	1.1587	-0.3628	-0.4863	-0.3283	-0.6976	-0.537	1.1998	-0.7025	-1.2368	-0.7745	-1.1553	-0.9626	-0.5362	0.2481	-0.1881	-0.1454	-0.8186	0.9621	-0.5761	1.2667	0.2217	-0.4792	-1.2717	-0.2117	0.1952	-0.1173	0.0414	-0.6479	-0.4842	-0.8273	0.1954	0.1583	0.0998	-0.4862	-1.018	-0.103	-1.4686	-0.573	-0.8285	-0.2695	-0.1308
9	19.7	2018-07-25	1	102	pre	endurance	35	1176.27	-0.5872	1.3219	-0.2188	0.5482	0.4066	0.0564	-0.9408	0.8795	1.0921	1.0432	0.7496	1.3198	0.9142	0.5227	-1.0584	1.0777	1.1828	0.5033	0.7671	1.4932	1.2288	0.4089	1.3246	0.4238	0.8386	0.6465	1.2209	1.255	0.794	0.4542	1.2126	0.6579	0.4918	-0.6239	0.7854	1.2747	0.7579	-0.114	-0.7748	-0.8148	1.2405
10	19.1	2018-07-25	1	102	post	endurance	35	1219.32	-0.0881	-0.1561	-1.1749	-1.4633	-0.3018	-0.1924	0.9587	-0.4687	0.066	0.4126	-0.2522	0.2318	0.5181	-0.2453	1.1701	0.4943	0.4247	0.917	0.9	-0.4392	0.3646	1.1503	-0.2751	-0.8375	0.049	-0.9182	-0.1491	0.0401	-0.2527	-0.4664	-0.9002	-0.2389	-0.5749	1.479	-1.4506	-1.1611	0.6366	1.4286	1.4639	0.4965	-0.1884
11	19.8	2018-07-25	1	102	1h	endurance	35	1248.12	-0.7624	-0.0587	1.2447	0.7219	1.1177	1.2826	-0.7821	-1.1858	-1.3315	-1.3117	-1.3096	-0.7921	-1.3757	-1.285	0.4463	-1.2095	-1.0572	-1.3799	-1.1591	-0.6318	-1.0059	-1.1631	0.0316	1.2151	-1.4186	-0.7867	-1.2115	-1.1883	0.7684	-1.1288	0.4228	-1.31	-1.0594	-0.2574	0.1628	0.044	-1.4211	-0.4548	-0.4432	1.1688	-1.1864
12	21.8	2018-07-25	1	102	3h	endurance	35	1276.54	1.4374	-1.1071	0.1492	0.1932	-1.2225	-1.1466	0.7642	0.775	0.1735	-0.1444	0.8121	-0.7596	-0.0567	1.0076	-0.558	-0.3626	-0.5503	-0.0404	-0.508	-0.4221	-0.5875	-0.3961	-1.0811	-0.8014	0.531	1.0583	0.1398	-0.1068	-1.3097	1.141	-0.7352	0.891	1.1425	-0.5976	0.5024	-0.1576	0.0266	-0.8598	-0.2459	-0.8506	0.1343
13	19.3	2018-10-05	73	102	pre	endurance	35	1262.33	1.4525	1.4269	1.4227	1.0645	1.4195	0.689	0.0352	-0.1854	1.2539	-0.227	0.7632	1.2466	1.4117	-0.0008	-0.0404	-1.4139	0.1867	1.2758	1.2987	-0.3783	1.1158	0.5986	-0.3197	-1.1947	1.0729	1.0113	1.4635	0.3695	1.1739	0.9605	1.174	-0.1486	-0.176	-0.728	0.3381	0.5261	1.0203	-0.495	-0.4277	-0.7566	1.0691
14	18.2	2018-10-05	73	102	post	endurance	35	1233.53	-0.5314	-0.8846	-0.9063	-1.3501	-0.0161	1.0223	-0.5398	-0.5412	0.2101	1.4721	-0.027	-0.78	-0.0461	-0.462	1.0895	0.1607	-0.1075	-1.1495	-1.1404	-1.1726	-1.2377	1.0909	-0.2135	-0.0392	-1.2086	-1.3242	-0.7913	1.2061	-0.4868	0.2723	-1.1329	1.4337	1.4625	1.4771	1.1935	-1.4848	0.6948	1.4806	1.4974	1.4024	-1.3483
15	20.1	2018-10-05	73	102	1h	endurance	35	1190.48	-0.1577	-0.4018	-0.3614	0.1009	-0.7045	-0.7667	-0.8835	-0.7342	-1.1269	-0.5671	-1.4039	0.3704	-0.8731	-0.926	0.2695	0.9346	1.175	0.0831	-0.0894	1.149	0.3893	-0.9552	-0.8989	1.2533	-0.3674	-0.1393	-0.3907	-1.0773	-1.1015	0.172	0.3901	-0.8623	-0.6792	-0.4365	-0.3862	0.6514	-0.9084	-0.2965	-0.4982	0.0321	0.1282
16	20.5	2018-10-05	73	102	3h	endurance	35	1205.11	-0.7634	-0.1405	-0.155	0.1847	-0.6989	-0.9446	1.3881	1.4607	-0.3372	-0.678	0.6677	-0.8369	-0.4925	1.3889	-1.3186	0.3187	-1.2542	-0.2095	-0.069	0.402	-0.2675	-0.7343	1.43	-0.0193	0.5032	0.4521	-0.2815	-0.4982	0.4143	-1.4049	-0.4312	-0.4229	-0.6073	-0.3126	-1.1455	0.3072	-0.8068	-0.6891	-0.5715	-0.678	0.151
17	21	2018-08-28	35	103	pre	strength	37	401.46	0.1272	-0.6101	0.0947	-0.3125	-0.1156	-0.1068	-1.0735	0.599	0.7729	0.1716	0.9099	0.3362	0.2973	1.275	-1.0831	0.3967	0.5248	0.0855	-0.0146	1.1219	0.3723	-0.2759	-0.4529	0.5706	0.4237	0.6839	0.4739	0.634	-0.1843	0.5014	0.5627	0.4778	0.5354	-0.7341	0.6987	0.1215	0.2421	-0.5911	-0.6161	-0.8946	0.3306
18	19.5	2018-08-28	35	103	post	strength	37	373.03	0.2038	-0.1696	-0.1207	-0.2575	1.0393	1.3648	0.364	-0.2671	0.042	0.5459	-0.238	-0.1814	-0.1707	-0.1831	1.1377	-0.0487	-0.1125	-0.3233	-0.412	-0.3948	-0.3844	1.4011	-0.4259	0.7173	-0.4096	-1.0144	-0.1343	-0.0823	-0.187	-0.1045	-0.5743	-0.0856	-0.1679	1.3434	0.3409	-0.2844	-0.0109	1.4669	1.4947	1.0355	-0.2398
19	19.5	2018-08-28	35	103	1h	strength	37	358.4	1.0361	1.4611	1.2328	1.4412	0.3984	-0.2201	1.2102	0.9554	0.6096	0.7401	0.6361	1.1147	1.1355	0.0642	0.488	1.0049	0.9399	1.3147	1.3836	0.4492	1.1709	-0.1579	1.4947	0.1717	1.1446	1.0163	0.992	0.8285	1.3819	0.9546	1.0906	0.9631	0.9603	0.1806	0.4434	1.2838	1.0916	-0.1977	-0.4483	0.6771	1.144
20	19.2	2018-08-28	35	103	3h	strength	37	387.24	-1.3671	-0.6815	-1.2069	-0.8712	-1.3221	-1.038	-0.5007	-1.2873	-1.4245	-1.4576	-1.308	-1.2695	-1.2621	-1.1561	-0.5426	-1.3529	-1.3522	-1.0769	-0.957	-1.1763	-1.1587	-0.9674	-0.6158	-1.4596	-1.1587	-0.6858	-1.3316	-1.3802	-1.0106	-1.3515	-1.079	-1.3553	-1.3278	-0.7899	-1.4829	-1.1208	-1.3228	-0.6781	-0.4304	-0.818	-1.2347
21	18.7	2018-10-11	79	103	pre	strength	37	430.25	-0.3341	0.8157	0.5528	1.0524	-0.0066	-0.3456	-0.8366	0.9931	1.2007	-0.5724	1.1822	0.7649	1.2877	1.3539	-1.3457	1.2174	0.9975	0.0011	1.4732	-1.2124	0.5919	-0.2941	0.7374	-1.1973	0.9422	0.9384	1.0273	1.4187	-0.7102	0.7973	-0.5136	-0.5838	-0.8582	-0.7453	0.3505	-0.5281	0.1997	-0.8777	-0.6744	-1.0677	0.717
22	18.1	2018-10-11	79	103	post	strength	37	444.45	-0.1053	0.8892	0.682	0.6007	1.0812	1.4903	-0.3725	-0.0327	0.4392	1.461	0.4604	-0.2845	-0.0983	0.1317	0.1383	0.2009	0.4809	-1.2998	-0.7555	0.5985	-0.5276	1.4837	-0.5808	0.8216	-1.1718	-1.0252	-0.8686	-0.0324	1.4199	0.7825	-0.3529	-0.3203	0.115	1.4014	1.191	-0.3667	0.9723	1.0102	1.4189	0.9369	-0.7843
23	19.7	2018-10-11	79	103	1h	strength	37	459.06	-0.9595	-1.0652	-1.4739	-0.5391	0.2544	-0.5264	-0.2412	-1.361	-0.922	-0.7117	-0.965	-1.2934	-1.1536	-0.8945	1.0733	-1.1948	-1.3227	0.1661	-0.3336	-0.3943	-1.1205	-0.5469	-1.1047	-0.4528	-0.4822	-0.6862	-0.8467	-0.5803	-0.6921	-1.292	1.4907	-0.5843	-0.6219	0.0362	-1.1386	1.4929	0.2288	0.7085	-0.0153	0.7631	-0.933
24	21.1	2018-10-11	79	103	3h	strength	37	416.05	1.3988	-0.6398	0.2391	-1.114	-1.329	-0.6184	1.4502	0.4005	-0.7179	-0.177	-0.6776	0.813	-0.0359	-0.5911	0.134	-0.2235	-0.1557	1.1326	-0.384	1.0081	1.0563	-0.6427	0.9477	0.8284	0.7118	0.773	0.6879	-0.806	-0.0177	-0.2878	-0.6241	1.4884	1.3651	-0.6923	-0.4028	-0.5982	-1.4009	-0.841	-0.7292	-0.6324	1.0003
25	19.5	2018-08-22	29	104	pre	endurance	46	2067.09	-0.272	-0.0193	-0.9949	-0.0461	0.0123	0.5201	-0.5163	-0.2323	0.4109	-0.3515	0.214	-0.4655	-0.3594	1.1809	-0.2709	-0.6577	-0.5945	-1.1058	1.4637	-1.0209	-0.1592	-0.0086	-1.2684	1.2071	-0.4826	-0.572	-0.2647	0.163	-0.7773	-0.5887	-0.4882	-0.6035	-0.589	-0.6639	-0.4546	-0.0222	0.4793	-0.2505	1.4932	-0.8683	-0.511
26	21.8	2018-08-22	29	104	post	endurance	46	2038.23	1.1911	0.5593	0.9174	0.9686	0.0948	0.8878	1.3719	1.0138	0.6432	1.2005	1.058	0.9321	0.618	-0.5697	1.1106	0.8201	0.9722	0.6673	-0.3848	0.7363	0.6332	1.1065	1.1773	-0.4667	0.5007	0.4874	0.2168	0.7962	0.781	1.02	-1.1243	1.0024	1.1522	1.46	1.2829	0.8455	0.6051	1.4011	-0.3657	1.326	0.7068
27	20.3	2018-08-22	29	104	1h	endurance	46	2095.53	0.277	0.8571	0.8021	0.4427	1.1681	-0.0147	0.0648	0.5072	0.4379	0.3085	0.0802	0.7168	0.9787	0.4341	0.3989	0.8888	0.714	1.0053	-0.2869	0.9715	0.8723	0.2169	0.0676	0.3548	1.1126	1.145	1.2243	0.4898	0.9431	0.6561	0.4908	0.6813	0.4822	-0.1626	0.22	0.5747	0.4108	-0.1801	-0.5427	0.2088	0.9557
28	18.3	2018-08-22	29	104	3h	endurance	46	1995.15	-1.1961	-1.3972	-0.7247	-1.3652	-1.2753	-1.3932	-0.9204	-1.2888	-1.4919	-1.1576	-1.3522	-1.1835	-1.2373	-1.0453	-1.2386	-1.0512	-1.0916	-0.5668	-0.792	-0.6869	-1.3464	-1.3147	0.0235	-1.0951	-1.1307	-1.0603	-1.1764	-1.449	-0.9468	-1.0874	1.1214	-1.0802	-1.0455	-0.6336	-1.0484	-1.398	-1.4951	-0.9705	-0.5848	-0.6664	-1.1515
29	21.2	2018-10-10	78	104	pre	endurance	46	2009.37	1.0532	0.001	-0.0866	0.3375	0.0359	-0.2845	0.745	1.4635	1.3571	-0.4662	1.4096	1.3171	1.3893	-0.2121	0.5076	1.3056	1.3012	-0.3177	0.7971	0.2066	0.7719	0.3966	1.125	0.2514	0.8429	0.9834	1.0798	1.4524	-0.534	1.4672	-0.4131	-1.0585	-0.2195	-0.4789	0.2582	-1.2231	1.0248	-0.8058	-0.246	-1.1683	0.6031
30	21	2018-10-10	78	104	post	endurance	46	2023.99	0.6298	-0.7283	1.2443	-0.1045	-0.0252	-0.3752	-0.0673	-0.2117	-0.032	-0.3302	-0.1767	0.2086	-0.1103	0.7548	0.2878	0.258	0.2667	1.4004	0.8217	0.8274	0.9009	0.4551	0.5182	-0.3547	0.6072	0.0105	0.4939	-0.3097	-0.1193	-0.2162	1.0697	1.3373	0.3454	-0.4428	-1.3244	0.9677	0.5916	0.2065	-0.4858	1.037	0.8277
31	18	2018-10-10	78	104	1h	endurance	46	2081.31	-1.0389	1.4136	-1.2009	1.0768	1.219	1.4614	0.7126	-0.7482	-0.2888	1.4837	-0.2833	-0.5926	-0.2932	-1.3292	0.6847	-0.7245	-0.7268	-0.9609	-0.374	-1.4492	-1.1474	0.6402	-1.0621	-1.1327	-1.3844	-1.3741	-1.2063	-0.3053	1.4418	-0.721	0.529	0.0225	1.1254	1.4976	1.0858	0.645	-0.4253	1.3312	1.4695	0.5906	-1.3964
32	18.4	2018-10-10	78	104	3h	endurance	46	2052.46	-0.6441	-0.6863	0.0431	-1.3098	-1.2297	-0.8016	-1.3902	-0.5036	-1.0362	-0.6873	-0.9495	-0.9331	-0.9857	0.7865	-1.4801	-0.8391	-0.8411	-0.1218	-1.2449	0.4152	-0.5253	-1.4919	-0.5812	1.236	-0.0657	0.3803	-0.3673	-0.8374	-0.7885	-0.53	-1.1855	-0.3012	-1.2514	-0.576	-0.0196	-0.3895	-1.1911	-0.732	-0.7376	-0.4593	-0.0343
33	18.5	2018-10-12	80	105	pre	strength	38	2713.52	1.4598	1.3774	0.6195	1.208	-1.0075	-0.341	-1.0717	0.0235	1.0344	-0.4303	1.214	-0.5398	0.4553	1.442	-1.1702	-0.6705	0.1241	-0.3434	0.8477	-0.843	-0.4208	-0.0906	-1.3012	-0.4924	0.0401	0.4426	0.3297	1.2444	0.1025	1.2403	0.3647	-0.7371	-0.6412	-0.6931	-1.0616	-0.0102	-0.2731	-0.5438	-0.4492	-1.086	-0.0552
34	18	2018-10-12	80	105	post	strength	38	2785.32	-0.3013	-0.0167	0.8407	0.3177	1.3755	1.4888	0.574	0.1816	0.567	1.4717	0.3132	0.0367	-0.4274	-0.7407	1.208	-0.1101	0.1323	-0.4522	-0.8061	-0.0524	0.3892	1.4386	0.6087	-0.3053	-0.6416	-1.1296	0.1975	-0.977	-0.9933	-0.6546	0.6499	0.8191	1.099	1.4089	1.0759	1.0259	0.4166	1.3534	1.4961	1.1391	-0.1979
35	18.2	2018-10-12	80	105	1h	strength	38	2742.36	-0.8105	-0.3831	-1.3795	-1.1342	-0.0717	-0.5096	-0.5873	-1.3161	-1.2046	-0.7516	-1.1256	-0.8844	-1.1562	-0.6018	0.2733	-0.6666	-1.3395	-0.6888	-0.9237	-0.5233	-1.1399	-0.5919	-0.244	-0.6843	-0.796	-0.4603	-1.4284	-0.614	-0.4507	-0.9492	-1.4896	-0.985	-1.0277	0.0151	-0.6052	-1.3539	-1.2426	0.1171	-0.4461	0.4842	-1.083
36	21.9	2018-10-12	80	105	3h	strength	38	2756.57	-0.348	-0.9775	-0.0806	-0.3916	-0.2963	-0.6383	1.085	1.111	-0.3969	-0.2898	-0.4016	1.3875	1.1284	-0.0994	-0.3111	1.4471	1.083	1.4844	0.8821	1.4187	1.1714	-0.7562	0.9364	1.4819	1.3975	1.1473	0.9012	0.3466	1.3415	0.3635	0.475	0.903	0.57	-0.7309	0.591	0.3382	1.099	-0.9267	-0.6008	-0.5373	1.336
37	19.9	2018-11-27	126	105	pre	strength	38	2828.39	-0.6935	-1.4586	-1.2124	-1.4859	0.028	-0.3878	-1.0513	0.041	1.3389	-1.1975	1.4357	-0.9057	1.3881	1.4951	-1.3399	0.7808	0.5613	-1.3796	1.4991	-0.9249	-1.4353	0.002	0.5647	-0.8666	-1.2434	-0.0877	-0.2255	1.3966	-0.5997	1.4968	0.2882	-1.2491	-1.1984	-0.7424	0.7777	-0.718	0.6818	-0.0441	0.6874	-0.803	-1.0377
38	18	2018-11-27	126	105	post	strength	38	2728.14	-0.6013	0.2351	-0.3032	0.3071	-0.1108	0.6775	0.0721	-1.3888	-1.0703	1.2507	-0.8819	-0.6409	-0.9756	-0.567	0.5957	-1.3229	-1.2269	0.9896	-0.5462	-0.2963	0.0689	1.1348	-1.2688	-0.5995	-0.3763	-1.3777	-1.2858	-0.9779	-0.4485	-0.5909	-0.9875	-0.315	-0.3081	1.4405	-0.7563	-0.9357	-1.4826	1.4269	0.9378	1.4614	-0.605
39	19.3	2018-11-27	126	105	1h	strength	38	2799.55	-0.1649	0.4269	1.1385	0.5514	-1.18	-1.2285	-0.3501	0.9578	-0.0207	-0.0354	-0.3382	1.3086	-0.0712	-0.3848	-0.1631	0.7676	1.0249	0.0515	-0.4863	1.4203	0.6524	-1.2985	0.9937	0.095	0.7906	0.631	1.0331	-0.1563	-0.448	-0.4534	-0.5715	0.5397	0.3445	-0.0939	0.944	0.4794	0.3102	-0.7464	-1.2172	-0.2916	1.1438
40	18.7	2018-11-27	126	105	3h	strength	38	2771.11	1.4595	0.7967	0.3771	0.6275	1.2628	0.9388	1.3293	0.3901	-0.2479	-0.0179	-0.2156	0.238	-0.3413	-0.5433	0.9073	-0.2255	-0.3594	0.3385	-0.4666	-0.199	0.714	0.1616	-0.2895	1.3713	0.8291	0.8344	0.4782	-0.2625	1.4962	-0.4526	1.2709	1.0244	1.162	-0.6042	-0.9654	1.1744	0.4907	-0.6364	-0.408	-0.3667	0.499
41	20.9	2018-10-09	77	106	pre	endurance	39	2541.27	1.0695	-0.5469	1.1795	0.9024	-0.6791	-1.0121	-0.727	1.347	1.0497	1.0395	0.8624	1.334	-0.3749	-0.8675	-1.0724	0.8088	1.3271	-0.1035	-0.8097	1.4835	0.6963	-0.1345	1.1518	-0.0572	1.3946	1.2398	0.3209	1.4916	-0.6753	1.4737	1.2328	1.4364	1.4184	-0.7331	1.4985	0.8099	0.7832	-0.5899	-0.8971	-0.8562	1.4961
42	19.2	2018-10-09	77	106	post	endurance	39	2555.48	-0.5843	-1.015	0.1636	-1.1105	-0.2201	0.935	-0.3928	-0.6667	0.579	0.673	0.4341	0.2019	1.2225	1.2968	-0.1567	-1.4265	0.0906	1.3434	-0.2024	-0.4777	0.0162	1.4421	-1.2595	-1.3939	-0.6588	-1.1054	0.8174	-0.5155	-0.6625	-0.3131	-1.1358	-0.7255	-0.5148	1.3308	-0.4703	-0.238	0.7902	1.4968	1.1488	1.3581	-0.4476
43	20.6	2018-10-09	77	106	1h	endurance	39	2498.19	-1.0784	0.3057	-1.2546	-0.578	-0.5717	-0.7025	-0.3593	-0.8451	-1.1582	-0.8703	-1.4316	-0.7612	-1.1329	-0.7013	-0.1169	0.0635	-0.3731	-0.1637	-0.4403	-0.6837	-1.4195	-0.8078	-0.1492	0.7006	-0.7864	-0.4077	-1.4583	-0.3594	-0.109	-0.4121	-0.353	-0.6363	-0.8486	0.2075	-0.466	-1.3165	-0.2748	-0.4384	-0.7753	0.1341	-0.6002
44	18.3	2018-10-09	77	106	3h	endurance	39	2527.03	0.5932	1.2558	-0.0885	0.7863	1.4709	0.7796	1.4792	0.1647	-0.4706	-0.8421	0.1351	-0.7747	0.2854	0.272	1.346	0.554	-1.0446	-1.0761	1.4524	-0.3221	0.707	-0.4997	0.2564	0.7504	0.0507	0.2733	0.3199	-0.6167	1.4468	-0.7485	0.256	-0.0746	-0.055	-0.8053	-0.5623	0.7446	-1.2987	-0.4685	0.5236	-0.636	-0.4484
45	20.4	2018-12-11	140	106	pre	endurance	39	2469.34	-0.1338	-1.1393	-1.0076	-1.0393	0.0705	-0.0831	-1.2877	-0.7573	0.33	-0.5749	0.5412	-1.4153	-0.9725	1.0764	-1.3748	-1.1489	-1.4295	0.6265	-0.9754	-0.6596	0.8994	-0.2056	0.9271	-1.478	0.0288	0.3666	1.4924	-1.309	-0.8331	-0.5817	0.1964	-0.7148	-0.5876	-1.1782	-0.7201	-0.1206	-1.1791	-0.9202	-0.6772	-1.0242	-0.2513
46	18	2018-12-11	140	106	post	endurance	39	2455.12	-0.4806	-0.434	-0.1351	-0.5515	-0.2678	1.4378	1.0502	0.5218	1.032	1.4788	0.8144	0.7467	1.2589	0.1134	-0.1038	-0.2747	0.8028	-1.3926	-0.6358	-0.7432	-1.1286	1.4175	0.4845	0.341	-1.1734	-1.1834	-0.4545	0.5267	-0.5815	0.0753	-1.0619	0.3187	1.1734	1.0719	1.4534	-0.8947	-0.438	1.0003	1.4371	0.5215	-0.9765
47	18.5	2018-12-11	140	106	1h	endurance	39	2483.56	-0.8247	0.4151	-0.2391	0.3769	1.3036	-0.6131	-0.2058	-0.9134	-0.0107	-0.6443	0.0722	0.0059	-0.606	-1.3435	0.7936	1.2555	0.0727	0.8159	0.3895	-0.0158	-0.5529	-0.9331	-0.0327	0.4052	-0.1231	-0.3438	-0.6365	-0.2019	1.4027	-0.871	-0.4215	-0.8764	-1.0366	0.5314	-0.5907	-0.406	0.5737	0.718	-0.0738	1.1324	-0.1702
48	20.7	2018-12-11	140	106	3h	endurance	39	2512.4	1.4391	1.1582	1.3818	1.214	-1.1063	-0.7416	0.4433	1.1489	-1.3513	-0.2596	-1.4278	0.6628	0.3195	0.1537	0.685	0.168	0.554	-0.0499	1.2217	1.4186	0.7821	-0.2788	-1.3797	0.7316	1.2677	1.1606	-0.4013	0.9841	0.0119	1.3774	1.2869	1.2725	0.4509	-0.425	-0.1426	1.4213	1.0434	-0.7982	-0.6861	-0.6298	1.398
49	20.6	2018-08-31	38	107	pre	endurance	46	1722.22	0.3312	-0.8846	-0.136	-0.6145	-0.7348	-0.4486	-1.0648	-0.3642	-0.21	0.0725	0.0677	0.3635	0.0055	-0.1533	-0.3823	-0.3136	-0.0896	-0.1983	-0.8775	0.2318	0.1899	-0.3853	-0.5155	0.1504	0.362	0.5284	0.2832	-0.4612	-0.2909	0.6292	-0.7825	-0.0548	-0.266	-0.7175	-0.3233	-0.598	-1.3243	-0.9118	-0.6061	-0.967	0.1068
50	18	2018-08-31	38	107	post	endurance	46	1664.49	0.2333	0.9418	0.5739	0.4345	1.2604	0.4874	0.1472	-0.0957	1.1113	0.9678	1.0986	0.5026	0.6085	-0.2679	0.4855	0.601	0.7429	0.4686	-0.1293	0.0814	0.2979	0.4606	0.8175	1.2015	0.1426	-0.3319	0.3461	0.7918	-0.0567	0.1494	-0.1841	0.2091	0.0452	1.3982	0.7093	0.3036	-0.0905	1.2118	-0.3557	1.1927	0.5685
51	19.9	2018-08-31	38	107	1h	endurance	46	1736.43	-1.4391	-0.8437	-1.3495	-1.0094	-0.8683	-1.1508	1.3024	-0.9432	-1.2615	-1.3911	-1.3276	-1.4914	-1.4118	-0.976	-1.1946	-1.2616	-1.3818	-1.298	1.4271	-1.3588	-1.4178	-1.1858	-1.1561	-0.1194	-1.4188	-1.2365	-1.4553	-1.1914	-1.0203	-1.4567	-0.4879	-1.2899	-1.0943	-0.7267	-1.2696	-0.9724	1.0518	0.4223	1.4917	0.4425	-1.4416
52	20.5	2018-08-31	38	107	3h	endurance	46	1679.11	0.8746	0.7865	0.9116	1.1894	0.3427	1.1121	-0.3849	1.4031	0.36	0.3508	0.1613	0.6253	0.7978	1.3972	1.0913	0.9741	0.7285	1.0278	-0.4203	1.0456	0.93	1.1105	0.8539	-1.2327	0.9141	1.04	0.826	0.8608	1.3679	0.6781	1.4546	1.1355	1.3152	0.0459	0.8836	1.2668	0.363	-0.7224	-0.53	-0.6682	0.7663
53	21	2018-10-23	91	107	pre	endurance	46	1693.35	-0.7409	0.2623	1.3351	0.2439	-0.1988	-0.6755	-0.7481	0.3795	1.3847	-0.936	1.1153	0.006	0.8085	0.0431	-0.3335	0.9573	1.1539	0.3529	-0.3307	0.5254	0.1005	-0.0589	-0.4131	1.4975	0.4833	0.6853	-0.5827	1.4576	-0.0594	-0.0705	0.0332	-0.4856	-0.6347	-0.718	0.4237	0.02	-0.4267	-0.7557	-0.3432	-0.9258	0.1421
54	19.5	2018-10-23	91	107	post	endurance	46	1636.05	1.4724	-1.4742	-1.0822	-1.3996	1.4669	1.4828	-0.1915	-0.5515	0.0818	1.3101	0.3028	-0.9532	0.6691	0.5333	1.2438	-1.2618	-0.6935	-1.042	1.2311	-1.1928	-0.647	1.432	-0.3938	-0.5644	-1.0948	-1.1396	0.4509	-0.8194	-1.037	-1.0021	-1.395	1.1998	1.2303	1.4397	1.2079	-1.366	-0.3885	1.4437	1.491	1.0798	-0.989
55	21.5	2018-10-23	91	107	1h	endurance	46	1708	-0.277	0.4979	-0.2101	0.1819	-0.5869	-0.5016	-0.5207	-1.0403	-0.7521	0.2238	-1.283	-0.4327	-1.374	-1.4168	0.2257	-0.3196	-0.9656	-0.5364	0.246	-0.4007	-0.8272	-0.6455	-0.6818	-0.5053	-0.5252	-0.524	-1.0406	-0.3079	-0.2642	-0.305	0.4301	-1.0884	-0.9709	-0.0858	-0.9387	0.3354	-0.6729	-0.1115	-0.5886	0.6177	-0.4829
56	21.9	2018-10-23	91	107	3h	endurance	46	1650.28	-0.4544	0.7141	-0.0431	0.9739	-0.6813	-0.3056	1.4603	1.2123	-0.7144	-0.598	-0.1351	1.3799	-0.1036	0.8404	-1.1361	0.6241	0.5051	1.2255	-1.1464	1.068	1.3737	-0.7275	1.487	-0.428	1.1367	0.9783	1.1723	-0.3303	1.3606	1.3776	0.9316	0.3743	0.3754	-0.6359	-0.6929	1.0106	1.488	-0.5765	-0.5592	-0.7717	1.3298
57	21.2	2018-08-30	37	108	pre	endurance	43	774.37	1.0199	1.4492	0.9798	0.2662	1.2868	-0.3721	-0.5756	1.3456	1.1581	-0.2392	1.0604	1.1599	1.245	-0.2665	-0.014	1.218	1.0586	0.6298	0.8693	1.2112	1.4575	-0.1634	0.717	-1.4619	1.3507	1.4046	1.2992	1.458	0.1663	1.2598	0.7279	0.2868	0.0352	-0.6287	0.666	1.2654	1.0364	-0.7203	-0.6859	-1.1072	1.3434
58	20.5	2018-08-30	37	108	post	endurance	43	717.15	0.6956	-0.1687	0.4376	1.0559	-0.2405	1.494	-0.2039	0.1763	0.5011	1.4717	0.5235	0.3546	0.2992	1.4773	0.8691	0.3334	0.4869	1.0583	-1.0199	-0.4382	-0.3239	1.4538	0.3075	0.7512	-0.0063	-0.9164	0.1765	-0.5127	0.7683	-0.0442	-0.8177	1.2889	1.4005	1.4906	1.0068	-0.9467	0.6443	1.4112	1.4645	1.2118	0.0438
59	20.7	2018-08-30	37	108	1h	endurance	43	745.54	-0.8103	-0.4789	-0.0591	-1.3467	-1.131	-0.5647	-0.6881	-0.7476	-0.9547	-0.523	-1.2085	-0.3202	-0.4823	-0.5237	-1.3968	-0.458	-0.2996	-1.0144	-0.697	0.3353	-0.3137	-0.5285	0.4538	0.204	-0.3034	-0.4285	-0.4281	-0.7596	-1.4535	-0.0282	-0.9031	-0.7018	-0.6602	-0.5064	-0.5682	-0.6345	-1.0623	0.0088	-0.5915	0.3352	-0.3536
60	21.9	2018-08-30	37	108	3h	endurance	43	702.52	-0.9052	-0.8014	-1.3583	0.0245	0.0846	-0.5572	1.4676	-0.7743	-0.7045	-0.7095	-0.3754	-1.1943	-1.062	-0.6872	0.5416	-1.0934	-1.246	-0.6738	0.8476	-1.1084	-0.8199	-0.7619	-1.4783	0.5066	-1.041	-0.0597	-1.0476	-0.1858	0.5189	-1.1875	0.9929	-0.874	-0.7755	-0.3555	-1.1046	0.3158	-0.6183	-0.6997	-0.1872	-0.4398	-1.0336
61	19.9	2018-11-06	105	108	pre	endurance	43	731.34	1.0046	-0.4188	-0.7132	0.4029	-0.4728	-0.62	-0.7688	1.0635	0.2071	-0.6102	-0.2962	0.7755	0.9011	0.0195	-1.0445	0.187	0.4999	-1.4483	-0.6874	1.0314	0.1065	-0.5476	0.9063	-0.9139	0.8698	0.9268	1.059	1.3409	-0.3982	0.9723	1.4536	-0.952	-0.8876	-0.7371	-0.1976	1.4467	-0.5974	-0.7565	-0.6206	-1.1554	-0.7178
62	19.3	2018-11-06	105	108	post	endurance	43	788.48	0.6238	0.1579	0.1056	0.5394	0.0721	1.479	-0.299	-0.1506	1.3021	1.4779	1.2719	-0.2559	0.2227	1.3419	0.7038	-0.136	0.1519	0.5239	-0.8898	-0.2776	-0.3575	1.4991	-0.4524	0.4486	-0.7105	-1.1928	-0.4929	-1.0383	-0.547	0.0668	-0.7338	1.0468	1.2587	1.4543	1.3025	-0.5122	1.4856	1.4058	1.4633	1.2427	0.1351
63	21.2	2018-11-06	105	108	1h	endurance	43	803.11	-1.1854	-1.0454	-0.7675	-1.4965	-0.9596	-0.6018	-0.4014	-1.3019	-1.0025	-0.6168	-1.1276	-1.3082	-1.4299	-1.0497	-0.6529	-1.239	-1.4472	0.1454	1.2846	-1.2644	-1.0639	-0.4869	-1.1942	-0.7305	-1.0086	-0.4513	-1.1419	-0.3491	-0.5509	-1.3885	-0.5715	-0.7522	-0.7142	-0.1532	-1.1243	-0.7897	-0.5882	0.0221	-0.1779	0.198	-0.7803
64	18.2	2018-11-06	105	108	3h	endurance	43	760.16	-0.4431	1.3064	1.3752	0.5542	1.3603	-0.2571	1.4692	0.3891	-0.5067	-0.2508	0.1518	0.7886	0.3062	-0.3117	0.9936	1.188	0.7954	0.7789	0.2926	0.5105	1.3149	-0.4646	0.7403	1.1959	0.8493	0.7174	0.5759	0.0465	1.4962	0.3494	-0.1483	0.6574	0.3431	-0.5641	0.0195	-0.1448	-0.2999	-0.6715	-0.6648	-0.2853	1.3629
65	20	2018-09-25	63	110	pre	strength	41	1075.54	0.7447	-0.0639	1.159	0.6442	-0.0274	-0.3171	-0.8531	0.0084	-0.2543	1.0112	-0.7084	0.232	-0.3169	-0.0337	-0.4245	0.435	0.7037	-0.7142	-0.0482	-0.6961	0.0202	-0.4048	0.1425	-0.0819	0.4629	0.9876	0.2797	0.3782	1.3587	-0.8868	0.0663	0.034	-0.0121	-0.6058	1.1359	0.5497	-1.4394	-0.6964	-0.4981	-0.3406	0.0731
66	20.7	2018-09-25	63	110	post	strength	41	1133.21	0.4982	1.3731	0.2632	0.5759	1.4164	1.483	-0.4036	-0.9111	-0.2318	0.7034	0.2731	-1.3548	-0.8648	1.0904	0.5719	-1.2674	-1.1758	-0.5771	-1.2347	-1.0196	-1.0604	1.4967	-0.5041	0.7594	-0.9934	-1.1029	-0.8662	0.2069	-0.3083	1.1247	1.3019	-1.0771	-1.0888	1.4604	-0.4739	1.0811	0.1	0.0519	1.4978	0.9065	-1.1359
67	18.5	2018-09-25	63	110	1h	strength	41	1162.05	0.2226	-0.2983	-1.2479	0.2583	-0.8135	-0.6839	-0.1839	-0.4873	-0.9324	-0.7777	-0.8614	0.0712	-0.2617	-1.3194	-1.1877	-0.2387	-0.4749	-0.1678	0.0713	0.8114	-0.2966	-0.5409	-0.9724	0.7069	-0.6452	-0.5754	-0.7066	-1.4421	-1.0287	0.5595	-0.257	-0.2831	-0.2269	-0.1675	-1.1266	-1.1311	0.5671	1.3957	-0.4332	0.6923	-0.2236
68	21.9	2018-09-25	63	110	3h	strength	41	1119	-1.4655	-1.0108	-0.1743	-1.4787	-0.5756	-0.482	1.4406	1.3901	1.4185	-0.9371	1.2967	1.0515	1.4433	0.2627	1.0403	1.0712	0.9469	1.459	1.2117	0.9042	1.3368	-0.551	1.3341	-1.3845	1.1758	0.6908	1.2931	0.857	-0.0218	-0.7974	-1.1112	1.3261	1.3278	-0.6871	0.4646	-0.4999	0.7723	-0.7513	-0.5665	-1.2582	1.2862
69	20	2019-02-18	209	110	pre	strength	41	1061.33	-0.6173	-0.4257	-1.1934	-1.0309	1.2138	-0.352	-0.6969	0.5326	0.4769	0.1256	0.6257	0.215	0.7006	0.6518	-0.7945	0.1475	0.5075	-0.7111	-0.868	-1.3542	0.4231	-0.4314	0.0319	0.2627	-0.6211	0.9397	-0.4821	0.6197	1.0487	0.9428	1.4494	-1.0195	-0.867	-0.0435	0.5042	0.9395	0.0224	-0.8947	-0.4803	-0.9139	-1.2919
70	20.4	2019-02-18	209	110	post	strength	41	1104.37	1.0777	0.4884	1.0068	1.1074	-1.0198	1.4799	1.4631	-0.5089	-0.1776	1.3572	0.0853	-0.5128	-0.6658	-0.3843	1.4431	-0.7882	-0.5811	-0.6483	-0.51	0.0404	0.2867	1.4983	1.3776	1.303	-0.3967	-1.0638	1.4299	-0.8268	-1.3605	-0.7901	-0.216	1.3768	1.4419	1.3408	-0.3173	-0.5552	0.837	0.9763	1.4958	0.4613	1.0853
71	18.4	2019-02-18	209	110	1h	strength	41	1090.15	-1.0522	-1.1668	-0.4285	-0.6333	-0.5806	-0.722	-0.1831	-1.1202	-1.3107	-0.8879	-1.4391	-1.0015	-1.0336	-1.2273	-0.1296	-0.7169	-1.0591	-0.0787	-0.0312	0.2687	-1.47	-0.5383	-0.4722	-0.8439	-0.4758	-0.6371	-0.8439	-0.8739	0.1746	-0.9352	-0.831	-0.2034	-0.3318	-0.225	-1.2397	-1.1237	-1.412	0.7476	-0.4171	1.188	-0.1536
72	21	2019-02-18	209	110	3h	strength	41	1147.43	0.5918	1.104	0.6151	0.5567	0.3866	-0.4059	-0.5832	1.0965	1.0114	-0.5949	0.7281	1.2992	0.9988	0.9598	-0.5191	1.3576	1.1327	1.4381	1.4091	1.0451	0.7602	-0.5286	-0.9372	-0.7218	1.4935	0.7612	-0.1039	1.081	0.1372	0.7825	-0.4024	-0.1539	-0.2431	-1.0722	1.0528	0.7393	0.5525	-0.8291	-0.5984	-0.7354	0.3602
73	19.5	2018-11-30	129	112	pre	strength	52	1966.38	-0.1312	0.4407	0.4533	0.4879	0.5643	-0.6627	-0.9995	0.7376	0.2769	-1.458	1.3852	-0.5929	-0.011	0.5145	-1.379	-0.7552	-0.6107	-0.5076	-0.9633	-0.4193	-0.3965	0.09	-0.7646	1.4647	-0.0387	-0.6656	0.3741	0.2656	-1.2847	-0.72	-0.9522	-0.9907	-1.2129	-0.6813	-0.6261	-1.0358	-0.6131	-0.6089	0.4392	-0.9758	0.0159
74	20.5	2018-11-30	129	112	post	strength	52	1909.09	-1.2265	0.2976	0.0911	-0.413	0.1783	1.4769	-0.2219	-0.5542	-0.3635	0.7292	-0.3851	-0.2693	-0.6423	0.1142	0.7926	0.3802	-0.1409	-0.1523	-0.7257	-0.3922	-0.9307	1.3807	-0.0469	-0.7088	-1.3962	-1.0257	-1.0297	-1.42	0.2879	-0.9326	1.3653	-0.3667	-0.3701	1.4488	0.2342	1.365	0.6884	1.4872	1.0324	1.2139	-0.8797
75	21.2	2018-11-30	129	112	1h	strength	52	1894.46	1.2063	0.7364	0.8762	1.1001	0.7183	-0.2519	-0.1658	0.9407	1.2238	0.5616	-0.0349	1.4809	1.4161	-1.4379	0.6793	1.2398	1.4539	1.4483	1.0886	1.4877	1.4038	-0.7804	1.4265	-0.5603	0.8163	0.652	-0.5624	0.9285	1.1188	1.177	0.0615	1.3725	1.0551	-0.1171	1.3086	-0.2345	0.9985	-0.3135	-1.3097	0.4034	1.3944
76	20.7	2018-11-30	129	112	3h	strength	52	1923.3	0.1515	-1.4748	-1.4207	-1.1752	-1.4608	-0.5624	1.3872	-1.1241	-1.1373	0.1668	-0.9652	-0.6188	-0.7628	0.8092	-0.0929	-0.8649	-0.7023	-0.7884	0.6003	-0.6761	-0.0766	-0.6904	-0.615	-0.1957	0.6186	1.0392	1.2179	0.2259	-0.122	0.4758	-0.4746	-0.0151	0.5278	-0.6504	-0.9169	-0.0948	-1.0739	-0.5648	-0.1621	-0.6415	-0.5305
77	22	2019-01-14	174	112	pre	strength	52	1937.53	0.1086	1.0974	0.1239	-0.253	-0.3973	-0.5584	-0.9052	0.0871	1.4227	-0.594	1.492	-0.839	0.3152	0.6847	-0.8828	0.5405	-0.1035	-1.0401	-0.4049	-0.862	0.0135	-0.2419	-0.5036	-1.1269	0.2213	-0.2015	0.4765	0.8832	-1.3078	-0.5699	0.2744	-1.1156	-0.8261	-0.5949	1.3412	1.1822	-0.1005	-0.8223	-0.5062	-0.9651	0.3284
78	20.6	2019-01-14	174	112	post	strength	52	1952.16	-0.9238	-1.3178	-1.4451	-1.0454	1.4959	1.498	1.2077	-1.4405	-0.418	0.8101	-0.3625	-0.8799	-1.3338	-1.0344	1.2251	1.1323	-1.1771	-0.6652	-0.39	0.4893	-1.3864	1.4395	-0.8231	-0.1572	-1.4526	-0.9432	-1.4672	-1.405	-0.0233	-0.5032	-1.1909	0.527	1.4554	1.4638	-0.6474	-1.0934	0.0808	1.2327	1.5	0.7957	-1.3084
79	21.6	2019-01-14	174	112	1h	strength	52	1866.01	1.3569	0.2419	0.5517	1.3564	-0.5268	-0.507	0.4302	0.6485	-0.1175	0.8837	-0.6136	0.7102	1.0583	-0.6619	-0.7461	-0.9516	1.2663	0.9572	-0.6906	-0.8006	0.9464	-0.8745	-0.1077	1.3057	0.8194	-0.2687	0.7499	0.4952	1.1146	-0.4242	1.1953	1.1019	-0.2886	-0.1837	0.1734	0.4044	1.2312	0.3949	-0.4961	0.9277	1.0816
80	19.7	2019-01-14	174	112	3h	strength	52	1880.23	-0.5417	-0.0214	0.7694	-0.0579	-0.5718	-0.4326	-0.7327	0.7049	-0.8873	-1.1	-0.5159	1.0087	-0.0397	1.0115	0.4037	-0.7212	0.0143	0.7481	1.4856	1.1733	0.4265	-0.3231	1.4343	-0.0216	0.4119	1.4134	0.2409	0.0266	0.2165	1.4973	-0.2789	-0.5134	-0.3408	-0.6852	-0.8672	-0.4932	-1.2115	-0.8052	-0.4977	-0.7583	-0.1016
81	20.7	2018-10-02	70	113	pre	strength	33	2225.14	-0.3419	0.7075	-0.2524	-1.0025	-0.6784	-0.4534	-1.291	0.2253	0.6725	-0.3187	0.8698	0.4948	1.1487	1.4994	-1.4858	1.3651	0.7823	-0.9113	1.2915	0.4926	1.4449	-0.4005	1.4509	-1.3418	1.4024	0.9162	0.7316	1.174	-0.4836	0.343	-0.4047	-0.2316	-0.3315	-0.9075	-0.9961	0.0531	-0.7299	-0.9049	-0.793	-1.0954	0.8504
82	20.8	2018-10-02	70	113	post	strength	33	2325.49	0.8644	0.0466	1.4782	1.1104	-0.3198	1.4974	1.0281	1.3029	0.8621	1.4859	0.7927	0.8334	0.1978	-0.5387	0.6523	-0.2572	0.6517	-0.6069	-0.5239	0.5474	-0.8061	1.4963	-0.3211	0.1388	-0.8778	-1.3141	0.9141	-1.0253	-0.7396	1.212	-0.6583	1.4742	1.4896	1.4163	1.3782	0.0762	1.2486	0.7367	1.2537	0.2902	0.6741
83	20.5	2018-10-02	70	113	1h	strength	33	2297.05	0.7385	-1.4293	-0.6187	0.5609	1.4838	-0.4624	-0.2163	-0.9692	-0.2074	-0.5146	-0.4901	0.1037	-0.067	-0.4839	0.5156	-1.0318	-0.0333	1.3288	0.2339	0.4591	-0.1488	-0.562	-0.8422	1.0792	-0.0121	-0.2221	-0.452	0.4546	-0.2461	-1.0972	1.4901	-0.599	-0.5592	-0.1113	-0.0582	1.1566	0.3625	0.9853	0.3584	1.2368	-0.1878
84	18	2018-10-02	70	113	3h	strength	33	2282.43	-1.2611	0.6747	-0.6071	-0.6688	-0.4856	-0.5817	0.4791	-0.559	-1.3272	-0.6526	-1.1725	-1.4318	-1.2794	-0.4768	0.3179	-0.0761	-1.4008	0.1893	-1.0015	-1.499	-0.49	-0.5337	-0.2876	0.1235	-0.5124	0.6199	-1.1937	-0.6033	1.4692	-0.4579	-0.4272	-0.6436	-0.5989	-0.3976	-0.3239	-1.286	-0.8813	-0.8171	-0.8191	-0.4316	-1.3369
85	20.7	2018-12-14	143	113	pre	strength	33	2268.21	1.17	0.7652	0.2682	0.0957	-1.1453	-0.8932	-0.7492	1.3812	1.0883	-0.1139	1.3553	1.1509	1.3017	1.2794	-1.2973	0.8642	1.223	-1.4526	0.8933	0.974	1.0432	-0.7376	0.0326	0.1695	1.1642	0.1884	1.2906	1.41	-1.0382	0.2671	-0.1917	-0.8633	-0.8855	-0.8961	1.0641	-0.6937	0.3943	-0.8068	-0.5476	-0.95	0.2944
86	21.2	2018-12-14	143	113	post	strength	33	2311.27	-0.2518	0.9562	0.096	1.1128	0.2633	1.4136	-0.4326	0.0657	0.4694	1.3298	0.0956	0.0693	-0.0627	-0.0954	0.895	-0.8718	0.0985	0.8362	-0.0196	0.2684	-0.9192	1.4255	-1.0519	-0.2764	-0.6352	-1.1858	-0.6606	-0.5834	0.0298	0.7483	1.3798	0.5855	0.7613	1.2767	-0.2315	0.6582	1.121	0.4062	1.4991	0.7705	0.6454
87	19.6	2018-12-14	143	113	1h	strength	33	2239.36	0.298	-0.9561	1.012	0.1104	-0.3433	-0.0753	-0.2904	-0.5801	-0.3418	-0.1184	-0.5002	0.0703	-0.1029	-0.0205	0.6676	0.8678	-0.1034	0.2844	0.5171	0.1558	0.6657	-0.0379	1.338	1.2552	0.4775	-0.2297	0.2763	-0.0072	-0.3363	0.4549	-0.1736	1.1067	0.9645	0.3069	0.4404	1.0388	-0.2888	1.226	-0.4781	0.9522	0.5438
88	19.1	2018-12-14	143	113	3h	strength	33	2253.57	-1.2161	-0.7657	-1.3765	-1.3192	1.2252	-0.4451	1.4722	-0.8668	-1.2159	-1.0976	-0.9507	-1.2906	-1.1362	-1.1635	-0.2653	-0.8603	-1.2181	0.3318	-1.3908	-1.3982	-0.7897	-0.6501	-0.319	-1.1486	-1.0065	1.227	-0.9064	-0.8194	1.3447	-1.4703	-1.0145	-0.8289	-0.8403	-0.6875	-1.2729	-1.0034	-1.2265	-0.8253	-0.4735	-0.7727	-1.4836
89	18.3	2019-01-11	171	114	pre	endurance	42	1018.27	-0.2938	1.2833	0.2078	-1.1661	-1.366	-0.7962	-1.0875	0.0754	0.7392	-0.5054	0.6228	1.2935	-0.2989	0.9665	-0.9334	-0.4956	-0.1116	-0.1765	-0.6329	-0.0335	-0.8008	-0.3622	-1.306	0.7737	0.0445	0.8705	-1.0216	-0.0362	-0.7481	0.7553	-0.4852	-0.652	-0.6428	-0.6501	-0.1775	-0.5696	-1.0554	-0.6224	-0.6227	-0.9539	0.5478
90	18.3	2019-01-11	171	114	post	endurance	42	946.41	1.3908	-0.4362	-0.0992	1.2693	0.766	1.4575	0.0113	-0.6092	0.8507	1.5	0.6605	-0.2024	0.0838	-1.0559	-0.7402	-0.4477	0.8195	-0.3037	-1.0536	-0.6965	-0.2905	1.4661	-0.2294	0.6721	-0.905	-1.2706	0.418	-0.7055	-0.9757	-0.9236	-0.641	1.425	1.4637	1.4398	1.4385	-1.0922	1.1929	1.4807	1.4938	1.2606	-0.6194
91	18.5	2019-01-11	171	114	1h	endurance	42	1047.1	-0.983	-1.0577	-1.267	-0.159	-0.1285	-0.223	-0.2487	-0.8468	-1.2776	-0.5038	-1.464	-1.1333	-1.0925	-0.6434	0.5365	-0.5553	-1.3702	1.4151	0.66	1.425	-0.3706	-0.3174	0.9448	-1.3953	-0.5208	-0.3233	-0.5924	-0.6841	0.8975	-0.7997	1.4903	-0.7369	-0.6422	-0.0847	-0.8586	1.0565	-0.545	-0.2681	-0.4076	0.3231	-1.0398
92	19.8	2019-01-11	171	114	3h	endurance	42	1004.05	-0.1141	0.2106	1.1583	0.0559	0.7286	-0.4383	1.3249	1.3806	-0.3123	-0.4908	0.1806	0.0421	1.3077	0.7328	1.1371	1.4985	0.6623	-0.9349	1.0265	-0.695	1.4618	-0.7865	0.5901	-0.0506	1.3812	0.7234	1.1961	1.4258	0.8263	0.968	-0.3641	-0.0362	-0.1787	-0.7051	-0.4024	0.6053	0.4075	-0.5902	-0.4635	-0.6298	1.1113
93	21.1	2019-02-26	217	114	pre	endurance	42	1032.49	0.4998	-0.3896	0.9058	0.7968	-0.7517	-0.7142	-0.8053	0.4422	1.0112	0.9676	-0.0949	1.4851	-0.7369	-0.0306	-0.5848	-0.9145	-0.3295	0.4857	-0.6249	1.256	1.4602	-0.4434	-0.1974	-0.7745	1.0111	1.1384	1.2314	-0.4589	0.1971	0.3356	0.5087	0.1919	-0.1195	-0.7174	-0.2477	0.7178	0.3921	-0.5108	-0.5561	-0.9526	1.2536
94	18.6	2019-02-26	217	114	post	endurance	42	961.02	-0.611	1.4201	0.4426	0.273	1.3564	1.3582	1.4447	-0.7447	0.2501	0.7567	0.0542	-0.5665	-0.0738	0.4391	1.4491	-0.5364	-0.8948	-0.3541	-0.2093	-0.7397	-0.2531	1.4524	-0.8214	-0.6651	-0.9559	-1.1673	-0.9152	0.4663	-0.7761	-0.7856	0.0467	-1.4441	-0.9071	1.4801	-0.329	-0.3959	0.6242	1.4853	1.4976	1.0327	-0.953
95	19.6	2019-02-26	217	114	1h	endurance	42	989.44	1.1443	-0.1273	0.0588	0.3919	-0.7564	-0.7899	-0.4928	-0.8985	-1.3788	-0.8149	-1.2018	-0.2989	-0.6249	-1.371	-0.7359	0.0838	-0.2069	1.081	-0.6359	0.351	-0.7976	-0.8085	1.4495	1.3985	0.7012	-0.3986	0.3878	-1.1377	-0.7572	-0.8164	0.8591	0.8422	-0.3913	-0.3388	-0.8658	0.9059	-1.4931	-0.3167	-0.5184	0.6751	0.337
96	18.2	2019-02-26	217	114	3h	endurance	42	975.24	-1.0333	-0.903	-1.4072	-1.4618	0.1517	0.1459	-0.1466	1.2011	0.1176	-0.9094	1.2425	-0.6198	1.4356	0.9625	-0.1285	1.3671	1.4311	-1.2125	1.4701	-0.8673	-0.4094	-0.2005	-0.4309	0.0411	-0.7564	0.4274	-0.704	1.1303	1.3362	1.2664	-1.4145	0.4101	1.4177	-0.4239	1.4425	-1.2277	0.4768	-0.6578	-0.4232	-0.7551	-0.6377
97	19.5	2019-04-02	252	116	pre	endurance	49	2426.28	-1.4848	-1.4989	-1.4978	-1.4982	-1.192	-1.0218	-1.4118	-1.377	-1.4922	-1.4261	-1.4736	-1.4248	-1.4878	-1.187	-1.1653	-1.426	-1.4367	-1.3937	-1.4978	-1.1632	-1.4718	-1.353	-1.4206	-0.5802	-1.4333	-1.3672	-1.4234	-1.4485	-1.3864	-1.4536	-1.4552	-1.4371	-1.4673	-0.826	-1.4719	-1.4915	-1.4814	-0.7957	-0.6087	-0.9759	-1.476
98	19.2	2019-04-02	252	116	post	endurance	49	2412.06	0.3088	0.5151	0.4632	0.5104	1.2523	1.359	0.7814	-0.0601	0.4985	0.8999	0.7335	0.069	0.4675	-0.2668	1.274	0.0459	0.1479	0.4272	0.491	-0.5046	0.2185	0.6537	0.0565	-1.1043	0.1185	-0.1146	0.0448	0.1306	0.8033	0.2248	0.1431	0.142	0.2507	1.4483	0.371	0.3628	0.3819	1.3682	1.4918	0.5792	0.2837
99	21.2	2019-04-02	252	116	1h	endurance	49	2397.42	0.6532	0.5378	0.5753	0.5524	0.0371	-0.33	0.6294	0.5343	0.6214	0.3578	0.4611	0.8297	0.664	0.2459	-0.1359	0.7683	0.8487	0.9349	0.5689	0.8043	0.6465	-0.1491	0.526	0.9553	0.8408	0.6418	0.7934	0.7495	-0.0709	0.8161	0.6804	0.8423	0.7568	-0.4266	0.7626	0.6228	0.7157	0.1205	-0.3577	1.1021	0.7186
100	19.9	2019-04-02	252	116	3h	endurance	49	2383.19	0.5228	0.4459	0.4594	0.4355	-0.0974	-0.0072	0.001	0.9027	0.3724	0.1683	0.2789	0.5261	0.3563	1.208	0.0272	0.6118	0.4401	0.0317	0.4379	0.8634	0.6068	0.8483	0.8381	0.7291	0.4741	0.8401	0.5852	0.5683	0.6539	0.4128	0.6316	0.4529	0.4598	-0.1957	0.3383	0.5059	0.3837	-0.693	-0.5254	-0.7053	0.4737
101	19.8	2019-05-06	286	116	pre	endurance	49	2354.35	0.2555	-0.492	0.2211	0.6757	0.0867	-0.5643	-0.7306	0.3787	0.8933	-0.8136	0.7683	-0.2768	-0.2639	-0.739	-1.0191	-0.1869	-0.3737	-0.4727	-0.0859	0.6853	-0.3736	-0.5348	0.9177	-0.8918	0.2127	0.4005	-1.3075	-0.2706	1.36	0.0943	0.5429	-0.8195	-1.2723	-0.4995	-0.5429	0.516	-0.5416	-0.8322	-0.4337	-0.9312	-0.8217
102	20.6	2019-05-06	286	116	post	endurance	49	2340.13	-0.1429	-0.6141	1.0555	0.4202	0.0452	1.2672	1.4713	1.1967	0.6602	1.4456	0.3399	0.1435	0.2407	1.4278	1.3326	1.0794	1.0717	0.9271	1.3852	0.3035	-0.0508	1.4418	0.6669	1.4321	-1.27	-1.1574	-0.0456	-0.314	-0.9758	0.9996	-0.2098	0.7479	0.9519	1.4949	0.1651	-0.6272	0.8082	1.1919	1.4984	0.8243	0.3739
103	19.8	2019-05-06	286	116	1h	endurance	49	2440.49	-1.2621	1.4935	0.0767	-1.4878	1.1551	0.2923	-0.2541	-0.4851	-0.2479	-0.16	-1.4706	1.2695	1.2099	-0.046	0.1045	0.3908	0.5078	-1.1795	-0.3107	-1.4817	1.3886	-0.1191	-0.3141	-0.2075	-0.097	-0.4005	0.2445	1.445	0.0572	0.2877	-1.308	-0.9041	-0.3001	-0.3969	1.3305	-1.0247	0.8712	0.4612	-0.5263	0.9043	-0.7972
104	19.5	2019-05-06	286	116	3h	endurance	49	2368.57	1.1495	-0.3875	-1.3532	0.3919	-1.2869	-0.9952	-0.4867	-1.0904	-1.3056	-0.472	0.3625	-1.1363	-1.1868	-0.6428	-0.418	-1.2834	-1.2058	0.7251	-0.9886	0.4929	-0.9641	-0.788	-1.2707	-0.3328	1.1543	1.1574	1.1085	-0.8604	-0.4415	-1.3817	0.9749	0.9756	0.6205	-0.5985	-0.9527	1.1359	-1.1378	-0.821	-0.5384	-0.7973	1.2448
105	20.7	2019-01-21	181	117	pre	strength	42	616.46	-0.1542	-0.5092	-0.2693	-0.4337	0.8658	-0.4137	-1.1693	1.4366	0.9479	-0.268	1.2673	1.3877	0.0574	1.3006	-1.1522	0.8153	1.2976	1.4696	-0.0829	0.4429	1.4773	-0.5104	-0.7632	-0.7677	0.5611	1.2891	1.1127	0.4047	-0.1592	-0.4337	0.306	-0.159	-0.3195	-0.6199	-0.261	-0.2681	-0.1779	-0.8565	-0.5286	-1.0123	0.4646
106	18.6	2019-01-21	181	117	post	strength	42	602.24	-0.6683	-0.388	-0.5298	-0.391	0.5065	1.4814	1.1264	-0.0797	-0.2112	1.4481	0.3327	-0.2074	-0.9038	-0.8578	0.0734	0.4658	0.0159	-0.7708	-0.9862	0.0454	-0.7373	1.4789	-0.6043	-0.9556	-1.2458	-1.1259	0.5745	-1.3731	-0.2157	-0.5794	-1.2948	0.2717	1.1072	1.4934	1.317	-1.2605	-0.3739	1.0533	1.4977	0.3172	-0.8626
107	21.6	2019-01-21	181	117	1h	strength	42	1607.19	1.458	1.4945	1.4783	1.4891	-1.4115	-0.3547	0.4474	-0.7457	0.5765	-0.3304	-0.8398	-0.9993	1.3776	0.2656	1.276	-1.4461	-1.1328	-0.3811	1.3857	-1.4023	-0.3735	-0.28	1.4314	0.941	1.0128	0.0875	-0.9091	0.9751	1.3828	1.4972	1.1031	1.1466	0.4313	-0.392	0.0375	0.4719	1.4327	0.6557	-0.4217	1.2512	1.1891
108	18.4	2019-01-21	181	117	3h	strength	42	588.04	-0.6356	-0.5972	-0.6792	-0.6644	0.0393	-0.713	-0.4045	-0.6113	-1.3132	-0.8497	-0.7602	-0.1809	-0.5312	-0.7084	-0.1971	0.1649	-0.1807	-0.3178	-0.3166	0.914	-0.3666	-0.6885	-0.0641	0.7822	-0.3281	-0.2507	-0.7781	-0.0068	-1.0079	-0.4841	-0.1144	-1.2594	-1.219	-0.4815	-1.0936	1.0566	-0.8808	-0.8526	-0.5475	-0.5561	-0.7912
109	18.3	2019-03-01	220	117	pre	strength	42	631.06	-0.8253	1.0519	-0.7478	-0.0735	-0.896	0.1068	-1.1438	0.2806	0.6868	-0.5362	1.291	-0.3294	0.1539	1.2616	-1.2699	-0.2599	-0.4208	-0.2586	1.4918	-0.0748	-0.2821	0.0376	-0.6207	-0.907	-0.5896	0.2042	0.5894	0.588	-1.228	0.6852	1.4665	-0.6998	-0.5799	-0.5927	0.6404	1.0348	-0.4578	-0.3175	1.1232	-1.078	-0.7728
110	19.2	2019-03-01	220	117	post	strength	42	688.31	-0.2384	-0.7052	1.4606	-0.1642	1.4329	1.3627	1.2926	-1.0037	-0.4878	1.233	-0.5953	-0.3322	0.0087	0.3411	1.087	-0.4204	-0.2807	1.4584	-0.6155	-1.3685	-0.4409	1.3985	1.4803	1.4168	-0.7079	-1.4624	-0.8872	-1.0768	-0.3848	-1.1416	-0.7827	-0.7504	-0.882	1.4928	0.7119	0.6699	0.2074	1.4804	0.1707	1.128	-0.8094
111	21.6	2019-03-01	220	117	1h	strength	42	659.52	1.4528	-0.9907	-0.5194	-1.0935	-0.27	-0.5736	-0.0042	1.2705	0.966	0.3405	0.2592	1.4627	1.1359	-0.7391	0.3989	1.4636	1.4684	-0.392	-0.3613	0.9215	1.4716	-0.7932	-0.2656	-0.3963	1.4579	0.5107	1.1031	1.0736	0.9539	-0.5212	-0.3027	1.3943	1.3702	-0.3633	0.0883	-0.9696	1.2905	-0.4567	-1.3073	0.5063	1.289
112	19.5	2019-03-01	220	117	3h	strength	42	645.3	-0.3892	0.6439	-0.1935	1.3313	-0.267	-0.8959	-0.1447	-0.5475	-1.165	-1.0375	-0.9549	-0.8011	-1.2985	-0.8636	-0.216	-0.7833	-0.7668	-0.8078	-0.5149	0.5218	-0.7486	-0.6429	-0.594	-0.1135	-0.1605	0.7476	-0.8053	-0.585	0.6589	0.9776	-0.381	0.0559	0.0918	-0.5368	-1.4406	-0.7351	-1.0402	-0.7063	0.0134	-0.5562	0.2932
113	19.1	2019-01-22	182	118	pre	strength	35	1434.5	0.8949	-0.3601	-0.3018	-0.2455	-0.0705	-0.4201	-0.8785	-0.1925	0.083	-0.5	0.4412	-0.1494	-0.6393	-0.3433	-0.6316	-1.0823	-0.6026	-0.6362	0.6013	-0.2725	0.2877	-0.4642	-0.5479	1.0194	0.3061	0.6714	-0.3179	0.0644	1.4097	-1.1252	1.4113	-0.4015	-0.3905	-0.7242	-0.5927	1.3161	-0.4659	-0.8727	-0.4909	-0.8986	-0.538
114	21.6	2019-01-22	182	118	post	strength	35	1463.36	0.7771	-0.2712	1.4855	1.3867	1.3999	1.4874	1.4385	1.2321	1.3655	1.4997	1.2039	1.4352	1.4731	1.4864	1.4876	1.3078	1.4807	0.351	1.0791	1.0254	1.2255	1.4921	1.2542	0.6372	-0.5507	-1.2293	1.4813	1.3848	-0.9528	-0.349	-0.251	1.4687	1.4682	1.4592	1.4763	0.1126	1.4947	1.0003	1.5	1.2913	1.4575
115	18.2	2019-01-22	182	118	1h	strength	35	1420.28	-1.1503	1.4553	-0.5622	-0.998	-0.3895	-0.3891	-0.312	-1.1923	-0.5247	-0.5249	-0.7853	-0.4292	-0.6087	-0.4728	-0.3233	0.1028	-0.6106	-0.96	-1.0167	-1.2683	-0.3887	-0.3915	0.3089	-0.5263	-1.012	-0.3854	-0.4637	-0.8429	-0.2403	1.2496	-0.949	-0.2965	-0.3031	-0.1723	-0.2431	-1.0569	-0.4156	0.7203	-0.5008	0.2769	-0.7456
116	19.3	2019-01-22	182	118	3h	strength	35	1477.57	-0.5214	-0.824	-0.6215	-0.1432	-0.9399	-0.6781	-0.2481	0.1526	-0.9238	-0.4747	-0.8598	-0.8566	-0.2251	-0.6703	-0.5327	-0.3283	-0.2675	1.2451	-0.6637	0.5154	-1.1245	-0.6364	-1.0152	-1.1304	1.2565	0.9432	-0.6998	-0.6064	-0.2166	0.2246	-0.2113	-0.7706	-0.7747	-0.5627	-0.6405	-0.3718	-0.6132	-0.8479	-0.5083	-0.6696	-0.1739
117	21.2	2019-02-27	218	118	pre	strength	35	1506.42	-0.7232	0.8431	0.8876	0.3751	1.3036	-0.3366	-0.8957	-0.116	0.3262	-0.8558	0.6807	-0.4538	-0.0616	1.2112	-0.8207	-0.236	-0.4971	0.6959	0.7137	-0.7225	0.1258	-0.0683	1.1011	0.6975	-0.4235	0.898	-0.5892	1.2427	0.8521	-0.4838	-0.0909	-1.0614	-0.8202	-0.743	-0.1092	-0.1169	-1.0557	-0.8767	-0.5135	-1.0325	-0.7718
118	18.4	2019-02-27	218	118	post	strength	35	1492.2	-0.9727	0.468	0.7815	0.6754	-0.6999	1.489	1.3808	-1.3713	0.644	1.372	0.8568	-0.7315	-1.3301	0.1157	1.3284	-1.1311	-0.9107	-1.1785	-1.4061	-0.9955	-1.4155	1.4351	-0.0868	0.585	-1.2131	-1.3659	-1.0198	-1.1997	-1.3907	-1.0148	-1.3705	1.2868	1.4408	1.3964	1.4299	-1.0084	-0.6006	1.0057	1.494	0.8886	-0.878
119	20.7	2019-02-27	218	118	1h	strength	35	1449.12	0.6326	0.1224	-0.5115	0.4368	0.2588	-0.5228	0.0521	0.7557	0.517	0.0967	-0.2116	1.4749	1.0555	-1.2288	0.2114	1.2879	1.3867	-0.4694	0.7162	0.7835	0.3721	-0.6538	-1.3027	-1.4625	0.7484	-0.0966	0.4056	-0.11	-0.0429	1.303	0.8817	-0.4228	-0.482	0.0506	-0.8494	1.3801	1.1051	0.7138	-0.382	0.825	1.1941
120	19.8	2019-02-27	218	118	3h	strength	35	1406.05	1.0634	-1.4335	-1.1576	-1.4874	-0.8624	-0.6296	-0.5372	0.7315	-1.4872	-0.613	-1.3259	-0.2895	0.3362	-0.0982	-0.7191	0.0792	0.0212	0.9521	-0.0238	0.9344	0.9176	-0.713	0.2884	0.1798	0.8882	0.5645	1.2034	0.067	0.5815	0.1956	0.5798	0.1974	-0.1386	-0.7039	-0.4712	-0.2548	0.5511	-0.8429	-0.5986	-0.681	0.4557
121	21.1	2019-02-03	194	119	pre	control	36	1751.07	0.6644	1.4549	0.4131	1.3055	-0.4031	-0.6627	-1.3416	0.9108	1.2778	1.2803	1.2835	1.0285	0.2335	-0.0335	-0.8482	0.0856	0.5615	0.4938	0.3435	0.0095	0.1358	-0.6945	0.6419	1.3206	1.043	0.9647	1.2499	0.3908	-0.6707	0.2207	1.426	0.6375	0.7144	-0.7961	-0.6389	1.4076	0.9437	-0.7754	-0.4712	-1.1265	0.3258
122	20.8	2019-02-03	194	119	post	control	36	1808.3	-1.0704	-0.4701	0.4363	-0.6274	-0.4216	1.4375	0.9951	-0.8101	0.1148	0.2912	-0.0733	-0.9295	-0.8062	1.2384	1.4491	-0.757	-0.8642	-1.3966	-1.4847	-0.7987	-1.0359	1.4837	-0.8281	-1.0934	-1.2492	-1.243	-0.8243	-1.2506	-0.5392	-1.1681	-0.8319	-0.9586	-0.7982	1.4381	-0.6251	-0.9453	-1.092	0.0568	1.4952	0.5114	-1.1828
123	19	2019-02-03	194	119	1h	control	36	1822.52	-0.6127	-0.7901	-1.492	-0.9187	-0.6646	-0.6992	-0.1004	-0.919	-1.1348	-0.9296	-1.1596	-0.782	-0.746	-1.2105	-0.2992	-0.7117	-0.8214	0.0053	0.4551	-0.618	-0.4169	-0.4433	-0.8777	-0.2449	-0.3035	-0.3536	-0.7906	-0.2459	-0.269	-0.2807	-0.5186	-0.7403	-0.9196	-0.1067	-0.2052	-0.3265	-0.5989	1.3931	-0.4169	1.1076	-0.3223
124	20.8	2019-02-03	194	119	3h	control	36	1765.3	1.0186	-0.1947	0.6426	0.2406	1.4893	-0.0756	0.447	0.8183	-0.2578	-0.6419	-0.0507	0.683	1.3187	0.0056	-0.3018	1.3831	1.1239	0.8975	0.686	1.4072	1.317	-0.346	1.0639	0.0178	0.5096	0.6319	0.365	1.1058	1.4789	1.228	-0.0755	1.0614	1.0034	-0.5353	1.4693	-0.1358	0.7471	-0.6745	-0.607	-0.4925	1.1793
125	18	2019-04-16	266	119	pre	control	36	1851.38	0.7988	-0.8152	-0.0145	1.3359	-0.9681	-0.6301	-0.4273	-1.3372	0.4789	-1.1817	1.078	-1.3701	-1.0711	0.3301	-0.9646	-1.11	-1.3772	1.4918	-0.251	-1.3898	-1.4552	-0.4001	1.4908	-1.4552	-0.1125	-0.2963	1.0914	-0.6914	-1.0901	-0.9664	1.4888	-0.7409	-0.6672	-0.5895	-0.7939	1.4397	-1.2786	-0.9551	-0.5371	-1.1446	-1.1441
126	18.2	2019-04-16	266	119	post	control	36	1779.45	0.0304	-0.5	-0.8185	-0.7031	1.4029	1.4934	-0.3807	0.5861	1.1572	1.0391	0.5855	0.0433	0.1565	1.0392	1.3205	0.598	0.3712	-0.5409	-1.2722	0.331	0.26	1.4955	-0.3889	0.4642	-1.2336	-1.2159	0.3356	-0.4975	1.268	-0.3641	-0.3425	-0.6822	-0.7863	1.4941	1.4595	-0.8708	0.0968	0.3553	1.4983	0.7534	-0.2243
127	20.8	2019-04-16	266	119	1h	control	36	1837.16	0.5897	1.4388	1.4124	0.1939	-0.2239	-0.4383	-0.679	-0.1659	-0.6026	0.5781	-0.5956	1.0105	1.2969	-1.3456	-0.5403	1.0557	0.9823	-0.3531	0.4801	0.9757	0.3735	-0.5059	-0.6488	0.7919	0.1441	0.3749	-1.2957	-0.291	0.2177	1.3892	-0.6409	1.4091	1.3901	-0.3787	-0.2376	-0.3447	1.1643	1.2437	-0.432	0.9187	1.2777
128	20.3	2019-04-16	266	119	3h	control	36	1794.08	-1.4189	-0.1236	-0.5792	-0.8267	-0.2109	-0.425	1.4871	0.917	-1.0336	-0.4353	-1.0679	0.3163	-0.3824	-0.0237	0.1845	-0.5437	0.0238	-0.5978	1.0431	0.0832	0.8217	-0.5895	-0.4531	0.1989	1.202	1.1372	-0.1314	1.4798	-0.3956	-0.0589	-0.5054	0.0139	0.0634	-0.5259	-0.428	-0.2243	0.0175	-0.6439	-0.5292	-0.5275	0.0908
129	18	2019-01-23	183	120	pre	endurance	35	286.55	1.4243	-0.2261	-0.3146	0.2173	-0.5157	-0.2364	-1.2015	0.4565	-0.1769	1.1937	0.5722	-0.4426	0.301	1.4114	-1.3092	0.4014	0.1934	-0.3249	-0.1088	0.7215	0.6653	-0.2079	-0.0216	0.0123	1.1778	0.7251	0.7717	-1.4395	-0.1941	-0.3396	1.2067	0.0441	-0.1085	-0.7776	0.2955	1.0011	-0.8573	-0.5559	-0.7108	-0.8668	1.1205
130	18.9	2019-01-23	183	120	post	endurance	35	258.13	-0.3343	-0.7977	-0.5961	-0.7599	1.4614	1.409	0.6231	0.6163	1.454	0.4584	1.1153	1.1178	1.2132	-0.0005	1.0967	0.984	1.1386	-1.1147	-0.5035	-0.917	0.847	1.4699	-0.6918	0.0598	-0.3452	-1.4301	0.7248	0.8539	-0.8782	-0.9318	-1.0047	1.3867	1.3843	1.4634	0.7919	-0.8071	1.4456	1.4949	1.4117	1.3178	0.0883
131	18.3	2019-01-23	183	120	1h	endurance	35	243.99	-0.9094	-0.4338	-0.5769	-0.7842	-0.1978	-0.218	-0.4182	-1.4946	-0.4988	-0.8195	-0.795	0.4768	-0.3757	-0.7845	-0.0678	-0.0177	-0.042	0.165	-0.8224	-0.8021	-0.166	-0.6252	-0.7079	-1.2595	0.3408	0.0521	-0.1321	0.4101	1.4351	-0.1416	-0.6079	-0.5548	-0.2787	-0.2465	0.3768	-0.9117	-0.2609	-0.3811	-0.7084	0.2275	0.1048
132	18.8	2019-01-23	183	120	3h	endurance	35	344.19	-0.1806	1.4576	1.4875	1.3268	-0.7479	-0.9547	0.9966	0.4218	-0.7783	-0.8327	-0.8925	-1.1521	-1.1385	-0.6265	0.2804	-1.3676	-1.2901	1.2746	1.4347	0.9976	-1.3463	-0.6367	1.4212	1.1874	-1.1736	0.6529	-1.3644	0.1755	-0.3628	1.4129	0.4059	-0.876	-0.9971	-0.4393	-1.4642	0.7177	-0.3275	-0.5578	0.0074	-0.6785	-1.3137
133	19.8	2019-04-03	253	120	pre	endurance	35	272.33	-0.2218	1.4234	0.3058	0.9769	0.4426	0.5894	-0.0378	0.3858	0.8187	-0.4999	0.9715	0.7152	0.8929	1.2821	-0.7907	0.576	0.5812	0.5091	0.4968	0.8179	0.7005	-0.3688	-0.2265	0.7592	0.8082	0.8317	0.6749	0.7031	0.6441	-0.1168	1.444	0.1232	-0.3624	-0.4577	-0.5816	1.4118	0.4588	-0.5823	-0.6438	-1.018	-0.0287
134	20.6	2019-04-03	253	120	post	endurance	35	301.17	0.5875	-0.422	-0.6058	-0.8628	0.8789	1.103	1.4029	0.5734	0.8611	1.4932	0.7003	0.7994	0.6071	0.0821	1.4469	0.8962	0.8756	-0.9107	-0.0284	0.3966	0.2851	1.4531	-0.9018	0.9268	0.2809	-0.2183	0.3053	0.7349	0.3263	0.7568	-0.59	0.5999	0.3005	1.4798	1.4336	-0.6761	1.0987	1.4949	1.4919	1.0881	0.6504
135	19.5	2019-04-03	253	120	1h	endurance	35	315.37	0.9438	-0.8842	-0.9668	0.7475	0.1004	-0.8024	-0.4607	-1.4951	-1.1378	-0.3797	-1.126	-1.3499	-1.3454	-1.1398	-0.1464	-1.3611	-1.3743	-0.7559	-1.3837	-1.4547	-1.4783	-0.8293	-0.3016	-0.5753	-1.4597	-1.3246	-1.4828	-1.4015	-1.4872	-1.3709	-0.109	-1.4486	-1.1473	-0.3129	-0.7749	0.0056	-1.2086	-0.386	-0.4161	0.5883	-1.4024
136	18.7	2019-04-03	253	120	3h	endurance	35	330	-1.3095	-0.1172	1.2668	-0.8617	-1.4219	-0.8899	-0.9045	0.5359	-0.542	-0.6136	-0.5458	-0.1647	-0.1546	-0.2243	-0.5098	-0.1111	-0.0825	1.1576	0.9153	0.2401	0.4927	-0.2549	1.4299	-1.1107	0.3706	0.7113	0.5026	-0.0365	0.5167	0.7309	-0.7449	0.7255	1.2091	-0.7092	-0.077	-0.7413	-0.3489	-0.5265	-0.432	-0.6585	0.7807
137	18	2019-01-30	190	121	pre	control	42	2110.16	1.4077	1.2403	0.656	0.88	-0.5772	-0.4879	-1.1362	1.1651	0.8515	-0.2692	0.9506	0.2567	0.9142	1.0142	-0.7534	0.7264	1.1936	0.0656	0.2832	1.2335	0.9352	-0.4964	0.8195	-0.2294	0.4764	1.224	1.2819	-0.0754	0.4935	-0.4348	0.8284	-0.5231	-0.5642	-0.6892	-0.7483	0.1268	-1.2867	-0.914	-0.531	-1.2586	-0.2442
138	19	2019-01-30	190	121	post	control	42	2196.32	0.0064	-0.1764	-0.6631	0.2381	1.4386	1.4995	1.2939	-1.0049	0.8409	1.4257	0.669	-1.0849	-0.7628	-0.3569	1.4435	-1.1863	-0.7114	-0.903	-0.7006	-1.1134	-0.944	1.4999	-1.0913	0.8857	-1.2445	-1.2154	-1.1577	-0.8429	0.9061	0.2651	-0.1963	1.2139	1.371	1.4812	1.1745	-0.3988	0.8858	1.1338	1.4975	0.955	-0.6636
139	19.4	2019-01-30	190	121	1h	control	42	2153.24	-0.6103	-1.1895	-1.0284	-1.4377	-0.0943	-0.4769	0.0274	-0.6368	-0.5856	-0.9145	-0.3992	-0.4269	-0.962	-1.2309	-0.5803	-0.4626	-0.9313	-0.5378	-0.8734	-0.4004	-0.7812	-0.486	-0.6058	0.6586	-0.2977	-0.1149	-0.1287	-0.5058	-0.0084	-1.0827	-1.3347	-1.0575	-0.8915	-0.3025	-0.9094	-1.0447	-0.2891	0.544	-0.4182	0.6302	-0.5679
140	19.8	2019-01-30	190	121	3h	control	42	2124.37	-0.8037	0.1254	1.0355	0.3195	-0.7671	-0.5347	-0.1851	0.4766	-1.1068	-0.2419	-1.2204	1.255	0.8105	0.5735	-0.1098	0.9225	0.4493	1.3752	1.2908	0.2803	0.79	-0.5175	0.8777	-1.315	1.0657	0.1064	0.0045	1.4241	-1.3912	1.2524	0.7025	0.3667	0.0847	-0.4895	0.4832	1.3167	0.69	-0.7637	-0.5483	-0.3266	1.4756
141	21.4	2019-04-08	258	121	pre	control	42	2167.47	-0.8819	1.0851	0.4466	1.4164	-0.1385	-0.4411	-1.0869	1.2442	0.9585	1.0764	1.2215	0.9508	1.3237	0.3484	-0.7782	1.1993	1.3502	1.0423	1.0966	-0.8154	-0.2863	-0.567	0.2373	-0.313	0.0242	0.9752	0.4174	1.1589	1.0139	1.3817	1.471	-1.028	-1.1375	-0.7734	1.297	1.4026	0.6387	-0.6376	0.2251	-1.0534	1.3074
142	19.4	2019-04-08	258	121	post	control	42	2210.53	0.5158	0.4216	-0.4865	-0.9378	1.4521	1.4938	0.8013	-0.1225	0.6511	0.4962	0.2502	0.0224	-0.1533	1.1052	1.4287	-1.1062	-0.5296	-0.5973	-1.0587	-0.8737	0.7858	1.4934	-1.1188	1.0989	-1.1408	-1.3604	-0.1612	-0.5818	-0.7859	-0.3646	-0.5393	0.2716	0.4377	1.29	-0.2696	-0.8471	1.0472	1.2399	1.3136	1.0843	-0.1589
143	18.8	2019-04-08	258	121	1h	control	42	2182.11	1.155	-0.2485	-1.1121	-0.2383	-0.7261	-0.6259	0.8964	-1.1964	-1.2303	-1.2097	-1.1615	-1.3871	-1.1045	-1.2749	-0.0593	-0.455	-0.9394	0.6313	0.5624	0.5751	-1.2928	-0.3657	-0.3664	0.4395	-0.1748	-0.0565	-1.3043	-1.0475	0.7009	-0.978	-0.2299	-0.5116	-0.4468	0.2914	-1.1125	0.0058	-1.0358	0.3602	-0.6284	0.5821	-0.0236
144	20.1	2019-04-08	258	121	3h	control	42	2139	-0.7889	-1.2579	1.1521	-0.2403	-0.5875	-0.4269	-0.6109	0.0747	-0.3792	-0.3631	-0.3102	0.414	-0.0659	-0.1787	-0.5912	0.3619	0.1188	-1.0763	-0.6003	1.114	0.7933	-0.5607	1.248	-1.2252	1.2913	0.4417	1.0481	0.4705	-0.9291	-0.0391	-0.7018	1.268	1.1466	-0.8079	0.0851	-0.5613	-0.6501	-0.9625	-0.9104	-0.613	-1.1248
145	21.6	2019-02-05	196	122	pre	control	41	545.11	-0.0327	0.9094	0.2975	0.5155	0.5634	-0.3945	0.1959	1.4961	1.3273	0.9327	1.1372	1.4021	1.4448	1.3854	-1.0413	1.3466	1.4071	1.313	1.4921	0.8206	1.371	-0.3992	0.7354	0.6901	0.8453	0.5801	1.4407	1.2079	-0.6812	-0.2041	0.456	0.5569	0.3456	-0.4799	-0.7497	0.2249	0.6746	-0.4569	-0.4782	-0.9756	1.2371
146	19.4	2019-02-05	196	122	post	control	41	530.49	1.4224	-1.3391	-1.4554	0.2793	0.9937	1.4943	1.1853	-0.3991	0.199	0.679	0.3685	-0.4501	-0.5678	0.0627	1.1999	-0.763	-0.3841	-1.1199	-0.6168	-1.445	-0.0727	1.4961	0.8368	-1.2194	-0.9532	-1.4799	-0.2371	-0.1659	-0.0257	-0.2773	-1.2328	-1.1339	-0.4233	1.4998	0.2255	-0.951	0.6373	1.4647	1.4998	1.3721	-0.5435
147	19.7	2019-02-05	196	122	1h	control	41	573.43	-0.6238	0.5941	0.8264	0.6842	-1.2699	-0.6068	-0.1416	-0.565	-0.6333	-0.3755	-1.2205	-0.0409	-0.1178	-0.605	0.402	0.1741	-0.0935	-0.1379	-0.3668	0.46	-0.2803	-0.5662	-1.2972	-0.4048	0.8819	0.2648	-0.3335	-1.2176	-0.7155	-0.9352	-0.3082	1.0752	1.2004	-0.5159	-0.7985	-0.5808	0.1435	-0.2411	-0.512	0.0102	0.3364
148	18	2019-02-05	196	122	3h	control	41	502.06	-0.7659	-0.1646	0.3317	-1.4791	-0.2871	-0.493	-1.2396	-0.5321	-0.8931	-1.2361	-0.2853	-0.911	-0.7592	-0.8431	-0.5606	-0.7577	-0.9295	-0.055	-0.5085	0.1643	-1.018	-0.5308	-0.2752	0.9343	-0.774	0.6349	-0.8701	0.1756	1.4224	1.4167	1.085	-0.4982	-1.1227	-0.504	1.3226	1.3068	-1.4554	-0.7667	-0.5096	-0.4068	-1.0302
149	21.9	2019-04-10	260	122	pre	control	41	487.46	0.6434	0.2967	0.5226	0.3886	-0.065	-0.3484	-1.0557	1.1	1.3763	1.1841	1.3502	0.7672	1.0069	1.4953	-0.7154	0.9087	0.6649	1.0451	0.8868	0.7064	1.0106	0.5581	0.8628	-1.0007	0.5349	1.0168	0.8327	0.8029	0.1554	0.3771	-0.6127	0.6188	0.5041	-0.6815	1.4476	-0.4268	1.384	0.4221	-0.0736	-1.1	0.4821
150	19.7	2019-04-10	260	122	post	control	41	516.28	-1.4803	-1.3434	-1.4951	-1.4879	1.4345	1.4904	1.351	-1.3071	-0.931	-1.1846	-0.3372	-1.4649	-1.2828	-0.5886	-0.7699	-1.4275	-1.4828	-0.9323	-1.1974	-1.3669	-1.3788	0.8157	-1.1193	0.2588	-1.4541	-1.3394	-1.4501	0.9233	0.3839	-1.277	0.7253	-1.4625	-1.467	0.6568	-0.4751	-0.3455	-0.9689	1.0039	1.4369	-0.1523	-1.4992
151	18.7	2019-04-10	260	122	1h	control	41	559.23	0.2693	1.0522	0.3896	0.674	-0.6862	-0.5207	-0.2393	-0.0696	0.0418	0.3119	0.018	0.2438	-0.251	-0.5104	0.1132	0.2294	0.5203	-0.7748	0.7601	0.7854	0.2545	0.0478	-0.5682	-0.5388	0.1621	-0.0836	0.227	-0.9437	0.8886	1.0911	-1.0791	0.1747	0.2263	1.038	-0.1653	-0.7093	-0.035	-0.0815	-0.6631	1.3271	0.4708
152	20.3	2019-04-10	260	122	3h	control	41	473.27	0.5677	-0.0055	0.5829	0.4253	-0.6834	-0.6214	-0.056	0.2767	-0.4871	-0.3118	-1.031	0.454	0.5268	-0.3963	1.3721	0.2894	0.2976	0.662	-0.4495	-0.1249	0.1137	-1.4216	0.8247	1.281	0.7571	0.4062	0.3903	-0.7825	-1.4278	-0.1912	0.9665	0.669	0.7366	-1.0133	-0.8072	1.4817	-0.3802	-1.3444	-0.7002	-0.0748	0.5463
153	18.7	2019-03-27	246	123	pre	strength	35	143.32	-0.9211	0.7239	1.0331	0.3161	-0.453	-0.5575	-1.325	1.4124	0.8812	-0.6007	0.9518	0.8546	1.1524	0.9781	-0.0385	1.1522	0.9903	0.6126	-0.8214	-0.3212	0.4424	-0.1272	-1.1781	-1.2389	1.4971	1.3735	1.44	1.1935	0.3706	0.2127	-0.5335	-0.1618	-0.3298	-0.8565	-0.0438	-0.6194	-0.8228	-0.7166	-0.6252	-1.0626	1.08
154	20.8	2019-03-27	246	123	post	strength	35	129.11	-0.1044	-1.4789	-1.3645	-1.4863	0.6898	1.4938	-0.2126	-0.4873	0.8386	1.4955	0.7708	-0.2993	-0.3207	-0.9227	1.4266	0.4126	0.1174	0.811	-0.7064	-1.2137	-0.9865	1.4211	-0.4057	0.135	-0.58	-1.0256	-0.1947	-1.1134	-0.0582	-0.5213	-1.1084	1.4584	1.4894	1.3829	1.3778	-1.0372	-0.5498	1.4222	1.4707	0.9762	0.3438
155	19.3	2019-03-27	246	123	1h	strength	35	157.54	1.4113	0.3339	0.2552	0.5275	0.9519	-0.3701	0.677	-0.0503	-1.0035	-0.4825	-0.9511	0.7289	0.3663	0.7438	-0.6884	-0.4098	0.2805	-0.0213	0.1898	1.118	1.1894	-0.3949	0.4823	-0.0954	-0.4872	-0.198	-0.3849	0.3679	1.0292	1.3022	0.5572	-0.592	-0.599	0.0651	-0.3431	0.5383	-0.048	-0.0251	-0.6334	0.7193	-0.1196
156	20.9	2019-03-27	246	123	3h	strength	35	215.18	-0.3859	0.4211	0.0761	0.6426	-1.1887	-0.5663	0.8607	-0.8747	-0.7163	-0.4122	-0.7715	-1.2841	-1.1979	-0.7992	-0.6996	-1.1551	-1.3881	-1.4023	1.338	0.4168	-0.6453	-0.899	1.1022	1.1991	-0.43	-0.15	-0.8604	-0.4479	-1.3416	-0.9936	1.0847	-0.7046	-0.5605	-0.5915	-0.9909	1.1184	1.4207	-0.6805	-0.2121	-0.6329	-1.3042
157	20.9	2019-04-30	280	123	pre	strength	35	186.34	-0.0562	0.4985	0.0258	-0.2831	-0.3513	-0.4351	-0.9128	0.5366	0.9511	0.1409	1.2558	0.6207	0.209	-0.2764	-0.7713	0.4563	0.3212	0.7825	-0.3152	0.2491	0.7932	-0.3698	0.6819	-0.9698	0.1013	0.7829	-0.4258	0.1533	-0.9074	-0.6325	-0.3521	1.2823	1.206	-0.9461	0.0315	-0.6424	-0.1755	-0.3022	-0.7373	-0.9236	1.1147
158	20.6	2019-04-30	280	123	post	strength	35	200.56	0.6198	0.1249	0.5862	-0.4471	1.4899	1.4983	-0.4739	1.0642	0.7714	1.2625	0.122	0.9279	1.245	1.4773	1.299	0.8591	1.1133	-0.7429	1.4428	-1.4762	0.3315	1.4933	0.8846	-0.4487	-1.2924	-1.4489	0.4139	1.3322	1.4208	1.442	-0.9951	-0.2004	-0.2611	1.3693	1.3975	-1.0603	0.9328	1.3664	1.4717	0.8333	-0.4221
159	18.6	2019-04-30	280	123	1h	strength	35	229.39	0.8258	0.8156	0.8049	1.4727	-0.5042	-0.5166	-0.0069	-1.1866	-0.7692	-0.2537	-1.1679	-0.2478	-0.3091	-0.7008	0.2739	0.1131	-0.1567	-0.9777	-0.261	0.6686	0.34	-0.5939	-1.2961	0.0565	1.1479	0.151	1.1564	-0.5209	-0.1423	-0.094	-0.0258	0.0632	0.2454	0.0533	-0.6028	0.9339	0.5732	-0.0445	-0.4691	0.8961	0.472
160	18.8	2019-04-30	280	123	3h	strength	35	172.14	-1.3895	-1.439	-1.417	-0.7425	-0.6345	-0.5467	1.3936	-0.4142	-0.9533	-1.1497	-0.2099	-1.3008	-1.1449	-0.5002	-0.8016	-1.4286	-1.2778	0.9381	-0.8666	0.5584	-1.4647	-0.5297	-0.2719	1.3621	0.0432	0.515	-1.1445	-0.9646	-0.3711	-0.7154	1.373	-1.1452	-1.1904	-0.4765	-0.8262	0.7688	-1.3306	-1.0197	-0.2654	-0.806	-1.1647
161	21.6	2019-03-17	236	124	pre	control	49	1348.44	1.3603	-0.6475	1.2817	-0.9959	-0.7096	-0.4952	-1.2572	1.3597	0.9796	-0.3133	1.1778	1.3015	1.4253	0.7128	-0.7586	1.4854	1.3621	-1.274	0.7377	0.5407	1.2624	-0.3333	0.1172	-0.935	1.4592	1.3135	1.3246	0.837	-1.3993	1.3187	-0.2247	1.4115	1.4714	-0.864	-0.851	-0.4579	-0.0485	-0.7693	-0.8628	-1.1143	1.3599
162	19.4	2019-03-17	236	124	post	control	49	1363.05	-0.8269	0.9673	0.2189	-0.6088	1.4517	1.4998	1.1472	-0.7202	0.6491	1.4869	0.3188	-0.9671	-0.3017	1.0039	0.3878	-0.587	-0.3058	1.0214	-0.7832	-1.1426	-0.145	1.4892	-1.4067	1.2857	-0.5163	-1.0534	0.0056	-0.9122	0.924	0.2287	-0.6621	-0.5375	-0.3217	1.4399	1.3961	-0.6076	1.0412	0.1452	1.2762	0.4218	-0.0367
163	19.6	2019-03-17	236	124	1h	control	49	1320.01	0.1354	-1.0529	-1.0531	0.3841	-0.6096	-0.5196	-0.1656	-0.7824	-0.4318	-0.5523	-0.306	0.2297	-0.2108	-0.9311	-0.8647	-0.2984	-0.0315	-0.2624	-0.9367	1.0823	-1.1756	-0.6163	0.3472	-0.6289	-0.1888	-0.3863	-0.2406	-0.8181	0.4314	-0.8495	-0.5857	-0.0265	-0.3872	-0.2033	0.026	-0.4299	-1.3392	1.359	0.3136	1.165	-0.2915
164	21.6	2019-03-17	236	124	3h	control	49	1291.16	-0.6689	0.7329	-0.4475	1.2206	-0.1325	-0.485	0.2757	0.1429	-1.1969	-0.6213	-1.1906	-0.5641	-0.9128	-0.7856	1.2355	-0.6	-1.0248	0.5147	0.9822	-0.4804	0.0582	-0.5397	0.9424	0.2781	-0.754	0.1262	-1.0897	0.8932	0.044	-0.6979	1.4725	-0.8475	-0.7626	-0.3726	-0.571	1.4954	0.3464	-0.735	-0.727	-0.4725	-1.0317
165	19.1	2019-04-15	265	124	pre	control	49	1391.41	0.6302	-0.6388	-0.4578	0.0114	-0.6098	-0.6203	-1.4494	-0.1183	-0.2174	-0.9131	0.9288	-0.2948	0.4522	-1.0892	-1.271	0.7872	0.4011	-0.404	-0.6379	-0.45	-0.4163	-0.7458	-0.6726	1.4431	0.5458	0.8659	0.3925	0.6405	0.8243	0.6168	-0.6142	0.2733	0.1545	-1.0898	0.6615	-0.6667	-1.1352	-0.7424	-0.5091	-1.1314	0.7425
166	21.2	2019-04-15	265	124	post	control	49	1377.18	-1.4494	1.0666	-0.9833	-1.3974	1.4953	1.4916	0.2284	-1.0057	0.6451	1.3549	0.2137	-1.2724	-1.4956	-0.1331	0.8333	-1.4642	-1.4532	-1.2107	-0.1855	-1.1865	-1.1943	1.4712	-1.0141	-0.7724	-1.4465	-1.3604	-1.4915	-1.3364	-0.3378	-1.3448	-1.005	-1.3192	-1.3034	0.9279	-1.1367	-1.011	-0.444	0.1861	1.4995	0.4284	-1.4755
167	20.4	2019-04-15	265	124	1h	control	49	1334.23	0.6984	0.6117	0.094	0.4854	-0.4456	-0.3622	0.8358	-0.2574	0.8919	0.1203	0.277	0.602	0.4374	1.3353	-0.3263	0.2779	0.2313	0.6241	-0.6419	0.6591	0.5779	-0.2721	1.0629	-0.1166	0.1311	-0.1251	0.6429	-0.182	0.7785	-0.1585	0.4209	-0.0419	0.019	0.7659	0.9983	0.5878	1.1551	1.341	-0.4645	1.1544	0.4052
168	21.3	2019-04-15	265	124	3h	control	49	1305.4	0.1207	-1.0395	1.3471	0.9008	-0.4399	-0.5092	0.3852	1.3814	-1.3196	-0.5621	-1.4195	0.9652	0.6061	-0.1129	0.7641	0.3991	0.8208	0.9907	1.4652	0.9774	1.0327	-0.4533	0.6241	-0.5541	0.7697	0.6196	0.456	0.8779	-1.2651	0.8866	1.1982	1.0878	1.13	-0.604	-0.5232	1.0899	0.4241	-0.7847	-0.5259	-0.4515	0.3278
169	21.8	2019-02-28	219	125	pre	control	48	57.21	1.4558	-0.253	-0.2045	-0.9236	0.001	-0.4612	-1.1498	1.0199	1.1123	-0.2426	1.1625	0.3163	-0.0885	1.4466	-1.0084	-1.3164	0.3621	0.4636	1.1096	-1.3932	0.1857	-0.4938	0.1251	-0.7523	-0.2279	-0.0058	-0.9248	0.5636	-1.2315	1.0067	-0.6095	-0.2242	-0.2899	-0.8279	-1.3819	-0.4835	-0.2851	-0.4612	-0.4218	-0.9235	0.4858
170	19.2	2019-02-28	219	125	post	control	48	28.39	-0.4302	-1.1898	-1.3252	-0.7568	1.0038	1.4731	0.3019	-0.2245	0.4439	1.4685	0.3641	0.5332	-0.9737	-0.461	1.3574	0.156	1.068	1.0718	-1.3208	0.9269	-1.157	1.4426	0.7016	-0.6059	-1.3211	-1.3263	-0.7559	-1.4351	0.1019	-0.0621	1.4508	-1.3149	-1.1345	1.4127	0.186	1.4806	1.0673	1.4926	1.497	1.3289	-1.3352
171	21.6	2019-02-28	219	125	1h	control	48	86.05	-0.8041	0.2314	0.8916	0.5551	0.36	-0.2763	-0.3594	-1.2902	-0.3569	-0.484	-0.3444	0.637	-0.3293	-0.1694	0.0254	1.1138	-0.1209	-0.2893	0.1377	0.0188	-0.2743	-0.1391	0.6236	1.4355	0.7339	0.2455	1.1242	0.7845	1.211	-1.3488	-0.1294	0.9043	1.2664	-0.0206	0.1853	-0.3022	0.4672	-0.3985	-0.498	0.184	-0.1322
172	21.5	2019-02-28	219	125	3h	control	48	114.48	-0.2215	1.2112	0.6381	1.1252	-1.3648	-0.7356	1.2073	0.4948	-1.1993	-0.7419	-1.1822	-1.4866	1.3914	-0.8162	-0.3744	0.0466	-1.3091	-1.246	0.0736	0.4472	1.2456	-0.8097	-1.4501	-0.0772	0.815	1.0866	0.5564	0.087	-0.0814	0.4041	-0.7119	0.6348	0.158	-0.5642	1.0106	-0.6948	-1.2495	-0.633	-0.5772	-0.5894	0.9817
173	22	2019-04-28	278	125	pre	control	48	43	0.07	-0.3638	0.0477	-0.1005	-0.2366	-0.4355	-1.1632	1.0277	0.3316	-0.0342	0.2838	-0.9336	0.0949	0.5205	-0.8587	-0.187	-0.1691	0.4819	0.1021	-0.4083	0.8852	-0.6382	1.2589	-0.2114	0.6806	0.1964	-0.7971	0.9473	-0.5179	-0.3544	0.558	-0.0599	-0.1032	-0.7214	-0.3282	0.8693	0.033	-0.2917	-0.236	-0.6868	-0.0979
174	19.4	2019-04-28	278	125	post	control	48	71.43	-0.5989	1.3763	0.5346	0.5113	1.3582	1.3815	0.2719	0.4955	0.7367	1.142	0.7662	1.4148	-0.146	1.1127	1.207	0.6801	0.0618	-0.7814	-0.7517	-0.7429	-1.3427	1.4114	-1.1563	0.5304	-1.3199	-1.4644	1.3974	-0.1866	-0.8969	-0.3551	-1.2036	-1.3915	-1.3299	1.3821	0.1531	-1.4358	0.6802	1.4151	1.4702	1.4339	0.6571
175	21.6	2019-04-28	278	125	1h	control	48	100.27	1.3817	-0.0262	0.8363	0.9444	-0.0757	0.0036	-0.3211	-0.2427	0.4084	0.1813	0.4187	-0.3138	1.2438	-0.5363	0.4363	0.8445	1.2706	-0.8779	1.3768	-0.3241	0.6218	0.0017	-0.243	0.9856	-0.2237	0.5531	0.0402	0.5627	1.388	1.472	-0.3954	0.6671	0.4054	0.0885	1.282	0.1777	0.7115	-0.1867	-0.5141	-0.0629	0.8164
176	21.5	2019-04-28	278	125	3h	control	48	14.18	-0.8529	-0.9863	-1.4186	-1.3552	-1.0458	-0.9496	1.2124	-1.2805	-1.4767	-1.2892	-1.4687	-0.1675	-1.1927	-1.0969	-0.7846	-1.3376	-1.1633	1.1774	-0.7272	1.4752	-0.1643	-0.775	0.14	-1.3048	0.8629	0.7149	-0.6406	-1.3233	0.0267	-0.7625	1.041	0.7843	1.0277	-0.7493	-1.1069	0.3888	-1.4248	-0.9367	-0.7201	-0.6843	-1.3756
177	18.8	2019-02-24	215	126	pre	control	51	2871.46	-0.1725	0.0229	0.0101	-0.9835	-0.655	-0.5417	-0.7116	-0.3075	-0.9981	0.7229	-1.4118	-0.3855	-0.3395	1.2323	-1.1392	-0.686	-0.4879	-0.6817	0.0013	-0.4684	-0.5064	-0.4481	0.2821	0.0113	0.8505	1.276	-0.4356	-0.4952	-0.6873	1.0251	-0.3001	-0.5731	-0.3997	-0.9883	-0.4995	-0.7504	-1.2169	-0.8894	-0.7719	-0.8369	0.0452
178	19.7	2019-02-24	215	126	post	control	51	2900.32	1.2404	1.3974	1.3573	1.3648	1.4906	1.4953	-0.3593	1.4863	1.3834	-0.7291	0.929	1.2538	1.2849	0.1492	1.2956	0.4678	1.0653	1.4858	-0.791	-0.8154	-1.059	1.4969	0.4994	-0.8186	-0.2979	-1.1687	1.1866	1.4885	1.3599	-0.5203	0.3366	1.31	1.4221	1.3323	1.4841	0.4961	1.1204	1.3916	1.3668	1.3935	1.1289
179	19.4	2019-02-24	215	126	1h	control	51	2843.02	0.1222	-0.5714	-0.3497	-0.4114	-0.4151	-0.5666	-0.4109	-0.5616	-0.2818	0.9895	0.3578	0.2376	0.1544	-1.1931	-0.0029	1.1784	0.5659	-0.3545	-0.6207	1.4455	0.3375	-0.5892	0.6969	-0.5974	0.7325	-0.0606	0.373	-0.345	0.1391	0.6282	-1.2006	0.2163	-0.1269	0.1355	-0.3144	-0.9117	-0.3119	0.0196	-0.7212	0.0401	0.132
180	21	2019-02-24	215	126	3h	control	51	2929.19	-1.1902	-0.8488	-1.0176	0.03	-0.4205	-0.387	1.4818	-0.6172	-0.1035	-0.9833	0.125	-1.1059	-1.0999	-0.1884	-0.1534	-0.9602	-1.1432	-0.4496	1.4103	-0.1618	1.228	-0.4596	-1.4783	1.4046	-1.285	-0.0467	-1.1239	-0.6483	-0.8118	-1.133	1.1641	-0.9532	-0.8954	-0.4795	-0.6702	1.166	0.4083	-0.5217	0.1263	-0.5967	-1.3061
181	18.8	2019-04-11	261	126	pre	control	51	2914.55	1.3813	-0.198	0.1576	0.4501	-0.5552	-0.7323	-0.632	1.0202	1.3289	-0.6945	1.3425	1.3154	1.222	-0.3271	-1.2602	0.9396	1.1171	-0.7155	-0.3316	0.0336	0.454	-0.602	-0.3964	0.7367	0.5803	0.9266	0.4869	1.1166	-0.6704	1.1479	1.4495	-0.802	-0.9536	-0.6219	1.4934	0.8411	0.0411	-0.4574	-0.5217	-0.8663	-0.1975
182	19.3	2019-04-11	261	126	post	control	51	2943.41	-0.8416	-0.1327	-0.4618	-0.3188	1.4199	1.3559	-0.1366	-0.7359	-0.3214	1.4408	0.1458	-0.8426	-0.5774	-0.7254	1.0731	-1.409	-0.8608	-0.6265	-0.4004	-0.9012	-1.2312	1.0649	-1.0138	0.4922	-1.2277	-1.3182	-1.3351	-0.9451	0.1642	-1.0303	-0.6434	-0.104	0.3784	1.4571	-0.4028	-1.4481	-1.2294	1.4896	1.4944	1.3512	-0.7584
183	18.2	2019-04-11	261	126	1h	control	51	2857.25	-0.6151	1.3671	1.3174	1.0936	-0.8209	-0.7759	-0.685	-0.972	-1.0619	-0.6586	-0.9301	-0.7097	-1.0171	-0.4258	-0.2549	0.3391	-0.8275	-0.1021	-0.7435	-0.5176	-0.31	-1.067	0.0644	-1.4688	-0.3641	-0.2086	-0.1331	-0.7359	-0.8414	-0.6128	-0.1198	-0.5307	-0.6563	-0.6833	-0.6248	0.379	-0.0307	-0.3765	-0.5899	0.1489	-0.5042
184	20.7	2019-04-11	261	126	3h	control	51	2886.07	0.0754	-1.0364	-1.0132	-1.2247	-0.0438	0.1522	1.4535	0.6876	0.0544	-0.0879	-0.5581	0.237	0.3725	1.4783	0.442	0.1303	0.5712	1.444	1.4755	1.3852	1.0872	0.6042	1.3457	0.24	1.0116	0.6002	0.9812	0.5644	1.3475	0.4952	-0.6862	1.4368	1.2315	-0.1519	-0.4659	0.228	1.219	-0.6557	-0.3828	-0.6338	1.4601
185	19.2	2019-05-13	293	128	pre	control	34	831.53	0.1125	1.3104	1.3901	1.0751	-0.8277	-0.9551	-1.041	-0.3332	-0.281	-0.1848	-0.5977	-0.057	-0.6284	-0.2468	-1.09	-0.1151	-0.4704	1.4804	-1.4424	0.2612	0.1199	-0.951	0.2933	0.5681	0.1086	0.1002	0.784	-1.0819	-0.9442	-1.1879	1.4969	-0.1506	-0.6552	-0.7968	-1.1348	1.3912	-1.1654	-0.3539	-0.2225	-0.9525	0.8089
186	21.1	2019-05-13	293	128	post	control	34	903.38	-0.4154	0.2489	-0.2881	-0.2694	1.1295	0.9651	-0.0455	0.1822	1.464	1.4456	1.348	1.3082	1.41	-0.9844	1.2886	-0.3005	1.0394	-0.7173	0.4776	0.9164	-1.4419	1.406	-1.2509	1.1155	-1.1885	-1.2079	-1.4185	0.2792	0.3637	1.1252	-0.5863	-0.2364	-0.1269	1.4074	1.3028	-0.9924	1.1894	1.4921	1.4569	1.3864	-0.9135
187	18.8	2019-05-13	293	128	1h	control	34	874.57	-1.0252	-0.8288	-0.9855	-1.2534	0.5539	0.7554	-0.2703	-1.1171	-0.7889	-0.832	-0.8968	-1.1269	-0.7855	-0.163	0.1572	-0.9775	-1.161	-0.4182	0.8185	-1.425	0.5326	-0.1404	-0.1886	-0.7523	-0.1645	-0.1234	0.0241	-0.4441	1.2409	-0.3693	-0.4333	-0.9996	-0.6694	0.0091	-0.0647	-0.2087	0.3249	-0.5868	-0.7989	-0.0213	-0.8155
188	20.9	2019-05-13	293	128	3h	control	34	817.32	1.3281	-0.7306	-0.1165	0.4477	-0.8557	-0.7654	1.3569	1.2681	-0.3941	-0.429	0.1465	-0.1243	0.0038	1.3941	-0.3558	1.3932	0.592	-0.345	0.1461	0.2474	0.7893	-0.3146	1.1461	-0.9312	1.2444	1.2311	0.6104	1.2467	-0.6604	0.4319	-0.4773	1.3865	1.4514	-0.6198	-0.1033	-0.1901	-0.3489	-0.5514	-0.4355	-0.4127	0.92
189	21.3	2019-06-03	314	128	pre	control	34	917.98	0.7642	1.2442	0.7767	1.169	-0.0883	-0.2739	-0.9699	1.0006	0.9228	0.4245	0.8451	0.8082	1.3491	0.9645	-1.276	-0.1795	0.1321	1.1707	1.1869	0.6538	1.2789	-0.6443	-0.9252	-1.4048	0.3526	0.7046	0.8313	1.1138	0.369	0.0082	1.3538	0.5073	0.807	-0.5843	-0.1153	1.3965	0.0839	-0.0859	-0.3021	-0.6612	0.7354
190	20.8	2019-06-03	314	128	post	control	34	860.35	-0.31	-0.0763	0.9127	0.4962	-0.0622	1.0617	0.4418	0.3396	0.8016	1.1711	0.8682	0.8955	0.1348	-1.0118	-0.1274	1.4618	1.3644	0.4932	-1.1983	0.9884	-0.9657	1.333	1.3675	0.5208	1.2526	-1.2611	0.8471	-0.9532	1.0839	-0.8974	0.1331	-1.4441	-1.267	1.4372	-0.8036	-0.0629	0.9877	1.4393	1.4806	1.4553	-0.1763
191	19.6	2019-06-03	314	128	1h	control	34	846.14	0.8257	-1.202	-1.106	-0.8544	1.2953	0.4685	-0.6646	-1.372	-0.7641	-1.0937	-0.677	-0.6358	-0.916	0.7464	0.2707	-0.5751	-0.7229	-0.8004	0.2843	-0.4695	-0.5941	0.19	0.0756	0.8689	-0.8981	-0.3375	-0.5367	-0.7276	-0.1635	-0.5039	-0.5948	0.7988	0.7947	-0.0879	-0.52	-0.387	0.3137	-0.6252	-0.4844	-0.1425	-1.3454
192	18.8	2019-06-03	314	128	3h	control	34	889.17	-1.2799	0.0341	-0.5834	-0.8107	-1.1448	-1.2563	1.1927	0.0318	-0.9603	-0.502	-1.0363	-1.068	-0.5679	-0.6992	1.1326	-0.7072	-0.7736	-0.8635	-0.2729	-1.1727	0.2808	-0.8786	-0.5181	0.0151	-0.7071	0.894	-1.1417	0.567	-1.2893	1.3931	-0.8921	0.138	-0.3348	-0.765	1.4389	-0.9466	-1.3853	-0.7282	-0.6942	-0.6515	0.7861
QC1	19.89			999	QC	QC	41.63	0	-0.7531	0.1416	-1.2594	-1.0793	0.7079	0.5458	0.7235	1.3891	1.0216	-1.1848	1.1483	1.3743	-0.9926	1.4938	-0.8652	1.2192	1.2088	1.3521	-1.4484	-1.0524	1.0281	0.1032	-0.7244	1.4588	-0.9785	0.8924	1.0608	-0.6529	-0.1269	-0.9864	1.3924	-0.0404	0.5466	1.4725	-0.5308	-1.3451	-0.2422	1.1606	0.4386	0.016	1.0733
QC2	19.89			999	QC	QC	41.63	932.18	1.4596	1.3134	0.5873	0.9068	0.9951	1.0668	0.9965	-0.0385	0.6926	1.1747	0.4814	0.0343	0.9	-0.4025	0.3775	0.3733	0.3619	-0.8753	0.7423	0.3044	0.3839	1.3309	-0.6088	-0.3623	1.3366	0.6221	0.0772	1.4772	1.4481	0.054	-0.99	1.2911	1.1073	-0.2249	-0.1434	-0.1644	1.4718	0.5088	0.8831	1.2279	0.5868
QC3	19.89			999	QC	QC	41.63	1980.51	-0.516	-1.0409	-0.3132	-0.6202	-0.6806	-1.169	-0.8139	-0.3952	-0.7977	0.3333	-0.568	-0.4614	-0.7284	-0.6197	-0.7537	-0.5657	-0.49	-0.6204	0.1275	1.2458	-0.0741	-1.0249	-0.1132	-0.8121	-0.4886	-0.1786	0.2124	-0.5734	-0.745	-0.4253	-0.1969	-0.1012	-0.5951	-0.5843	-0.7743	0.8648	-0.7134	-0.8505	-1.4206	-1.2213	-0.5795
QC4	19.89			999	QC	QC	41.63	3073.12	-0.1905	-0.4141	0.9853	0.7926	-1.0225	-0.4441	-0.9061	-0.9554	-0.9166	-0.3235	-1.0617	-0.9472	0.821	-0.4716	1.2413	-1.0268	-1.0807	0.1436	0.5786	-0.4979	-1.3379	-0.4092	1.4463	-0.2844	0.1305	-1.3359	-1.3504	-0.2508	-0.5762	1.3577	-0.2055	-1.1494	-1.0588	-0.6632	1.4485	0.6447	-0.5161	-0.819	0.0988	-0.0228	-1.0807
[truncated: 17 more columns]
